# Supplementary material for: Interactome Mapping Reveals the Evolutionary History of the Nuclear Pore Complex
Source: PLoS Biol. 2016 Feb 18;14(2):e1002365. doi: 10.1371/journal.pbio.1002365 (PMC4758718; doi:10.1371/journal.pbio.1002365)
Supplement: S8 Fig — (A) A panel of 50-proteomes was scanned using PSI-BLAST with the pfam DEAD domain (methodology same as in O’Reilly et al., 2011). All hits with e-value LT 0.0001 were collected and a Neighbor Joining (NJ) tree was constructed using the domain sequences only. This tree was then annotated with protein sequence length and hmmscan predictions (e-value LT 0.1) for full-length sequence. The DBP5 cluster (59 members) is at the bottom end of the tree with no evident trypanosome sequences present. (B) A reciprocal best hit BLAST was run across the panel of all 59 DBP5 candidates to test if any of them could pull out trypanosome sequences. None of the 59 candidates gave a rbhBLAST hit in the trypanosomes. Forward BLAST results from the above rbhBLAST scan identified top hits from trypanosomes that were mostly from a specific trypanosome clade (the clade containing Tb11.12.0011) that is not part of an all-eukaryote clade being on the outside of the IF4A clade. An rbhBLAST scan with these sequences determined that they correspond to the DEAD subfamily “FAL1,” suggesting that there are no DBP5 orthologs in trypanosomes. The IF4A, FAL1, and DBP5 are in this order about three-quarters of the way down the tree. (ZIP) [file pbio.1002365.s008.zip]

Archive with 2 entries (2 files):
- S8_Fig/S8A_Fig.txt
- S8_Fig/S8B_Fig.phb
