# Supplementary material for: Interactome Mapping Reveals the Evolutionary History of the Nuclear Pore Complex
Source: PLoS Biol. 2016 Feb 18;14(2):e1002365. doi: 10.1371/journal.pbio.1002365 (PMC4758718; doi:10.1371/journal.pbio.1002365)
Supplement: S8 Fig — (A) A panel of 50-proteomes was scanned using PSI-BLAST with the pfam DEAD domain (methodology same as in O’Reilly et al., 2011). All hits with e-value LT 0.0001 were collected and a Neighbor Joining (NJ) tree was constructed using the domain sequences only. This tree was then annotated with protein sequence length and hmmscan predictions (e-value LT 0.1) for full-length sequence. The DBP5 cluster (59 members) is at the bottom end of the tree with no evident trypanosome sequences present. (B) A reciprocal best hit BLAST was run across the panel of all 59 DBP5 candidates to test if any of them could pull out trypanosome sequences. None of the 59 candidates gave a rbhBLAST hit in the trypanosomes. Forward BLAST results from the above rbhBLAST scan identified top hits from trypanosomes that were mostly from a specific trypanosome clade (the clade containing Tb11.12.0011) that is not part of an all-eukaryote clade being on the outside of the IF4A clade. An rbhBLAST scan with these sequences determined that they correspond to the DEAD subfamily “FAL1,” suggesting that there are no DBP5 orthologs in trypanosomes. The IF4A, FAL1, and DBP5 are in this order about three-quarters of the way down the tree. (ZIP) [file pbio.1002365.s008.zip › S8_Fig/S8A_Fig.txt]

(

(

(

(

(

(

(

(

(

(

1_GSEM1T00007836001/110-278*510**DEAD.110-277*DEAD.336-396*Helicase_C.366-434*ResIII.130-243:0.07705,

1_GSHART1T00005543001/7-149*498**DEAD.7-265*DEAD.321-384*Helicase_C.354-422*ResIII.27-92:0.04882)

100:0.10043,

(

(

(

(

1_leinf_LinJ.28.2220/117-285*544**DEAD.117-284*Helicase_C.373-441*ResIII.137-191*T4SS-DNA_transf.133-193:0.00611,

1_leime_LmxM.28.2080/117-285*544**DEAD.117-284*Helicase_C.373-441*ResIII.137-192:0.00573)

81:0.00881,

1_leima_LmjF.28.2080/117-285*544**DEAD.117-283*Helicase_C.373-441*ResIII.137-191*PhoH.117-151*PhoH.343-383:0.01486)

97:0.02165,

1_leibr_LbrM.28.2270/117-285*544**DEAD.117-284*Helicase_C.373-441*ResIII.137-187*T4SS-DNA_transf.133-194*PhoH.117-157*PhoH.343-383:0.03457)

100:0.11911,

(

(

1_tbruc_Tb11.01.0610/142-310*546**DEAD.142-309*Helicase_C.399-466*ResIII.162-223*T4SS-DNA_transf.161-219:0.07371,

1_tcong_TcIL3000.11.9180/141-309*545**DEAD.141-308*Helicase_C.397-465*ResIII.161-221:0.07422)

87:0.02306,

(

(

1_tviva_TvY486_1109360/135-303*539**DEAD.135-303*Helicase_C.391-459*ResIII.155-296*T4SS-DNA_transf.154-199:0.00591,

1_tviva_TvY486_1109380/135-303*539**DEAD.135-303*Helicase_C.391-459*ResIII.155-296*T4SS-DNA_transf.154-199:0.00592)

100:0.07604,

1_tcruz_Tc00.1047053511801.60/140-308*543**DEAD.141-307*Helicase_C.396-464*ResIII.160-272:0.07484)

82:0.02132)

100:0.05637)

84:0.02448)

100:0.07136,

(

(

(

1_tbruc_Tb927.8.3830/301-491*745**DEAD.301-490*Helicase_C.580-646*ResIII.314-454:0.13801,

1_tcong_TcIL3000.8.3710/305-495*750**DEAD.305-494*Helicase_C.584-650*ResIII.320-458:0.13425)

61:0.01823,

1_tviva_TvY486_0803260/303-501*759**DEAD.303-500*Helicase_C.590-656*ResIII.314-462:0.15353)

42:0.00481,

1_tcruz_Tc00.1047053503595.19/205-392*442**DEAD.206-389*ResIII.219-313:0.15633)

100:0.08913)

93:0.07278,

1_Naegr1_31135/27-201*362**DEAD.27-201*Helicase_C.280-349*ResIII.43-194*Pox_TAP.175-232:0.31544)

3:0.00588,

(

(

(

(

(

1_ANID_07424T0_ANID_07424/97-268*488**DEAD.97-265*Helicase_C.169-195*Helicase_C.342-418*ResIII.117-261:0.19334,

1_YEAST_sp_P20447_DBP3_YEAST/136-304*523**DEAD.136-304*DEAD.367-404*Helicase_C.208-231*Helicase_C.379-454*DUF1253.182-207*DUF1253.281-441:0.19128)

42:0.01428,

(

1_CRYNE_sp_Q5KHB7_DBP3_CRYNE/197-380*605**DEAD.197-379*DEAD.438-496*Helicase_C.460-534:0.20913,

1_SCHPO_sp_Q10202_DBP3_SCHPO/189-362*578**DEAD.189-360*Helicase_C.439-511:0.20366)

26:0.00575)

54:0.02761,

(

(

(

(

(

1_Phyra1_1_43118/27-199*419**DEAD.27-199*Helicase_C.102-126*Helicase_C.194-232*Helicase_C.270-346*DUF1253.240-335*ResIII.47-192:0.02085,

1_Physo1_1_109078/172-344*565**DEAD.172-344*Helicase_C.247-271*Helicase_C.415-491:0.01961)

100:0.14586,

1_ectoc_Esi0013_0199/184-363*584**DEAD.185-362*Helicase_C.260-296*Helicase_C.433-510:0.17206)

77:0.02079,

1_RO3G_10286.1/127-299*517**DEAD.127-299*DEAD.360-397*Helicase_C.371-447*DUF1253.275-410:0.18008)

58:0.02445,

1_BDET_03525_BDEG_03517/167-343*1455**DEAD.167-342*Helicase_C.241-267*Helicase_C.413-490*Ran_BP1.1334-1453*Cyt-b5.588-655*NUP50.775-1104*NUP50.1115-1163:0.21538)

11:0.00778,

(

(

(

1_Chlre4_129561/12-185*408**DEAD.13-185*Helicase_C.258-334:0.05166,

1_Volca1_103394/87-260*481**DEAD.88-260*Helicase_C.333-409:0.05179)

100:0.13967,

(

1_MicpuN3_97883/72-244*462**DEAD.73-241*Helicase_C.146-170*Helicase_C.317-393*ResIII.92-237*DUF1253.221-386:0.08734,

1_OSTTA_tr_Q010R0_Q010R0_OSTTA/345-517*734**DEAD.346-515*Helicase_C.594-665*ResIII.365-510:0.08607)

100:0.10202)

57:0.01962,

(

(

(

1_POPTR_0003s09760.1/169-342*565**DEAD.170-341*Helicase_C.414-490:0.12017,

1_ARATH_sp_Q9C551_RH5_ARATH/138-313*537**DEAD.139-313*Helicase_C.385-461:0.12121)

76:0.02229,

1_ORYSJ_sp_Q6YS30_RH5_ORYSJ/116-289*512**DEAD.117-288*Helicase_C.362-437*DUF1253.168-190*DUF1253.327-426*ResIII.136-185:0.14438)

97:0.03924,

(

1_Phypa1_1_205380/85-258*483**DEAD.86-258*Helicase_C.332-407*DUF1253.240-400*ResIII.105-251:0.15016,

1_Selmo1_232454/11-184*408**DEAD.12-184*Helicase_C.257-333*DUF1253.163-326*ResIII.31-177:0.14869)

90:0.02972)

51:0.02342)

54:0.01263)

13:0.01608)

3:0.00143,

(

(

1_Phatr2_10782/5-184*418**DEAD.6-183*Helicase_C.268-343*ResIII.15-144:0.12795,

1_Thaps3_32807/5-186*422**DEAD.6-185*Helicase_C.273-348*ResIII.10-87:0.13462)

99:0.07208,

1_Auran1_26912/19-190*421**DEAD.19-189*Helicase_C.273-349*ResIII.34-183:0.21933)

43:0.03687)

14:0.01391,

(

1_Monbr1_26581/151-322*546**DEAD.151-320*Helicase_C.393-469*ResIII.167-316:0.22224,

1_DICDI_tr_Q54T87_Q54T87_DICDI/134-302*586**DEAD.134-302*Helicase_C.382-456*ResIII.154-298:0.22087)

16:0.01635)

4:0.01970)

:0.00866,

(

(

(

(

(

(

1_Phatr2_7810/24-98*98**DEAD.24-98*ResIII.23-97:0.06190,

1_Thaps3_16947/1-144*312**DEAD.1-146*DEAD.196-247*Helicase_C.228-303:0.18810)

20:0.07492,

1_Phypa1_1_157903/8-130*398**DEAD.8-130*Helicase_C.197-273*DbpA.323-394:0.25049)

1:0.03176,

(

(

(

(

(

(

1_leinf_LinJ.05.0140/111-285*678**DEAD.111-287*GUCT.522-615*Helicase_C.361-434*ResIII.121-178*ResIII.347-394:0.00485,

1_leima_LmjF.05.0140/111-287*674**DEAD.111-287*GUCT.522-615*Helicase_C.361-434*ResIII.121-178*ResIII.347-394:0.00658)

85:0.00617,

1_leime_LmxM.05.0140/111-285*684**DEAD.111-287*GUCT.522-615*Helicase_C.361-434*ResIII.122-178*ResIII.347-394:0.01098)

87:0.01164,

1_leibr_LbrM.05.0140/111-285*689**DEAD.111-287*GUCT.522-615*Helicase_C.361-434*ResIII.121-178*ResIII.347-394:0.02265)

100:0.06529,

1_GSEM1T00003931001/97-274*660**DEAD.97-274*GUCT.508-601*Helicase_C.347-419*CRA.298-358:0.09517)

46:0.01718,

1_GSHART1T00006113001/1-170*684**DEAD.2-170*Helicase_C.243-315*GUCT.404-496:0.11253)

43:0.00969,

(

(

(

(

1_tcong_TcIL3000.0.18690/71-244*633**DEAD.71-246*GUCT.481-574*Helicase_C.320-393:0.00000,

1_tcong_TcIL3000.5.5060/71-244*633**DEAD.71-246*GUCT.481-574*Helicase_C.320-393:0.00000)

100:0.05280,

1_tbruc_Tb927.5.4420/70-243*632**DEAD.70-245*GUCT.480-573*Helicase_C.319-392*ResIII.82-139*ResIII.307-352:0.05064)

77:0.02136,

1_tviva_TvY486_0503820/72-245*567**DEAD.72-247*GUCT.431-524*Helicase_C.313-343:0.07347)

53:0.01230,

1_tcruz_Tc00.1047053508205.20/75-251*660**DEAD.75-253*GUCT.488-581*Helicase_C.327-400*ResIII.86-147*ResIII.314-360:0.09115)

75:0.02748)

100:0.16018)

:0.00504,

(

(

(

(

(

(

(

1_Auran1_28650/111-306*482**DEAD.111-306*Helicase_C.386-454*ResIII.128-186:0.20731,

1_CMER_CMF033C/126-305*748**DEAD.126-305*Helicase_C.389-456*GUCT.548-631:0.20380)

46:0.01221,

(

1_Phatr2_27821/161-346*823**DEAD.161-345*Helicase_C.461-530*GUCT.623-707:0.11727,

1_Thaps3_13254/10-199*466**DEAD.10-198*Helicase_C.275-345:0.11392)

100:0.10733)

38:0.01168,

1_ectoc_Esi0013_0100/280-458*923**DEAD.280-456*Helicase_C.534-604*GUCT.699-795*ResIII.299-360:0.22747)

70:0.03438,

(

(

(

(

1_Chlre4_119793/39-218*384**DEAD.39-217*Helicase_C.298-367*ResIII.36-115*SecA_DEAD.36-78*SecA_DEAD.165-179:0.07822,

1_Volca1_82854/14-187*424**DEAD.14-186*DEAD.236-298*Helicase_C.267-336*ResIII.12-86:0.07120)

100:0.14405,

(

(

1_MicpuN3_58575/158-328*790**DEAD.157-327*Helicase_C.405-473*GUCT.569-664*ResIII.177-230:0.15321,

1_OSTTA_tr_Q019E9_Q019E9_OSTTA/50-221*683**DEAD.49-220*Helicase_C.296-367*GUCT.458-555*ResIII.70-138:0.15673)

98:0.05270,

(

(

(

(

(

(

(

(

1_POPTR_0005s00200.1/160-333*774**DEAD.159-333*Helicase_C.407-478*GUCT.565-666*zf-CCHC.758-774*ResIII.174-235:0.00000,

1_POPTR_0005s00200.2/160-333*773**DEAD.159-333*Helicase_C.407-478*GUCT.565-666*zf-CCHC.757-773*ResIII.174-235:0.00000)

100:0.01459,

(

1_POPTR_0005s00240.1/158-331*775**DEAD.157-331*Helicase_C.406-476*GUCT.563-664*zf-CCHC.755-771*ResIII.172-233:0.00000,

1_POPTR_0005s00240.2/158-331*731**DEAD.157-331*GUCT.472-573*Helicase_C.406-452*ResIII.172-233:0.00000)

100:0.01415)

100:0.05586,

(

1_ARATH_sp_Q8L7S8-1_RH3_ARATH/127-300*748**DEAD.126-300*Helicase_C.374-445*GUCT.532-633*ResIII.140-202*zf-CCHC.728-743:0.00000,

1_ARATH_sp_Q8L7S8-2_RH3_ARATH/127-300*747**DEAD.126-300*Helicase_C.374-445*GUCT.532-633*ResIII.140-202*zf-CCHC.727-742:0.00000)

100:0.07345)

66:0.01285,

(

(

1_ORYSJ_sp_Q0DM51-1_RH3_ORYSJ/129-300*758**DEAD.128-300*Helicase_C.374-445*GUCT.532-633*zf-CCHC.741-757*ResIII.144-204:-0.00502,

1_ORYSJ_sp_Q0DM51-2_RH3_ORYSJ/12-139*597**DEAD.20-139*Helicase_C.213-284*GUCT.371-472*zf-CCHC.580-596:0.00502)

65:0.00251,

1_ORYSJ_sp_Q0DM51-3_RH3_ORYSJ/129-300*757**DEAD.128-300*Helicase_C.374-445*GUCT.532-633*zf-CCHC.740-756*ResIII.144-204:-0.00251)

100:0.08605)

87:0.02952,

1_POPTR_0005s00210.1/63-274*377**DEAD.98-275*Helicase_C.192-206*Helicase_C.285-321:0.15666)

90:0.04736,

(

(

(

1_Phypa1_1_113584/162-335*794**DEAD.161-335*Helicase_C.412-480*GUCT.567-666*zf-CCHC.775-791*ResIII.181-239:0.08340,

(

1_Phypa1_1_30666/29-200*619**DEAD.28-200*Helicase_C.276-345*GUCT.432-529*zf-CCHC.603-619*ResIII.42-103:0.03560,

1_Phypa1_1_50380/51-222*638**DEAD.50-222*Helicase_C.299-367*GUCT.454-552*zf-CCHC.622-638*ResIII.64-126:0.03417)

100:0.04742)

57:0.00689,

1_Phypa1_1_125455/72-242*690**DEAD.71-245*Helicase_C.322-390*GUCT.477-575*zf-CCHC.672-687*ResIII.91-149:0.08681)

100:0.04389,

1_Selmo1_30996/28-199*640**DEAD.27-199*Helicase_C.276-344*GUCT.431-524*zf-CCHC.626-640*ResIII.45-102:0.14050)

80:0.02691)

51:0.02077,

(

(

(

(

(

1_POPTR_0006s02500.1/129-298*593**DEAD.128-297*Helicase_C.370-443:0.00000,

1_POPTR_0006s02500.2/92-261*556**DEAD.91-260*Helicase_C.333-406:0.00000)

100:0.07560,

1_POPTR_0016s02340.1/126-295*624**DEAD.125-293*Helicase_C.367-440:0.07735)

94:0.03536,

(

1_ARATH_sp_Q9LUW5_RH53_ARATH/129-298*616**DEAD.128-294*Helicase_C.371-443*ResIII.148-200:0.02611,

1_ARATH_sp_Q9LUW6_RH9_ARATH/141-310*610**DEAD.140-306*Helicase_C.383-455*ResIII.160-212:0.02683)

100:0.08081)

83:0.01769,

(

(

1_ORYSJ_sp_Q0D8N0-1_RH53_ORYSJ/109-277*602**DEAD.108-276*Helicase_C.351-422*ResIII.128-180:0.00000,

1_ORYSJ_sp_Q0D8N0-2_RH53_ORYSJ/109-277*585**DEAD.108-276*Helicase_C.334-405*ResIII.128-180:0.00000)

100:0.00000,

1_ORYSJ_sp_Q0D8N0-3_RH53_ORYSJ/109-277*330**DEAD.108-276*ResIII.128-180:0.00000)

100:0.12275)

79:0.01893,

1_ORYSJ_sp_Q0ILZ4_RH9_ORYSJ/123-291*628**DEAD.122-290*Helicase_C.365-436*ResIII.142-199:0.13492)

95:0.04963)

31:0.00594,

(

1_Selmo1_10677/29-200*614**DEAD.28-197*Helicase_C.274-345*GUCT.432-528*ResIII.45-100:0.15042,

1_Selmo1_99603/29-202*445**DEAD.32-202*Helicase_C.276-347*ResIII.26-105:0.15190)

98:0.05128)

70:0.01732)

55:0.01275)

30:0.00739,

(

(

1_Chlre4_196585/129-308*738**DEAD.128-306*Helicase_C.387-454*GUCT.547-645:0.07467,

1_Volca1_66087/127-306*727**DEAD.126-304*Helicase_C.385-452*GUCT.545-640:0.06977)

100:0.13966,

(

(

1_MicpuN3_97749/50-229*631**DEAD.51-228*GUCT.474-571*Helicase_C.310-378:0.15497,

1_OSTTA_tr_Q01AV7_Q01AV7_OSTTA/107-281*693**DEAD.106-280*Helicase_C.363-430*GUCT.526-625:0.14788)

97:0.04114,

(

(

(

(

1_POPTR_0012s14190.1/123-300*687**DEAD.122-299*GUCT.532-628*Helicase_C.377-443:0.03262,

1_POPTR_0015s14150.1/127-304*680**DEAD.126-303*GUCT.536-632*Helicase_C.381-447:0.02917)

100:0.06907,

1_ARATH_sp_Q39189_RH7_ARATH/121-298*671**DEAD.120-297*GUCT.530-627*Helicase_C.375-441:0.09947)

97:0.03113,

1_ORYSJ_sp_Q650T9_RH7_ORYSJ/140-317*696**DEAD.139-317*GUCT.550-646*Helicase_C.394-460*SR-25.17-99:0.13180)

92:0.02431,

(

(

1_Phypa1_1_127777/135-310*690**DEAD.134-309*GUCT.545-639*Helicase_C.387-455*ResIII.154-212:0.02677,

1_Phypa1_1_162207/127-280*658**DEAD.130-280*GUCT.516-610*Helicase_C.359-426:0.02518)

100:0.09907,

1_Selmo1_150370/69-242*626**DEAD.68-242*GUCT.478-573*Helicase_C.321-388*ResIII.87-139:0.12231)

94:0.03017)

99:0.03215)

83:0.01869)

68:0.03039)

8:0.01258,

(

(

1_Phyra1_1_79548/92-258*674**DEAD.92-256*Helicase_C.331-402*ResIII.111-164:0.02679,

1_Physo1_1_144458/111-272*686**DEAD.111-274*Helicase_C.350-421*ResIII.130-183:0.02260)

100:0.20978,

1_ectoc_Esi0222_0004/212-387*708**DEAD.212-387*Helicase_C.407-474*ResIII.210-301:0.24961)

41:0.01438)

4:0.00779)

4:0.00301,

(

(

(

(

(

(

1_Phyra1_1_72066/129-305*685**DEAD.128-304*Helicase_C.383-457*GUCT.545-643*ResIII.147-201:0.03453,

1_Physo1_1_108896/125-301*682**DEAD.124-300*Helicase_C.379-453*GUCT.541-638*ResIII.144-197:0.03327)

100:0.15942,

1_ectoc_Esi0048_0042/172-346*694**DEAD.171-345*GUCT.587-681*Helicase_C.423-499*ResIII.185-244:0.18599)

65:0.02831,

1_Auran1_895/25-199*591**DEAD.24-197*Helicase_C.294-366*GUCT.470-539*ResIII.38-95:0.20475)

33:0.00866,

1_RO3G_12022.1/94-268*665**DEAD.94-268*Helicase_C.348-417*GUCT.505-609*ResIII.82-170:0.22510)

27:0.01649,

(

(

(

(

1_ENSTRUP00000045037/27-201*346**DEAD.27-198*DEAD.201-257*Helicase_C.272-340*ResIII.37-102:0.09345,

1_DANRE_tr_B1H1J4_B1H1J4_DANRE/191-365*759**DEAD.191-362*GUCT.600-695*Helicase_C.444-512:0.09512)

74:0.02690,

(

(

(

1_HUMAN_sp_Q9NR30-1_DDX21_HUMAN/211-37*783**DEAD.210-380*GUCT.620-715*Helicase_C.464-532*ResIII.221-325:0.00000,

1_HUMAN_sp_Q9NR30-2_DDX21_HUMAN/143-31*715**DEAD.142-312*GUCT.552-647*Helicase_C.396-464*ResIII.153-257:0.00000)

100:0.08254,

1_CHICK_tr_E1BW15_E1BW15_CHICK/138-312*693**DEAD.138-309*GUCT.547-643*Helicase_C.391-459*ResIII.148-213:0.08314)

62:0.02244,

1_HUMAN_sp_Q9BQ39_DDX50_HUMAN/162-336*737**DEAD.161-335*GUCT.571-666*Helicase_C.414-483*ResIII.164-237:0.10724)

50:0.00968)

100:0.06140,

1_Cioin2_270748/26-198*554**DEAD.25-196*Helicase_C.279-348*GUCT.437-533*ResIII.36-100:0.17962)

50:0.01069,

(

1_Nemve1_11031/28-196*539**DEAD.27-198*Helicase_C.281-349*GUCT.437-532*ResIII.39-103:0.00000,

1_Nemve1_794/28-196*478**DEAD.27-198*GUCT.422-478*ResIII.39-103*Helicase_C.301-334:0.00000)

100:0.18233)

99:0.05342)

9:0.00161,

(

1_BDET_01058_BDEG_01054/166-349*765**DEAD.165-345*Helicase_C.432-499*GUCT.595-699*ResIII.186-260:0.22513,

1_Monbr1_5117/24-193*592**DEAD.24-192*GUCT.430-525*Helicase_C.273-342:0.22193)

40:0.01888)

31:0.02159)

3:0.00660,

(

(

1_ent_h_259.m00045/92-238*705**DEAD.92-239*Helicase_C.323-393*GUCT.487-571*ResIII.103-171:0.26596,

1_CRYPV_tr_Q5CWJ1_Q5CWJ1_CRYPV/89-274*738**DEAD.88-273*Helicase_C.360-428*GUCT.568-641*ResIII.95-164:0.25785)

11:0.00925,

(

(

(

1_para_paraPTETP100003001/50-221*664**DEAD.49-221*GUCT.456-559*Helicase_C.300-368*RRM_1.586-655*ResIII.68-215*UMPH-1.172-230:0.00604,

1_para_paraPTETP800003001/50-221*664**DEAD.49-221*GUCT.456-559*Helicase_C.300-368*RRM_1.586-655*ResIII.68-215*UMPH-1.172-231:0.00559)

100:0.20089,

1_tetra7.m00457/93-272*744**DEAD.92-271*GUCT.508-610*Helicase_C.351-420*RRM_1.648-717*ResIII.113-179:0.22352)

88:0.03683,

1_PLAF7_tr_Q8I457_Q8I457_PLAF7/167-380*755**DEAD.167-379*Helicase_C.456-527*GUCT.622-724:0.25944)

24:0.02146)

1:0.00468)

4:0.01106,

(

(

(

1_toxo_TGME49_109570/140-317*840**DEAD.140-317*Helicase_C.410-479*GUCT.608-684*ResIII.156-211:0.00000,

1_toxo_TGVEG_093710/140-317*840**DEAD.140-317*Helicase_C.410-479*GUCT.608-684*ResIII.156-211:0.00000)

100:0.26577,

(

(

1_toxo_TGGT1_065970/534-770*1295**DEAD.534-768*DEAD.827-859*Helicase_C.871-964*GUCT.1061-1156:0.00000,

1_toxo_TGME49_022140/515-751*1258**DEAD.515-749*DEAD.808-840*Helicase_C.852-945*GUCT.1042-1137:0.00000)

100:0.00000,

1_toxo_TGVEG_052900/518-754*1279**DEAD.518-752*DEAD.811-843*Helicase_C.855-948*GUCT.1045-1140:0.00000)

100:0.26086)

41:0.02349,

1_Nemve1_156628/25-195*196**DEAD.26-194*ResIII.24-189:0.24832)

4:0.00869)

:0.00354)

:0.00917,

(

1_Auran1_31097/2-174*479**DEAD.2-173*Helicase_C.253-333*ResIII.18-71:0.27454,

1_CAEEL_sp_O76743_GLH4_CAEEL/760-939*1156**DEAD.760-938*zf-CCHC.570-587*zf-CCHC.594-610*zf-CCHC.617-633*zf-CCHC.640-655*zf-CCHC.666-681*Helicase_C.1024-1099*ResIII.780-909:0.30104)

7:0.01404)

:0.00337,

(

(

(

(

(

(

(

(

(

(

(

(

(

(

(

1_HUMAN_sp_Q9H8H2-3_DDX31_HUMAN/255-30*319**DEAD.255-306:-0.01459,

1_Nemve1_3535/25-131*182**DEAD.36-134:0.01459)

8:0.11517,

1_Nemve1_235676/216-400*669**DEAD.216-399*Helicase_C.468-544:0.10623)

5:0.04169,

(

(

(

(

(

1_ENSTRUP00000009102/248-440*704**DEAD.248-438*DEAD.505-547*Helicase_C.508-584:0.03231,

1_DANRE_tr_O42375_O42375_DANRE/232-424*688**DEAD.232-422*DEAD.489-531*Helicase_C.492-568:0.02987)

36:0.00475,

1_DANRE_tr_A2RV38_A2RV38_DANRE/247-440*709**DEAD.247-438*Helicase_C.508-584:0.03411)

17:0.00041,

1_ENSTRUP00000035811/240-432*698**DEAD.240-430*DEAD.496-539*Helicase_C.500-576:0.03327)

50:0.00899,

(

(

(

(

1_HUMAN_tr_A8K538_A8K538_HUMAN/204-392*662**DEAD.204-391*Helicase_C.460-536:0.00000,

1_HUMAN_tr_B4DLU5_B4DLU5_HUMAN/204-392*532**DEAD.204-391*ResIII.205-301:0.00000)

99:0.00000,

1_HUMAN_sp_O00571_DDX3X_HUMAN/204-392*662**DEAD.204-391*Helicase_C.460-536:0.00000)

98:0.00795,

1_CHICK_tr_Q5F491_Q5F491_CHICK/196-384*651**DEAD.196-383*Helicase_C.452-528:0.00792)

62:0.00526,

1_HUMAN_sp_O15523_DDX3Y_HUMAN/202-390*660**DEAD.202-389*Helicase_C.458-534:0.01326)

100:0.03109)

100:0.07193,

1_Cioin2_260795/74-261*526**DEAD.74-259*Helicase_C.329-405:0.11364)

22:0.03033)

1:0.00937,

1_DROME_sp_Q9VHP0_DDX3_DROME/319-504*798**DEAD.319-504*Helicase_C.578-654*ResIII.318-498:0.15481)

1:0.01413,

(

(

(

(

(

(

1_ANID_10557T0_ANID_10557/210-39*668**DEAD.210-396*Helicase_C.465-541*ResIII.226-392:0.10598,

1_SCHPO_sp_O13370_DED1_SCHPO/193-379*636**DEAD.193-379*Helicase_C.449-525:0.10907)

43:0.00579,

1_CRYNE_sp_Q5KN36_DED1_CRYNE/184-373*637**DEAD.184-372*Helicase_C.441-517:0.10536)

60:0.01890,

(

1_RO3G_10054.1/213-400*654**DEAD.213-398*Helicase_C.468-544*ResIII.229-395:0.01597,

1_RO3G_13096.1/210-397*658**DEAD.210-395*Helicase_C.465-541*ResIII.226-392:0.01595)

100:0.11217)

37:0.00665,

(

1_YEAST_sp_P06634_DED1_YEAST/166-351*604**DEAD.166-350*Helicase_C.418-494:0.09783,

1_YEAST_sp_P24784_DBP1_YEAST/178-363*617**DEAD.178-362*DEAD.420-469*Helicase_C.430-506*ResIII.192-357:0.09034)

94:0.03901)

46:0.01036,

1_RO3G_06827.1/330-519*816**DEAD.330-518*Helicase_C.588-664*ResIII.347-513:0.13793)

75:0.02300,

(

1_BDET_06269_BDEG_06252/230-411*678**DEAD.230-410*Helicase_C.488-564:0.15054,

1_Monbr1_35229/184-366*532**DEAD.184-365*Helicase_C.435-510:0.14555)

18:0.00973)

8:0.01003)

1:0.02620,

(

(

(

(

1_GSEM1T00000833001/180-362*651**DEAD.180-361*Helicase_C.429-505:0.03228,

1_GSHART1T00008160001/179-360*649**DEAD.179-359*Helicase_C.427-503:0.03915)

100:0.05310,

(

(

(

1_leinf_LinJ.32.0410/157-339*614**DEAD.157-338*Helicase_C.406-482:0.00273,

1_leime_LmxM.31.0400/165-347*622**DEAD.165-346*Helicase_C.414-490:0.00273)

55:0.00138,

1_leibr_LbrM.32.0470/149-331*604**DEAD.149-330*Helicase_C.398-474:0.00408)

47:0.00326,

1_leima_LmjF.32.0400/159-341*615**DEAD.159-340*Helicase_C.408-484:0.00767)

100:0.08074)

40:0.01124,

(

1_tcruz_Tc00.1047053506213.120/155-337*631**DEAD.155-336*Helicase_C.404-480:0.08059,

1_tviva_TvY486_1014010/143-326*581**DEAD.143-325*Helicase_C.393-469:0.07788)

58:0.02275)

86:0.02299,

(

1_tbruc_Tb927.10.14550/181-364*660**DEAD.181-363*Helicase_C.431-507:0.05376,

1_tcong_TcIL3000.10.12440/140-322*594**DEAD.140-322*DEAD.384-427*Helicase_C.389-465*ResIII.153-219:0.05553)

100:0.07387)

100:0.08408)

:0.00709,

(

1_Naegr1_873/50-236*460**DEAD.50-235*Helicase_C.302-378*ResIII.70-230*SNF2_N.71-196*DUF1253.100-128*DUF1253.281-369:0.19693,

(

1_RO3G_01343.1/116-301*717**DEAD.116-299*Helicase_C.369-445*zf-RanBP.555-583*zf-RanBP.601-629*ResIII.127-295:0.04389,

1_RO3G_16166.1/121-306*834**DEAD.121-304*Helicase_C.374-450*zf-RanBP.555-583*zf-RanBP.601-629:0.04213)

100:0.16767)

25:0.01185)

:0.00722,

1_Naegr1_913/108-291*507**DEAD.108-291*DEAD.339-398*Helicase_C.360-436*ResIII.120-250*DUF1253.165-187*DUF1253.331-426:0.21267)

:0.00212,

(

(

(

(

(

(

(

(

(

1_Phyra1_1_50065/63-245*458**DEAD.63-245*Helicase_C.313-388:0.01384,

1_Physo1_1_108834/134-316*589**DEAD.134-316*Helicase_C.384-459:0.01348)

100:0.08211,

1_ectoc_Esi0186_0022/233-414*699**DEAD.233-413*Helicase_C.482-558:0.09034)

94:0.03805,

1_Auran1_59462/35-222*469**DEAD.35-220*Helicase_C.291-366:0.14430)

43:0.01314,

(

1_Chlre4_421068/185-366*601**DEAD.185-366*Helicase_C.434-509*ResIII.202-304:0.00834,

1_Volca1_82651/179-360*612**DEAD.179-360*Helicase_C.427-502*ResIII.196-300:0.00814)

100:0.13846)

20:0.01257,

(

1_Phatr2_2097/146-327*552**DEAD.146-327*Helicase_C.397-470*ResIII.161-227*PSP.489-510:0.10475,

1_Thaps3_649/3-179*366**DEAD.3-179*Helicase_C.247-322*ResIII.10-172*PSP.340-364:0.10547)

99:0.05543)

30:0.01167,

(

(

1_MicpuN3_64594/209-388*639**DEAD.209-387*Helicase_C.456-531:0.08404,

1_OSTTA_tr_Q01A55_Q01A55_OSTTA/22-201*492**DEAD.22-200*Helicase_C.268-344:0.08262)

100:0.07175,

(

(

(

(

(

(

(

1_POPTR_0001s04510.1/182-365*619**DEAD.182-365*Helicase_C.443-515:0.01366,

1_POPTR_0003s21330.1/181-364*624**DEAD.181-364*Helicase_C.441-514:0.01351)

100:0.04168,

1_ORYSJ_sp_Q2R1M8_RH52C_ORYSJ/179-361*623**DEAD.179-360*Helicase_C.437-511:0.05462)

31:0.00235,

(

1_ORYSJ_sp_Q6Z4K6_RH52B_ORYSJ/193-373*638**DEAD.193-372*Helicase_C.448-523:0.01937,

1_ORYSJ_sp_Q75HJ0_RH37_ORYSJ/198-378*637**DEAD.198-377*Helicase_C.143-156*Helicase_C.454-528:0.01930)

100:0.03870)

61:0.01075,

(

1_POPTR_0006s21070.1/117-297*550**DEAD.117-297*Helicase_C.196-220*Helicase_C.375-447:0.02035,

1_POPTR_0016s06180.1/179-359*611**DEAD.179-359*Helicase_C.258-282*Helicase_C.434-509:0.01832)

100:0.04732)

56:0.00966,

(

(

1_ARATH_sp_Q84W89_RH37_ARATH/183-363*633**DEAD.183-363*Helicase_C.262-286*Helicase_C.440-513:0.02810,

1_ARATH_sp_Q8LA13_RH11_ARATH/175-355*612**DEAD.175-354*Helicase_C.254-278*Helicase_C.430-503:0.03267)

96:0.02004,

1_ARATH_sp_Q9M2F9_RH52_ARATH/170-350*646**DEAD.170-350*Helicase_C.249-273*Helicase_C.427-500:0.04902)

91:0.02835)

67:0.02633,

(

(

(

(

1_Phypa1_1_1580/154-334*579**DEAD.154-334*Helicase_C.409-484:0.00000,

1_Phypa1_1_168022/169-349*601**DEAD.169-349*Helicase_C.424-499:0.00000)

100:0.01118,

1_Phypa1_1_21374/165-345*589**DEAD.165-345*Helicase_C.244-268*Helicase_C.420-495:0.01092)

94:0.01193,

1_Phypa1_1_107568/160-340*585**DEAD.160-340*Helicase_C.239-263*Helicase_C.415-493:0.02122)

100:0.05909,

1_Selmo1_52088/76-258*506**DEAD.76-258*Helicase_C.157-181*Helicase_C.333-408:0.08179)

57:0.02377)

36:0.00412,

1_Selmo1_267628/174-353*597**DEAD.174-352*Helicase_C.428-503:0.10517)

96:0.04211)

42:0.01498)

15:0.01051,

1_DICDI_sp_Q54QS3_DDX3_DICDI/271-456*712**DEAD.271-455*Helicase_C.523-599*ResIII.270-450:0.17508)

2:0.00237,

1_Selmo1_52119/37-237*431**DEAD.38-237*Helicase_C.313-388:0.18045)

8:0.01637,

1_ORYSJ_sp_Q0DB53_RH52A_ORYSJ/108-294*602**DEAD.108-293*Helicase_C.373-446*ResIII.127-287:0.19249)

1:0.01555)

:0.00452,

(

(

1_ent_h_262.m00078/137-319*546**DEAD.137-319*Helicase_C.388-451*ResIII.156-313:0.00000,

1_ent_h_381.m00039/36-218*451**DEAD.36-218*Helicase_C.280-356*ResIII.55-212:0.00000)

100:0.00000,

1_ent_h_86.m00152/156-338*578**DEAD.156-338*Helicase_C.407-483*ResIII.171-332:0.00000)

100:0.22450)

:0.00639,

(

(

(

(

(

(

1_toxo_TGGT1_081400/254-463*734**DEAD.254-462*Helicase_C.531-606:0.00000,

1_toxo_TGME49_026250/254-463*734**DEAD.254-462*Helicase_C.531-606:0.00000)

100:0.00000,

1_toxo_TGVEG_067220/254-463*734**DEAD.254-462*Helicase_C.531-606:0.00000)

100:0.15318,

1_CRYPV_tr_Q5CQW8_Q5CQW8_CRYPV/225-411*702**DEAD.225-410*Helicase_C.478-554:0.15163)

54:0.00992,

1_THEPA_tr_Q4MZN9_Q4MZN9_THEPA/247-407*741**DEAD.247-490*Helicase_C.561-636*HDA2-3.526-583*DUF1253.519-626:0.15231)

96:0.04558,

1_CMER_CMT173C/192-383*627**DEAD.192-383*Helicase_C.449-525:0.20981)

22:0.01048,

(

(

(

1_CAEEL_tr_Q65XX1_Q65XX1_CAEEL/163-346*660**DEAD.163-346*DEAD.411-456*Helicase_C.417-493:0.00000,

1_CAEEL_tr_Q95XY1_Q95XY1_CAEEL/147-330*644**DEAD.147-330*DEAD.395-440*Helicase_C.401-477:0.00000)

100:0.00000,

1_CAEEL_tr_Q9N3F4_Q9N3F4_CAEEL/144-327*641**DEAD.144-327*DEAD.392-437*Helicase_C.398-474:0.00000)

100:0.14867,

1_CAEEL_tr_Q4W5R4_Q4W5R4_CAEEL/190-375*643**DEAD.190-375*Helicase_C.446-522:0.16111)

99:0.06503)

3:0.00879)

:0.00993,

(

(

(

(

1_tbruc_Tb09.211.3510/313-488*735**DEAD.313-484*DEAD.529-595*Helicase_C.558-633*DUF1253.469-626:0.03430,

1_tcong_TcIL3000.0.56050/381-556*803**DEAD.381-552*Helicase_C.626-701:0.03388)

66:0.01931,

(

1_tcruz_Tc00.1047053510741.180/369-544*798**DEAD.369-540*Helicase_C.614-689:0.04419,

1_tviva_TvY486_0906020/318-493*743**DEAD.318-489*Helicase_C.563-638:0.04672)

36:0.00767)

99:0.03548,

1_GSEM1T00007611001/33-208*472**DEAD.33-204*Helicase_C.278-353:0.08455)

71:0.01231,

(

(

1_leibr_LbrM.34.3010/429-604*860**DEAD.429-600*DEAD.645-711*Helicase_C.674-749:0.00292,

1_leima_LmjF.35.3100/494-669*923**DEAD.494-665*DEAD.710-776*Helicase_C.739-814:0.00277)

68:0.00146,

(

1_leinf_LinJ.35.3150/496-671*924**DEAD.496-667*DEAD.712-778*Helicase_C.741-816:0.00000,

1_leime_LmxM.34.3100/498-673*926**DEAD.498-669*DEAD.714-780*Helicase_C.743-818:0.00000)

67:0.00422)

100:0.09138)

100:0.14346)

:0.01042,

(

(

(

(

(

(

(

1_HUMAN_sp_Q9NQI0-1_DDX4_HUMAN/312-491*724**DEAD.312-491*Helicase_C.559-635*ResIII.328-485:0.00000,

1_HUMAN_sp_Q9NQI0-2_DDX4_HUMAN/278-457*690**DEAD.278-457*Helicase_C.525-601*ResIII.294-451:0.00000)

100:0.09984,

1_CHICK_tr_Q9DGR8_Q9DGR8_CHICK/260-438*662**DEAD.260-438*Helicase_C.506-582:0.10128)

98:0.03345,

1_DANRE_tr_O42107_O42107_DANRE/301-480*716**DEAD.301-479*Helicase_C.548-624*ResIII.318-472:0.13065)

93:0.04019,

1_Cioin2_229932/194-373*626**DEAD.194-373*Helicase_C.445-519*zf-CCHC.52-68*zf-CCHC.85-101:0.17245)

79:0.01410,

1_Nemve1_88129/11-155*285**DEAD.5-155*Helicase_C.222-283:0.21549)

45:0.02570,

1_Nemve1_230331/2-157*361**DEAD.2-158*Helicase_C.228-303*DUF1253.136-159*DUF1253.206-293:0.20625)

19:0.02593,

1_DROME_sp_P09052_VASA_DROME/269-442*661**DEAD.269-441*Helicase_C.508-584*ResIII.284-436*DUF1253.316-336*DUF1253.480-573:0.23019)

7:0.01610)

:0.00542,

(

(

(

1_CAEEL_sp_P34689_GLH1_CAEEL/365-545*763**DEAD.365-544*Helicase_C.626-701*zf-CCHC.159-175*zf-CCHC.183-200*zf-CCHC.243-259*zf-CCHC.262-279*ResIII.376-539*DUF1253.526-691:0.02899,

1_CAEEL_sp_Q966L9_GLH2_CAEEL/576-755*974**DEAD.576-755*zf-CCHC.258-274*zf-CCHC.282-299*zf-CCHC.372-388*zf-CCHC.396-413*zf-CCHC.454-470*zf-CCHC.473-490*Helicase_C.837-912***:0.03212)

100:0.08264,

1_CAEEL_sp_O01836_GLH3_CAEEL/322-502*720**DEAD.322-501*Helicase_C.586-658*zf-CCHC.203-218*zf-CCHC.223-238*ResIII.335-496*DUF1253.514-647:0.10841)

100:0.15222,

1_PLAF7_tr_Q8IAU1_Q8IAU1_PLAF7/386-595*941**DEAD.386-595*DEAD.659-702*Helicase_C.664-740:0.24681)

23:0.01266)

:0.02241,

(

(

1_MicpuN3_58098/25-199*564**DEAD.25-196*Helicase_C.353-423*ResIII.24-97:0.22802,

1_OSTTA_tr_Q01BD2_Q01BD2_OSTTA/55-226*375**DEAD.55-223*ResIII.46-167:0.21643)

90:0.07171,

(

(

(

(

(

1_Chlre4_400295/115-314*625**DEAD.116-313*Helicase_C.413-483*ResIII.131-196:0.16138,

1_Volca1_103050/275-488*803**DEAD.276-487*Helicase_C.594-664:0.17362)

71:0.04726,

(

(

(

1_Auran1_2696/1-164*395**DEAD.1-154*DEAD.225-280*Helicase_C.245-318*ResIII.6-58*ResIII.113-153:0.16999,

1_ectoc_Esi0014_0190/170-343*572**DEAD.170-343*Helicase_C.423-495:0.17592)

65:0.02100,

(

1_Phatr2_bd_920/162-335*576**DEAD.162-334*Helicase_C.5-46*Helicase_C.405-483*DUF1253.204-230*DUF1253.376-496*ResIII.165-237:0.11476,

1_Thaps3_31037/72-245*481**DEAD.72-245*Helicase_C.315-393:0.11780)

100:0.07642)

53:0.02290,

(

(

(

(

1_Chlre4_376403/149-319*624**DEAD.149-318*DEAD.366-429*Helicase_C.395-467*WW.12-42*ResIII.166-314:0.01399,

1_Volca1_81727/146-316*622**DEAD.146-315*DEAD.362-426*Helicase_C.391-464*WW.12-42*ResIII.162-311:0.01525)

100:0.14237,

(

(

(

(

(

(

(

1_POPTR_0001s35150.1/189-359*793**DEAD.189-359*DEAD.402-466*Helicase_C.433-504*WW.21-51*ResIII.201-353:0.02361,

1_POPTR_0017s10760.1/178-348*726**DEAD.178-348*DEAD.391-455*Helicase_C.422-493*WW.21-51*ResIII.191-342:0.02318)

100:0.04705,

(

(

1_ARATH_sp_Q8H136-1_RH14_ARATH/182-352*619**DEAD.182-351*DEAD.395-459*Helicase_C.426-497*WW.19-49*ResIII.196-346*ResIII.398-438:0.00000,

1_ARATH_sp_Q8H136-2_RH14_ARATH/182-352*618**DEAD.182-351*DEAD.395-459*Helicase_C.426-497*WW.19-49*ResIII.196-346*ResIII.398-438:0.00000)

100:0.05463,

(

1_ARATH_sp_Q9LYJ9-1_RH46_ARATH/185-355*645**DEAD.186-355*DEAD.398-462*Helicase_C.430-500*WW.17-47*ResIII.197-349:0.00112,

1_ARATH_sp_Q9LYJ9-2_RH46_ARATH/1-160*450**DEAD.2-160*DEAD.202-267*Helicase_C.235-305*ResIII.3-154*ResIII.206-233:-0.00112)

100:0.05718)

80:0.01714)

34:0.00825,

(

(

1_ORYSJ_sp_Q5VQL1-1_RH14_ORYSJ/204-374*708**DEAD.204-374*DEAD.417-482*Helicase_C.447-519*ResIII.216-368*WW.23-53:0.00000,

1_ORYSJ_sp_Q5VQL1-2_RH14_ORYSJ/255-425*759**DEAD.255-425*DEAD.468-533*Helicase_C.498-570*ResIII.267-419*WW.23-53:0.00000)

100:0.00000,

1_ORYSJ_sp_Q5VQL1-3_RH14_ORYSJ/204-374*707**DEAD.204-374*DEAD.417-482*Helicase_C.447-519*ResIII.216-368*WW.23-53:0.00000)

100:0.07423)

26:0.00610,

(

1_ORYSJ_sp_Q5JKF2-1_RH40_ORYSJ/174-344*792**DEAD.174-343*DEAD.387-451*Helicase_C.418-489*WW.19-49*ResIII.190-338:0.00000,

1_ORYSJ_sp_Q5JKF2-2_RH40_ORYSJ/33-203*651**DEAD.33-202*DEAD.246-310*Helicase_C.277-348*ResIII.49-197:0.00000)

100:0.08245)

26:0.01330,

(

(

1_POPTR_0010s16220.1/172-342*765**DEAD.172-342*DEAD.384-449*Helicase_C.416-487*WW.22-52*ResIII.185-336:0.04495,

1_ARATH_sp_Q9SQV1_RH40_ARATH/459-629*1088**DEAD.459-629*Helicase_C.704-774*WW.22-52*ResIII.473-623*DUF1777.948-1028:0.04861)

99:0.03818,

1_ORYSJ_tr_Q2QZE8_Q2QZE8_ORYSJ/628-798*1398**DEAD.628-798*DEAD.841-905*Helicase_C.873-943*WW.22-50*ResIII.640-792:0.08462)

59:0.01273)

30:0.00704,

(

(

1_Phypa1_1_107194/174-344*685**DEAD.174-344*DEAD.387-451*Helicase_C.419-489*WW.19-49*ResIII.185-338:0.02032,

1_Phypa1_1_180402/179-349*676**DEAD.179-349*Helicase_C.424-494*WW.19-49*ResIII.190-343:0.02061)

100:0.06869,

1_Selmo1_441099/180-374*1198**DEAD.224-374*Helicase_C.448-519*PPR_1.979-1000*PPR_1.1010-1041*PPR_1.1064-1076*PPR_1.1089-1109*PPR_1.1121-1142*PPR.919-941*PPR.***:0.10790)

40:0.02008)

80:0.02001,

1_Phypa1_1_121151/134-304*505**DEAD.134-303*Helicase_C.386-456*ResIII.87-299*WW.21-51:0.13390)

97:0.03615)

39:0.00673,

1_MicpuN3_98380/149-322*576**DEAD.149-319*Helicase_C.399-466*WW.11-39*ResIII.168-317:0.18403)

51:0.02656,

(

1_MicpuN3_58886/180-369*611**DEAD.180-368*Helicase_C.265-293*Helicase_C.451-519*ResIII.193-363:0.09734,

1_OSTTA_tr_Q00T47_Q00T47_OSTTA/110-299*1118**DEAD.110-299*Helicase_C.380-448*Chorismate_bind.979-1093*ResIII.124-293:0.09740)

100:0.11175)

19:0.01352)

22:0.01034)

17:0.01096,

1_Auran1_1175/57-246*433**DEAD.57-245*DEAD.314-354*Helicase_C.317-393:0.23376)

4:0.00888,

(

1_Auran1_24989/118-288*495**DEAD.118-288*Helicase_C.369-444*Sigma70_r3.11-37:0.22585,

(

1_MicpuN3_66819/24-217*401**DEAD.25-216*Helicase_C.295-368*ResIII.40-211:0.21618,

1_OSTTA_tr_Q012T2_Q012T2_OSTTA/72-239*1025**DEAD.90-239*DNA_pol_E_B.776-985*Helicase_C.317-392*Dpoe2NT.485-550*ResIII.94-233:0.21591)

78:0.02505)

25:0.01482)

2:0.01189,

(

1_MicpuN3_67469/22-203*442**DEAD.22-201*Helicase_C.102-128*Helicase_C.275-351:0.15576,

1_OSTTA_tr_Q015I7_Q015I7_OSTTA/125-308*637**DEAD.125-307*Helicase_C.209-235*Helicase_C.398-473*ResIII.140-302:0.15193)

99:0.11260)

:0.00882)

:0.00878)

:0.00582)

:0.00071)

:0.00406,

(

(

(

(

(

(

1_leima_LmjF.05.0590/322-535*1005**DEAD.284-388*DEAD.440-529*Helicase_C.715-792*ResIII.323-528:0.02159,

1_leinf_LinJ.05.0590/282-528*1006**DEAD.283-389*DEAD.439-528*Helicase_C.714-791*ResIII.322-527:0.02167)

61:0.00512,

1_leime_LmxM.05.0590/315-528*995**DEAD.303-397*DEAD.433-522*Helicase_C.708-785*ResIII.316-521:0.03006)

100:0.03658,

1_leibr_LbrM.23.1900/305-518*972**DEAD.293-400*DEAD.421-513*Helicase_C.684-761*ResIII.306-511:0.06673)

100:0.16609,

(

(

1_tbruc_Tb927.7.7300/301-541*1016**DEAD.301-542*Helicase_C.716-803*ResIII.332-541:0.13465,

1_tcong_TcIL3000.7.5920/25-260*703**DEAD.25-260*Helicase_C.429-513*ResIII.60-259:0.13289)

100:0.06896,

(

1_tcruz_Tc00.1047053510609.110/235-449*886**DEAD.235-448*Helicase_C.607-694*ResIII.238-443:0.17489,

1_tviva_TvY486_0706950/256-497*933**DEAD.257-496*Helicase_C.656-738:0.19256)

65:0.02156)

67:0.02001)

54:0.01686,

1_GSEM1T00005618001/251-509*989**DEAD.252-356*DEAD.414-508*Helicase_C.690-783*ResIII.291-503:0.24551)

98:0.07973,

(

(

(

(

(

(

(

(

(

1_BDET_04152_BDEG_04141/346-545*741**DEAD.346-544*DEAD.612-652*Helicase_C.615-690*ResIII.359-424:0.13527,

1_RO3G_14054.1/354-548*754**DEAD.354-548*Helicase_C.617-693:0.13653)

89:0.03942,

1_CRYNE_sp_Q5KNF8_PRP28_CRYNE/339-534*738**DEAD.340-534*Helicase_C.605-679*DUF2986.13-39:0.18275)

49:0.01247,

1_ANID_01634T0_ANID_01634/370-57*782**DEAD.370-570*Helicase_C.642-716*DUF2986.79-105*DUF3334.692-762:0.19336)

50:0.01713,

(

(

(

(

(

(

1_DANRE_tr_Q6P9Z2_Q6P9Z2_DANRE/402-603*807**DEAD.402-603*Helicase_C.670-746:0.01726,

(

1_HUMAN_sp_Q9BUQ8_DDX23_HUMAN/415-616*820**DEAD.415-616*Helicase_C.683-759:0.00000,

1_HUMAN_tr_B3KY11_B3KY11_HUMAN/395-596*800**DEAD.395-596*Helicase_C.663-739:0.00000)

100:0.01740)

100:0.05533,

1_Cioin2_295232/358-558*762**DEAD.358-557*Helicase_C.625-701:0.07162)

53:0.00827,

1_DROME_tr_Q95SF2_Q95SF2_DROME/237-437*641**DEAD.237-437*Helicase_C.505-580*ResIII.249-385:0.08129)

76:0.01463,

1_Nemve1_228991/374-573*777**DEAD.374-573*DEAD.636-678*Helicase_C.640-716*HEM4.529-678:0.09714)

96:0.03344,

1_CAEEL_tr_Q95QN2_Q95QN2_CAEEL/325-525*730**DEAD.325-524*Helicase_C.593-668*Spc7.217-278*ResIII.338-518:0.13132)

71:0.02174,

1_Monbr1_10827/297-497*699**DEAD.297-497*DEAD.559-601*Helicase_C.563-639*ResIII.310-489:0.15421)

100:0.04854)

32:0.01107,

1_SCHPO_sp_Q9Y7T7_PRP28_SCHPO/273-466*662**DEAD.274-464*DEAD.522-573*Helicase_C.535-611*DUF2986.17-41:0.21087)

80:0.03070,

(

(

(

(

(

(

1_Phyra1_1_81819/393-610*839**DEAD.394-610*DEAD.690-733*Helicase_C.695-771:0.00990,

1_Physo1_1_143804/395-608*837**DEAD.396-608*DEAD.688-731*Helicase_C.693-769:0.00879)

100:0.15527,

1_Auran1_10388/200-398*589**DEAD.201-398*DEAD.463-505*Helicase_C.468-543:0.16453)

50:0.00825,

1_ectoc_Esi0121_0062/600-801*1012**DEAD.601-800*Helicase_C.870-945:0.17141)

92:0.03137,

(

1_Phatr2_12981/63-264*463**DEAD.64-263*Helicase_C.338-411*ResIII.75-157:0.13365,

1_Thaps3_13335/111-314*501**DEAD.112-314*Helicase_C.386-460:0.13368)

100:0.07320)

52:0.01749,

(

(

(

(

(

(

1_Chlre4_136917/318-509*714**DEAD.319-509*Helicase_C.578-652*ResIII.334-453:0.03079,

1_Volca1_77867/179-370*574**DEAD.180-370*DEAD.419-463*Helicase_C.437-513*ResIII.194-314:0.03171)

100:0.06755,

(

(

(

(

(

1_POPTR_0012s04320.1/138-329*534**DEAD.139-329*Helicase_C.405-472:0.00854,

1_POPTR_0015s04700.1/314-505*710**DEAD.315-505*DEAD.553-610*Helicase_C.572-648:0.00708)

98:0.02375,

1_Selmo1_165735/178-369*574**DEAD.179-369*DEAD.409-474*Helicase_C.436-512*ResIII.192-315:0.02833)

21:0.00332,

1_ORYSJ_sp_Q53RK8_RH21_ORYSJ/339-530*736**DEAD.340-530*DEAD.595-635*Helicase_C.597-673:0.03314)

16:0.00866,

1_ARATH_sp_P93008_RH21_ARATH/337-528*733**DEAD.338-528*DEAD.568-633*Helicase_C.595-671*ResIII.350-479:0.04473)

28:0.01520,

(

1_Phypa1_1_114798/223-416*455**DEAD.224-414*ResIII.18-81*ResIII.236-298:0.02931,

1_Phypa1_1_212087/138-329*536**DEAD.139-329*DEAD.381-434*Helicase_C.396-472:0.02277)

70:0.03330)

100:0.04329)

63:0.02986,

1_ARATH_sp_Q9FZ92_RH44_ARATH/238-425*622**DEAD.238-423*DEAD.467-529*Helicase_C.497-567*ResIII.245-377:0.14448)

54:0.01388,

1_Selmo1_149865/138-328*523**DEAD.138-328*DEAD.384-416*Helicase_C.392-468*DUF2608.344-416*T4SS-DNA_transf.154-174:0.16362)

61:0.02379,

(

1_MicpuN3_83331/346-544*754**DEAD.347-544*DEAD.590-649*Helicase_C.612-687*ResIII.366-430:0.08980,

1_OSTTA_tr_Q00ZY0_Q00ZY0_OSTTA/181-382*592**DEAD.182-382*DEAD.443-487*Helicase_C.452-525:0.09110)

99:0.08405)

65:0.00903,

1_DICDI_sp_Q54Y81_DDX23_DICDI/437-632*834**DEAD.438-632*Helicase_C.701-776:0.18620)

79:0.03561)

45:0.01160,

(

(

(

(

(

(

1_toxo_TGME49_098020/761-959*1158**DEAD.761-959*Helicase_C.1026-1101:0.00000,

1_toxo_TGVEG_054780/125-323*522**DEAD.125-323*Helicase_C.390-465*ResIII.137-273:0.00000)

100:0.00000,

1_toxo_TGGT1_096090/761-959*1158**DEAD.761-959*Helicase_C.1026-1101:0.00000)

100:0.08790,

1_PLAF7_tr_Q8I0W7_Q8I0W7_PLAF7/722-920*1123**DEAD.722-920*DEAD.981-1024*Helicase_C.988-1062:0.08798)

95:0.02230,

1_THEPA_tr_Q4N2T1_Q4N2T1_THEPA/353-551*744**DEAD.353-551*DEAD.564-652*Helicase_C.622-690:0.11338)

100:0.07963,

1_CRYPV_tr_A3FQ46_A3FQ46_CRYPV/166-346*529**DEAD.166-345*Helicase_C.419-491:0.19415)

66:0.02086,

(

1_para_paraGSPATP00021822001/259-456*660**DEAD.259-456*DEAD.509-560*Helicase_C.522-598:0.15857,

1_tetra185.m00075/347-544*749**DEAD.347-544*DEAD.604-648*Helicase_C.613-686:0.16466)

99:0.06368)

63:0.01809)

68:0.02048)

36:0.00194,

1_Naegr1_34062/112-288*494**DEAD.112-287*DEAD.350-393*Helicase_C.355-431*ResIII.133-255:0.25116)

26:0.01125,

1_ent_h_201.m00107/200-396*585**DEAD.200-396*Helicase_C.462-538*ResIII.214-272:0.26479)

12:0.01245,

1_YEAST_sp_P23394_PRP28_YEAST/137-388*588**DEAD.198-387*DEAD.454-495*Helicase_C.456-531*ResIII.201-380:0.27074)

7:0.01275)

4:0.02050)

:0.00085,

(

(

(

(

(

(

(

(

(

(

(

(

(

(

(

(

1_leinf_LinJ.10.0120/315-490*780**DEAD.317-494*DEAD.572-647*Helicase_C.612-684*DUF1253.450-487*DUF1253.572-611*DUF1253.627-685:0.04521,

1_leima_LmjF.10.0140/273-448*738**DEAD.275-463*DEAD.530-605*Helicase_C.570-642*DUF1253.407-445*DUF1253.530-569*DUF1253.587-643:0.04570)

79:0.01839,

1_leime_LmxM.10.0140/271-437*736**DEAD.273-452*DEAD.528-603*Helicase_C.568-633*DUF1253.406-443*DUF1253.527-567*DUF1253.582-641:0.05891)

94:0.10544,

1_leibr_LbrM.10.0140/267-443*721**DEAD.269-428*DEAD.511-595*Helicase_C.553-625*DUF1253.316-357*DUF1253.513-552*DUF1253.572-626:0.17881)

94:0.16363,

(

1_Selmo1_417192/614-773*940**DEAD.133-160*DEAD.614-770*RHSP.134-252:0.02580,

1_Selmo1_430377/585-723*893**DEAD.104-132*DEAD.585-714*RHSP.105-223:0.01737)

100:0.35313)

22:0.03066,

(

(

1_toxo_TGGT1_056640/282-439*910**DEAD.282-427*Helicase_C.595-670*ResIII.296-364:0.00000,

1_toxo_TGME49_066110/282-439*910**DEAD.282-427*Helicase_C.595-670*ResIII.296-364:0.00000)

100:0.00000,

1_toxo_TGVEG_080450/282-439*910**DEAD.282-427*Helicase_C.595-670*ResIII.296-364:0.00000)

100:0.30352)

2:0.01027,

(

(

1_ENSTRUP00000049422/25-201*350**DEAD.25-196*Helicase_C.274-350*ResIII.28-95:0.15587,

1_DANRE_tr_Q08BL1_Q08BL1_DANRE/175-359*558**DEAD.175-353*Helicase_C.431-506*ResIII.181-240:0.15627)

100:0.09468,

1_HUMAN_sp_Q9NUL7_DDX28_HUMAN/152-340*540**DEAD.152-337*Helicase_C.418-492:0.24076)

82:0.06122)

2:0.00858,

(

1_Thaps3_21222/122-323*746**DEAD.122-322*DEAD.405-450*Helicase_C.433-534*SAP.29-62:0.34141,

(

(

1_Phyra1_1_76922/54-244*481**DEAD.54-242*Helicase_C.322-391:0.06113,

1_Physo1_1_131860/58-253*492**DEAD.58-251*Helicase_C.330-400*ResIII.70-149:0.05929)

100:0.23197,

(

1_Phyra1_1_82726/61-212*467**DEAD.61-215*Helicase_C.340-413:0.02019,

1_Physo1_1_137587/61-212*470**DEAD.61-215*Helicase_C.342-416:0.01928)

100:0.28348)

19:0.02371)

2:0.01078)

:0.00573,

(

(

(

(

(

(

(

(

1_ectoc_Esi0076_0013/31-186*465**DEAD.32-240*Helicase_C.359-423*ResIII.32-94:0.17918,

1_Thaps3_22965/32-194*538**DEAD.35-264*Helicase_C.446-496*ResIII.30-89:0.16698)

52:0.00603,

1_Phatr2_25184/159-338*624**DEAD.160-376*Helicase_C.495-580*ResIII.160-221:0.20978)

78:0.03745,

1_Auran1_54120/42-213*420**DEAD.42-212*Helicase_C.298-372*ResIII.56-102:0.25121)

76:0.01984,

(

(

(

(

1_ARATH_sp_Q3E9C3-1_RH58_ARATH/100-270*472**DEAD.100-270*Helicase_C.367-435*ResIII.114-162*SNF2_N.19-106*SNF2_N.113-154:-0.03669,

1_ARATH_sp_Q3E9C3-2_RH58_ARATH/1-112*315**Helicase_C.210-278*DEAD.19-113:0.03669)

53:0.14092,

1_POPTR_0010s10230.1/102-275*477**DEAD.102-275*Helicase_C.374-440*SNF2_N.115-238*ResIII.117-165:0.09519)

30:0.00953,

1_ORYSJ_sp_Q0JFN7_RH58_ORYSJ/65-234*438**DEAD.65-229*Helicase_C.327-392*SNF2_N.78-191*ResIII.81-129:0.10949)

53:0.12078,

(

1_Phypa1_1_93276/29-207*417**DEAD.30-207*Helicase_C.314-374*ResIII.44-93:0.18043,

1_Selmo1_413731/144-327*707**DEAD.144-322*X8.17-98*Helicase_C.436-493*ResIII.158-204:0.19036)

94:0.03238)

53:0.05927)

42:0.03046,

1_CMER_CMR374C/182-375*614**DEAD.182-375*Helicase_C.508-577:0.32000)

31:0.03327,

(

(

1_CMER_CMG001C/1-118*160**DEAD.1-120:0.02589,

1_CMER_CMO267C/167-340*581**DEAD.168-342*Helicase_C.454-536*ResIII.179-247:-0.00894)

97:0.26289,

(

1_HUMAN_tr_C9JL89_C9JL89_HUMAN/31-86*103**DEAD.32-73:-0.06905,

1_Thaps3_35723/2-131*244**SNF2_N.2-242:0.06905)

62:0.29016)

23:0.08346)

:0.00692,

(

(

(

1_toxo_TGME49_091670/250-454*682**DEAD.250-452*Helicase_C.542-606:0.00000,

1_toxo_TGVEG_084800/250-454*682**DEAD.250-452*Helicase_C.542-606:0.00000)

100:0.00000,

1_toxo_TGGT1_031770/250-454*682**DEAD.250-452*Helicase_C.542-606:0.00000)

100:0.31713,

(

1_ectoc_Esi0211_0014/243-421*662**DEAD.243-449*Helicase_C.533-608*ResIII.259-323:0.30456,

(

1_Phatr2_45898/115-344*751**DEAD.115-339*Helicase_C.425-509*ResIII.124-189:0.21092,

1_Thaps3_262908/3-161*527**DEAD.4-220*Helicase_C.315-403*ResIII.16-80:0.17617)

100:0.11712)

36:0.00471)

51:0.03462)

:0.00653,

(

1_CMER_CMP222C/101-306*547**DEAD.101-305*Helicase_C.409-481*ResIII.119-157*T4SS-DNA_transf.118-158:0.31487,

(

(

(

1_Chlre4_120099/25-200*514**DEAD.25-200*Helicase_C.268-308*Helicase_C.334-374*ResIII.23-92:0.11982,

1_Volca1_63761/28-91*358**Helicase_C.235-275*Helicase_C.311-348*DEAD.28-91*DEAD.123-145*ResIII.26-91:0.03643)

48:0.09352,

(

(

(

(

1_POPTR_0007s13210.1/64-242*619**DEAD.64-242*Helicase_C.314-424*ResIII.77-143:0.00000,

1_POPTR_0007s13210.2/64-242*597**DEAD.64-242*Helicase_C.336-402*ResIII.77-143:0.00000)

100:0.14395,

1_ARATH_sp_Q9SW44_RH16_ARATH/70-248*626**DEAD.71-248*Helicase_C.319-431*ResIII.83-141:0.14656)

99:0.05549,

1_ORYSJ_sp_Q6ATJ8_RH16_ORYSJ/116-295*670**DEAD.116-295*Helicase_C.367-477*ResIII.119-210:0.21266)

55:0.01098,

(

1_Phypa1_1_75595/20-195*559**DEAD.20-195*Helicase_C.269-386*ResIII.34-87:0.19879,

1_Selmo1_440996/37-212*591**DEAD.38-212*Helicase_C.285-394*ResIII.51-104:0.19325)

49:0.00959)

73:0.01444)

44:0.03998,

(

1_MicpuN3_113907/40-215*605**DEAD.40-214*Helicase_C.299-337*Helicase_C.382-418*ResIII.53-109:0.20840,

1_OSTTA_tr_Q01FU1_Q01FU1_OSTTA/39-216*1934**Proteasome.1310-1491*Endonuclease_NS.1620-1850*DEAD.39-216*Helicase_C.298-410*Trypsin.949-1115*Proteasome_A_N.1265-1281*Proteas***:0.24303)

100:0.06428)

22:0.01984)

5:0.01691)

:0.00851)

:0.00020,

(

1_Cioin2_298478/168-346*556**DEAD.168-342*Helicase_C.416-491*ResIII.180-303*DUF1253.215-249*DUF1253.393-481:0.32081,

(

(

1_Chlre4_144028/16-213*557**DEAD.18-200*Helicase_C.363-434*ResIII.26-101:0.12874,

1_Volca1_98000/79-276*618**DEAD.80-270*Helicase_C.433-504:0.12540)

100:0.21699,

(

1_MicpuN3_64320/158-366*669**DEAD.158-345*Helicase_C.536-611*ResIII.159-241:0.32030,

(

(

(

(

1_POPTR_0008s19830.1/111-272*594**DEAD.111-266*Helicase_C.457-531:0.14666,

1_ARATH_sp_Q944S1_RH22_ARATH/107-277*581**DEAD.107-267*Helicase_C.444-518:0.15769)

92:0.03217,

(

1_ORYSJ_sp_Q6H601-1_RH22_ORYSJ/108-277*577**DEAD.108-280*Helicase_C.446-520:0.00000,

1_ORYSJ_sp_Q6H601-2_RH22_ORYSJ/108-277*500**DEAD.108-280*Helicase_C.446-499:0.00000)

100:0.18457)

100:0.05255,

1_Phypa1_1_181817/110-283*603**DEAD.110-274*Helicase_C.465-539:0.23738)

55:0.01616,

1_Selmo1_11301/36-213*498**DEAD.35-192*Helicase_C.377-451*ResIII.49-113:0.23823)

97:0.05332)

21:0.01808)

4:0.02114)

1:0.01470)

:0.00478,

(

(

(

(

(

(

(

(

1_Volca1_105409/351-491*1233**DEAD.360-501:0.36958,

1_MicpuN3_56635/803-957*1470**PHD.382-424*AAA.808-957*Rad17.808-840:0.36792)

24:0.04057,

1_CMER_CMH155C/214-377*921**DEAD.213-376*zf-GRF.111-151*Helicase_C.451-514:0.40403)

3:0.02387,

(

(

1_THEPA_tr_Q4N9A2_Q4N9A2_THEPA/203-503*941**DEAD.203-306*DEAD.379-449*Helicase_C.623-679*ResIII.198-438*Methyltransf_11.744-794:0.41407,

(

(

(

1_Naegr1_46148/53-168*373**DEAD.43-172:0.14983,

1_Naegr1_71451/5-156*263**DEAD.19-148*Flavi_DEAD.18-122:0.19799)

75:0.02402,

(

1_Naegr1_62154/49-192*376**DEAD.35-183:0.00000,

1_Naegr1_76775/49-192*257**DEAD.35-183*CobA_CobO_BtuR.44-82*CobA_CobO_BtuR.137-188:0.00000)

100:0.21713)

100:0.16554,

1_SCHPO_sp_O74356_YH16_SCHPO/93-252*565**DEAD.93-255:0.40222)

11:0.01198)

:0.01190,

(

(

(

(

(

1_GSEM1T00000680001/1-37*319**Helicase_C.106-181*DEAD.1-37:-0.04165,

1_para_paraGSPATP00028096001/274-412*1641**SecA_DEAD.105-599*Helicase_C.636-745:0.04165)

6:0.16168,

(

1_para_paraGSPATP00033266001/166-331*1021**SecA_DEAD.86-491*SecA_PP_bind.382-446*Helicase_C.577-637:0.13608,

1_para_paraGSPATP00014170001/244-385*1622**SecA_DEAD.167-566*Helicase_C.634-714:0.13152)

45:0.08402)

5:0.08647,

1_tetra17.m00381/382-530*1594**SecA_DEAD.315-700*SecA_DEAD.1358-1400*Helicase_C.796-857:0.30650)

3:0.04777,

(

(

(

(

(

(

(

1_Chlre4_131439/51-184*311**SecA_DEAD.1-311*SecA_PP_bind.204-281*DEAD.64-191:0.02693,

1_Volca1_57571/150-302*1007**SecA_DEAD.72-450*SecA_SW.756-974*SecA_PP_bind.299-407*DEAD.163-289:0.03277)

100:0.06710,

(

1_MicpuN3_103130/133-286*1015**SecA_DEAD.62-431*SecA_SW.740-960*SecA_PP_bind.279-387*DEAD.146-270:0.04486,

1_OSTTA_tr_Q01AR4_Q01AR4_OSTTA/85-238*737**SecA_DEAD.9-363*SecA_SW.485-705*SecA_PP_bind.231-263*SecA_PP_bind.279-320*DEAD.98-219:0.04605)

100:0.04896)

52:0.01002,

(

(

(

1_POPTR_0014s10790.1/106-225*963**SecA_DEAD.21-392*SecA_SW.699-915*SecA_PP_bind.239-349*DEAD.106-228:0.02425,

1_ARATH_sp_Q9SYI0_SECA_ARATH/159-290*1021**SecA_DEAD.88-457*SecA_SW.762-978*SecA_PP_bind.304-414*DEAD.173-293:0.02660)

100:0.05137,

1_Phypa1_1_202365/66-196*918**SecA_DEAD.5-363*SecA_SW.672-888*SecA_PP_bind.211-320*DEAD.77-199:0.07310)

62:0.01174,

1_Selmo1_156007/51-181*897**SecA_DEAD.2-348*SecA_SW.657-872*SecA_PP_bind.195-305*DEAD.62-184:0.08223)

56:0.01272)

99:0.04859,

1_MicpuN3_101824/176-312*1257**SecA_DEAD.110-477*SecA_SW.815-1132*SecA_PP_bind.326-434*DEAD.187-312:0.16417)

68:0.02694,

(

(

1_Phatr2_9327/103-224*936**SecA_DEAD.16-400*SecA_SW.704-921*SecA_PP_bind.242-357*DEAD.102-227:0.05077,

1_Thaps3_33558/84-248*928**SecA_DEAD.12-393*SecA_SW.697-914*SecA_PP_bind.238-350*DEAD.97-223:0.06398)

100:0.08254,

1_ectoc_Esi0064_0012/115-267*936**SecA_DEAD.74-414*SecA_SW.705-921*SecA_PP_bind.268-371*DEAD.130-251:0.13902)

83:0.03442)

27:0.01375,

(

1_Auran1_29609/80-215*955**SecA_DEAD.9-385*SecA_SW.701-923*SecA_PP_bind.233-342*DEAD.95-216:0.18535,

(

1_Chlre4_289849/78-211*1410**SecA_DEAD.9-421*SecA_PP_bind.266-378*SecA_SW.883-961*SecA_SW.1224-1304:0.04574,

1_Volca1_98099/267-400*1678**SecA_DEAD.198-600*SecA_PP_bind.457-567*SecA_SW.1336-1356*SecA_SW.1511-1646:0.04381)

99:0.15420)

21:0.00773)

40:0.01711,

1_CMER_CMV071C/63-194*774**SecA_DEAD.2-361*SecA_SW.599-664*SecA_SW.683-773*SecA_PP_bind.211-318*DEAD.70-197:0.22842)

88:0.12216)

4:0.03192,

(

1_tcong_TcIL3000.0.24270/191-325*1526**SecA_DEAD.151-479*DEAD.193-329:0.10727,

1_tcong_TcIL3000.0.36670/393-531*1743**SecA_DEAD.347-681*DEAD.399-529:0.11495)

100:0.29265)

2:0.02925)

:0.00435)

:0.00329,

(

(

(

(

(

(

(

(

(

(

(

(

(

1_DICDI_tr_Q55CN3_Q55CN3_DICDI/368-511*796**DEAD.252-507*Helicase_C.665-741:0.43776,

(

(

(

1_toxo_TGGT1_009750/1073-1229*1595**DEAD.968-1232*Helicase_C.1390-1459:0.00000,

1_toxo_TGVEG_073940/1073-1229*1595**DEAD.968-1232*Helicase_C.1390-1459:0.00000)

100:0.00324,

1_toxo_TGME49_060450/1073-1229*1595**DEAD.968-1232*Helicase_C.1390-1459:0.00313)

100:0.36027,

(

1_toxo_TGGT1_081240/301-540*1190**DEAD.301-538*Helicase_C.709-780:0.00207,

1_toxo_TGME49_026090/325-564*1214**DEAD.325-562*Helicase_C.733-804:0.00210)

100:0.31280)

58:0.07827)

13:0.02947,

(

1_Auran1_60443/159-372*643**DEAD.161-375:0.00000,

1_Auran1_71747/159-372*2100**Helicase_C.450-523*DEAD.161-375:0.00000)

100:0.46332)

3:0.01166,

(

(

(

(

(

1_ANID_05092T0_ANID_05092/917-10*1571**DUF3505.5-207*Helicase_C.1167-1224*DEAD.919-1067*ResIII.915-1064:0.34014,

1_Physo1_1_125480/113-263*424**Helicase_C.345-410*DEAD.114-264:0.33771)

66:0.02341,

(

1_SCHPO_sp_Q1RKN3_TLH2_SCHPO/1195-1364*1919**Helicase_C.1444-1516*DEAD.1202-1362*zf-CCHC.1805-1820:0.00000,

1_SCHPO_sp_Q5EAK4_TLH1_SCHPO/1376-1545*2100**C4dic_mal_tran.1-188*Helicase_C.1625-1697*DEAD.1383-1543*zf-CCHC.1986-2001:0.00000)

100:0.33720)

76:0.03406,

(

1_Thaps3_10537/789-960*993**DEAD.792-960*ResIII.787-951:0.00291,

1_Thaps3_8231/646-817*917**DEAD.649-817*ResIII.644-808:0.00290)

100:0.42746)

34:0.01934,

1_Phatr2_48289/596-751*852**DEAD.593-751:0.39999)

20:0.00189,

1_Thaps3_11405/702-851*998**DEAD.702-853:0.40799)

11:0.01933)

1:0.00372,

(

(

(

1_RO3G_03958.1/36-235*277**DEAD.152-235:0.45947,

(

1_ent_h_335.m00059/60-223*522**DEAD.61-223*DEAD.310-345:-0.00154,

(

1_ent_h_4.m00591/60-217*516**DEAD.61-81*DEAD.130-217*DEAD.304-339:-0.00276,

1_ent_h_4.m00589/60-218*431**DEAD.61-223*DEAD.310-345*Helicase_C.62-95*Helicase_C.308-357:0.00276)

60:0.00154)

100:0.43940)

52:0.02499,

1_Cioin2_227137/8-349*943**SPRY.97-223*Zeta_toxin.254-392:0.44129)

22:0.02265,

(

(

(

1_GSEM1T00007412001/242-417*993**ResIII.239-416*T5orf172.26-100*DEAD.243-419*Helicase_C.510-575:0.08717,

1_GSHART1T00002220001/201-373*952**ResIII.198-351*Helicase_C.469-534:0.08624)

100:0.09469,

(

(

(

1_leinf_LinJ.31.0080/228-400*950**ResIII.226-399*DEAD.229-402*T5orf172.25-98*Helicase_C.490-555:0.01132,

1_leime_LmxM.30.0070/228-400*950**ResIII.227-399*DEAD.229-402*T5orf172.25-98*Helicase_C.490-555:0.01180)

95:0.01317,

1_leima_LmjF.31.0070/228-400*950**ResIII.227-399*DEAD.229-402*T5orf172.25-98*Helicase_C.490-555:0.02440)

95:0.02523,

1_leibr_LbrM.31.0070/228-400*950**ResIII.226-399*DEAD.229-402*T5orf172.25-98*Helicase_C.490-555:0.04991)

100:0.13191)

100:0.04166,

(

(

(

1_tbruc_Tb927.10.12310/217-389*922**ResIII.215-389*T5orf172.24-103*Helicase_C.480-544:0.14166,

1_tcong_TcIL3000.10.10530/271-443*976**ResIII.270-443*DEAD.272-444*Helicase_C.538-598*T5orf172.75-151:0.14158)

97:0.03519,

1_tcruz_Tc00.1047053506495.20/244-416*953**ResIII.241-416*T5orf172.57-137*DEAD.245-419*Helicase_C.507-571:0.17868)

70:0.01083,

1_tviva_TvY486_1011990/237-409*735**ResIII.235-409*T5orf172.26-103*Helicase_C.501-564:0.18426)

97:0.04026)

100:0.20261)

2:0.01121)

:0.00652,

(

(

1_Chlre4_173928/9-179*1928**Ribonuclease_3.1402-1506*Ribonuclease_3.1696-1756*DEAD.10-175*dsRNA_bind.787-876*Helicase_C.653-711*ResIII.8-174:0.36187,

1_Volca1_107472/21-173*1995**HEAT.795-811*HEAT.1282-1298*HEAT.1323-1340*HEAT.1359-1386*AAA_5.39-153*AAA.40-167:0.42384)

10:0.01794,

(

1_DROME_tr_O76911_O76911_DROME/396-563*1042**DEAD.397-562*TUDOR.859-947:0.40473,

1_DROME_tr_Q9VL52_Q9VL52_DROME/515-689*1489**TUDOR.21-130*TUDOR.942-1056:0.40609)

37:0.03229)

:0.00462)

:0.00109,

(

1_YEAST_sp_P32639_BRR2_YEAST/1349-1521*2163**Sec63.999-1308*Sec63.1849-2159*DEAD.501-678*DEAD.1350-1515*ResIII.514-675*ResIII.1370-1489*Helicase_C.802-878*PhoH.501-541*PhoH***:0.41193,

(

1_PLAF7_tr_C0H5F0_C0H5F0_PLAF7/323-470*1244**DEAD.317-470*ResIII.315-468*Helicase_C.605-676:0.36162,

1_PLAF7_tr_Q8ILK9_Q8ILK9_PLAF7/65-254*1236**DEAD.68-252*ResIII.62-236*Helicase_C.706-776:0.38102)

64:0.03983)

8:0.02023)

:0.00202,

(

(

(

(

(

(

(

(

(

1_CAEEL_tr_Q19614_Q19614_CAEEL/10-187*433**SPRY.50-166*AAA_4.227-397:-0.34501,

(

(

(

(

1_Phypa1_1_231338/17-146*840**SNF2_N.7-73*SNF2_N.80-247*ResIII.8-64*ResIII.83-138*DEAD.48-144:0.01790,

1_Phypa1_1_64697/18-146*493**SNF2_N.7-73*SNF2_N.80-190*DEAD.45-144*ResIII.61-138:0.02862)

76:0.01353,

1_Phypa1_1_95501/17-146*236**SNF2_N.7-60*SNF2_N.76-154*ResIII.8-138*DEAD.34-144:0.02887)

56:0.01089,

1_Phypa1_1_96223/18-146*599**SNF2_N.8-74*SNF2_N.50-194*Helicase_C.329-407*DEAD.48-145:0.04543)

89:0.03220,

1_Phypa1_1_67739/221-338*439**SNF2_N.268-346*DEAD.232-336:0.08954)

67:0.26185)

36:0.09077,

(

(

(

1_para_paraGSPATP00012558001/64-211*905**DEAD_2.126-283*DEAD.73-154*DEAD.257-270*ResIII.62-286*PhoH.72-112*PhoH.254-270:0.05121,

1_para_paraGSPATP00016216001/64-287*901**DEAD_2.126-281*DEAD.66-164*DEAD.256-270*PhoH.72-110*PhoH.254-270:0.05690)

100:0.21028,

1_tcong_TcIL3000.3.2000/20-140*965**DEAD_2.83-240*ResIII.16-105*DEAD.20-62*DEAD.196-234:0.24428)

96:0.05405,

1_ENSTRUP00000024839/16-180*1010**DEAD_2.109-129*DEAD_2.128-194*ResIII.16-182*DEAD.26-182*Shikimate_DH.105-208:0.32835)

96:0.03294)

6:0.02032,

(

1_GSHART1T00000007001/18-180*805**DUF1227.259-406*DEAD_2.72-244*DEAD.30-98*ResIII.18-87*Flavi_DEAD.37-88*Flavi_DEAD.218-249*Ly49.49-128:0.32391,

(

1_HUMAN_tr_Q2TB79_Q2TB79_HUMAN/18-203*682**DUF1227.191-335*DEAD_2.72-122*DEAD_2.122-178*SNF2_N.31-163*ResIII.21-161*DEAD.35-164*PhoH.21-81:0.26363,

1_Thaps3_268868/21-140*771**DEAD_2.71-261*DUF1227.274-425*ResIII.20-59*ResIII.227-244*DEAD.27-92*DEAD.205-257:0.25304)

81:0.04291)

33:0.06131)

1:0.04110,

1_tetra3726.m00032/64-184*597**DEAD_2.117-253*DEAD_2.250-360*ResIII.63-363*ResIII.407-466*DEAD.65-364*AAA.84-218*AAA.310-374*PhoH.72-121*PhoH.336-357*GalP_UDP***:0.36819)

1:0.02055,

(

(

(

(

(

(

1_ANID_07652T0_ANID_07652/241-36*711**ResIII.236-418*Viral_helicase1.256-279*Viral_helicase1.405-455*Viral_helicase1.615-676*DUF2075.253-423*DEAD.239-422*UvrD-helica***:0.28913,

1_RO3G_01272.1/1145-1321*1809**SEN1_N.2-401*SEN1_N.502-569*UvrD-helicase.1150-1404*ResIII.1139-1209*DEAD.1143-1212*DUF699.1162-1215*DUF699.1360-1389*Viral_hel***:0.30611)

99:0.05680,

(

1_Monbr1_650/374-503*856**UPF1_Zn_bind.16-167*UPF1_Zn_bind.398-429*ResIII.369-537*DUF699.389-445*DEAD.373-472*DUF2075.386-437*SRP54.388-450*Viral_helicas***:0.16728,

1_SCHPO_sp_Q09820_RENT1_SCHPO/397-527*925**UPF1_Zn_bind.42-193*ResIII.392-566*Viral_helicase1.554-615*Viral_helicase1.685-800*DUF2075.409-593*PhoH.393-430*DEAD.396-467:0.16872)

100:0.19660)

52:0.01569,

(

1_CHICK_tr_E1BY80_E1BY80_CHICK/754-893*1189**DEAD.753-895:0.00000,

1_CHICK_tr_E1BZJ8_E1BZJ8_CHICK/756-895*1192*:0.00000)

100:0.38979)

40:0.01576,

(

1_ectoc_Esi0017_0201/1453-1619*2087**ResIII.1452-1549*DEAD.1453-1516*AAA.1470-1520*DUF2075.1468-1521:0.16509,

1_Monbr1_38574/833-945*1543**HeH.1504-1536*ResIII.831-896*DEAD.833-902*SAP.1505-1538*DUF2075.848-904*Viral_helicase1.849-874*Viral_helicase1.1290-1337*PhoH.***:0.14465)

88:0.22725)

58:0.02591,

(

(

(

(

1_DICDI_sp_Q54MD4_RFC4_DICDI/26-152*347**Rep_fac_C.239-326*AAA.46-173*Rad17.5-191*RuvB_N.7-67*ResIII.25-65*Mg_chelatase.23-83*DUF2075.49-134*PhoH.27-73*PhoH.116-136*Ist***:0.18702,

1_tetra21.m00242/58-181*373**AAA.78-202*Rep_fac_C.278-358*Rad17.43-180*Rad17.223-260*AAA_5.77-174*DEAD.58-95*DEAD.119-177*RuvB_N.46-97*TIP49.78-100*TIP49.21***:0.17588)

86:0.03621,

1_Phatr2_9547/32-158*351**Rep_fac_C.249-336*AAA.52-178*Rad17.14-132*Rad17.173-236*RuvB_N.15-73*AAA_5.51-149*ResIII.31-75*Mg_chelatase.27-73*DUF2075.53-13***:0.21034)

64:0.02666,

1_leibr_LbrM.34.3160/44-167*364**AAA.53-187*Rep_fac_C.253-342*Rad17.15-244*Mg_chelatase.52-158*AAA_5.52-159*RuvB_N.21-72*NB-ARC.41-69*NB-ARC.241-302*Arch_ATPase***:0.26045)

100:0.13979,

1_RO3G_16319.1/1052-1191*1482**PIF1.1048-1394*ResIII.1051-1103*Herpes_Helicase.1438-1478*GSPII_E.1040-1100*AAA_5.1071-1105:0.38627)

53:0.02083)

22:0.01449,

(

(

(

1_leinf_LinJ.21.1430/254-400*786**PIF1.252-291*PIF1.318-474*PIF1.492-593*Viral_helicase1.268-292*Viral_helicase1.637-683*DEAD.251-291*AAA_5.266-390*Mg_chelatase.***:0.02366,

1_leime_LmxM.21.1190/257-403*776**PIF1.255-295*PIF1.321-477*PIF1.495-596*Viral_helicase1.271-316*Viral_helicase1.640-686*Mg_chelatase.254-340*DEAD.254-295*Herpes***:0.02396)

42:0.00337,

1_leima_LmjF.21.1190/254-405*786**PIF1.251-292*PIF1.318-474*PIF1.492-593*Viral_helicase1.268-292*Viral_helicase1.637-683*DEAD.251-385*Mg_chelatase.251-337*Herpes***:0.02725)

100:0.28963,

1_tbruc_Tb927.8.3560/244-381*928**PIF1.243-399*PIF1.613-649*Herpes_Helicase.247-303*Herpes_Helicase.830-874*Viral_helicase1.261-352*Viral_helicase1.823-868*DEAD.***:0.31258)

100:0.10725)

10:0.00701)

:0.00957,

1_THEPA_tr_Q4N6M2_Q4N6M2_THEPA/135-318*666**DEAD.140-328*DEAD.404-450*Helicase_C.413-478:0.43409)

:0.00428,

(

1_tcruz_Tc00.1047053506635.100/252-386*771**DEAD.252-323*Helicase_C.559-602*Helicase_C.626-640:0.14423,

1_tcong_TcIL3000.0.10180/254-388*800**DEAD.254-393*Helicase_C.561-604:0.15947)

100:0.26233)

:0.01359,

(

1_ectoc_Esi0095_0005/229-401*1080**Helicase_C.728-787*DEAD.231-381*DEAD.691-739*ResIII.227-389:0.38132,

(

(

1_HUMAN_sp_O75643-2_U520_HUMAN/482-583*625**DEAD.483-574*Sec63.561-613*ResIII.487-565:0.00454,

1_HUMAN_tr_C9JAQ9_C9JAQ9_HUMAN/482-583*625**DEAD.483-575*Sec63.561-613*ResIII.487-571:0.00526)

100:0.10498,

1_CHICK_tr_Q5F463_Q5F463_CHICK/482-543*614**DEAD.483-522:0.06754)

95:0.28565)

14:0.03586)

:0.00593,

(

(

(

(

(

(

1_SCHPO_sp_Q1MTR1_IRC3_SCHPO/28-187*606**ResIII.25-185*Helicase_C.285-358*DEAD.29-184:0.25786,

1_CRYNE_tr_Q5KCW6_Q5KCW6_CRYNE/67-254*706**ResIII.64-247*DEAD.68-249*Helicase_C.349-422*DUF2075.94-202:0.24214)

51:0.02021,

(

1_ANID_06707T0_ANID_06707/59-217*667**ResIII.56-218*Helicase_C.320-394*DEAD.60-220*DUF2075.86-186:0.27745,

1_YEAST_sp_Q06683_IRC3_YEAST/34-200*689**ResIII.33-195*DEAD.35-195*Helicase_C.297-371:0.27450)

29:0.01011)

45:0.02092,

(

1_BDET_02073_BDEG_02069/11-149*575**ResIII.8-130*Helicase_C.253-326*DEAD.9-149*DUF2075.16-117:0.26300,

1_Monbr1_36233/70-228*458**ResIII.66-228*DEAD.71-229*Helicase_C.332-405*DUF2075.94-199*GSPII_E.77-146*AAA_10.93-110*AAA_10.167-214:0.24435)

78:0.04479)

100:0.09512,

(

(

(

(

(

(

(

(

(

(

(

(

(

(

1_SCHPO_sp_O13768_ERCC3_SCHPO/325-485*804**ResIII.323-479*Helicase_C.588-656*SNF2_N.327-478*DEAD.326-481:0.05941,

1_YEAST_sp_Q00578_RAD25_YEAST/363-523*843**ResIII.361-517*Helicase_C.626-694*SNF2_N.365-516*DEAD.364-519:0.05860)

99:0.03701,

1_RO3G_09652.1/339-499*831**ResIII.337-493*Helicase_C.602-670*SNF2_N.341-492*DEAD.340-496:0.09342)

95:0.04413,

1_CRYNE_tr_Q5KNM9_Q5KNM9_CRYNE/358-516*866**ResIII.357-512*Helicase_C.621-689*SNF2_N.361-511*DEAD.359-513:0.13946)

43:0.01989,

1_ANID_08201T0_ANID_08201/343-50*833**ResIII.342-497*Helicase_C.601-674*SNF2_N.345-496*DEAD.345-498:0.16151)

72:0.02354,

1_BDET_05205_BDEG_05190/375-539*852**ResIII.372-533*Helicase_C.642-711*SNF2_N.377-531*DEAD.377-535*Urocanase.418-487:0.17687)

41:0.01670,

(

1_BDET_00829_BDEG_00825/347-507*824**ResIII.345-501*Helicase_C.610-678*SNF2_N.349-500*DEAD.364-502:0.05235,

1_BDET_01855_BDEG_01851/346-518*877**Helicase_C.621-689*ResIII.344-512:0.05324)

100:0.13986)

31:0.03601,

(

(

(

(

(

(

(

(

1_ectoc_Esi0012_0116/410-568*884**ResIII.408-564*Helicase_C.675-743*SNF2_N.412-563:0.12705,

1_DICDI_sp_O00835_ERCC3_DICDI/319-479*800**ResIII.318-473*Helicase_C.578-651*SNF2_N.321-472:0.13710)

49:0.02108,

(

(

1_Phatr2_20574/239-396*721**ResIII.238-392*Helicase_C.503-570*SNF2_N.241-405:0.06997,

1_Thaps3_33970/242-400*625**ResIII.240-396*Helicase_C.506-574*SNF2_N.244-395:0.07560)

100:0.07149,

(

1_Phyra1_1_72320/324-482*794**ResIII.322-478*Helicase_C.588-657*SNF2_N.326-477:0.00616,

1_Physo1_1_108640/288-446*748**ResIII.286-442*Helicase_C.552-621:0.00641)

100:0.14285)

39:0.00487)

15:0.00218,

(

(

1_MicpuN3_77343/332-494*809**ResIII.331-488*Helicase_C.600-667*SNF2_N.334-487:0.07702,

1_OSTTA_tr_Q01C90_Q01C90_OSTTA/310-472*812**ResIII.308-466*Helicase_C.578-645:0.07635)

98:0.06333,

(

(

(

(

(

(

(

1_POPTR_0001s09670.1/298-458*803**ResIII.296-452*Helicase_C.563-631*SNF2_N.315-451:0.00000,

1_POPTR_0001s09670.2/281-441*786**ResIII.279-435*Helicase_C.546-614*SNF2_N.298-434:0.00000)

100:0.00000,

1_POPTR_0001s09670.3/298-458*783**ResIII.296-452*Helicase_C.563-631*SNF2_N.315-451:0.00000)

100:0.02762,

(

1_ARATH_sp_Q38861_XPB1_ARATH/283-443*767**ResIII.281-437*Helicase_C.548-616*SNF2_N.285-436:0.01588,

1_ARATH_sp_Q9FUG4_XPB2_ARATH/283-443*766**ResIII.281-437*Helicase_C.548-616*SNF2_N.285-436:0.01517)

67:0.01275)

71:0.00891,

1_ORYSJ_tr_Q0JK78_Q0JK78_ORYSJ/283-443*580**ResIII.281-437*SNF2_N.334-436:0.03612)

46:0.00540,

1_Phypa1_1_168477/250-410*735**ResIII.248-404*Helicase_C.515-583*SNF2_N.302-403:0.04196)

63:0.01075,

(

1_Selmo1_147068/231-391*713**ResIII.229-385*Helicase_C.495-563:0.02070,

1_Selmo1_230853/236-396*711**ResIII.234-390*Helicase_C.500-568:0.02278)

98:0.03079)

100:0.05916,

1_Volca1_90307/653-813*1120**ResIII.650-807*Helicase_C.900-968:0.11494)

84:0.02331)

62:0.02093)

55:0.02197,

1_CMER_CMH245C/473-630*967**ResIII.471-625*Helicase_C.734-801*SNF2_N.475-601:0.17149)

14:0.00926,

1_Auran1_521/244-402*634**ResIII.242-398*Helicase_C.521-588*SNF2_N.246-397:0.18653)

25:0.01349,

1_Naegr1_50960/349-510*819**Helicase_C.610-680*ResIII.236-290*ResIII.347-504:0.19766)

30:0.01779,

(

(

(

(

(

(

(

1_ENSTRUP00000044019/315-476*789**ResIII.314-468*Helicase_C.585-653*DEAD.316-470:0.01016,

1_DANRE_sp_Q7ZVV1_ERCC3_DANRE/316-477*782**ResIII.213-270*ResIII.315-469*Helicase_C.578-646*DEAD.317-471:0.00836)

65:0.00450,

1_HUMAN_sp_P19447_ERCC3_HUMAN/317-478*782**ResIII.316-470*Helicase_C.579-647*DEAD.318-472:0.01402)

68:0.00530,

1_CHICK_sp_Q5ZKK7_ERCC3_CHICK/314-475*788**ResIII.313-467*Helicase_C.576-644*DEAD.315-468:0.01939)

100:0.06615,

1_Cioin2_290040/330-489*794**ResIII.328-483*Helicase_C.592-660*DEAD.331-485*SNF2_N.332-471:0.08253)

54:0.00927,

(

1_DROME_sp_Q02870_ERCC3_DROME/333-492*798**ResIII.332-486*Helicase_C.595-663*DEAD.334-487*SNF2_N.336-463:0.00000,

1_DROME_tr_B7Z0G1_B7Z0G1_DROME/333-492*798**ResIII.332-486*Helicase_C.595-663*DEAD.334-487*SNF2_N.336-463:0.00000)

100:0.09230)

95:0.04714,

1_Nemve1_96883/283-431*734**ResIII.292-425*Helicase_C.534-602*SNF2_N.313-414*DEAD.293-427:0.13798)

59:0.02446,

1_CAEEL_tr_Q95PZ4_Q95PZ4_CAEEL/324-489*789**ResIII.322-483*Helicase_C.592-660*SNF2_N.326-460:0.16110)

89:0.05205)

13:0.00626,

1_Monbr1_32554/357-515*836**ResIII.355-511*SNF2_N.359-484*Helicase_C.623-689:0.21879)

6:0.01127)

41:0.01111,

(

(

(

(

1_toxo_TGGT1_108090/475-633*997**ResIII.470-629*Helicase_C.738-806:0.00000,

1_toxo_TGME49_069660/475-633*997**ResIII.470-629*Helicase_C.738-806:0.00000)

100:0.00000,

1_toxo_TGVEG_016890/475-633*997**ResIII.470-629*Helicase_C.738-806:0.00000)

100:0.12476,

1_CRYPV_tr_Q5CW21_Q5CW21_CRYPV/317-475*835**ResIII.313-471*ResIII.726-777*Helicase_C.583-647:0.12681)

92:0.02515,

(

1_PLAF7_tr_Q8IJ31_Q8IJ31_PLAF7/390-549*886**ResIII.385-544*Helicase_C.653-720:0.14230,

1_THEPA_tr_Q4N5Z3_Q4N5Z3_THEPA/287-445*770**ResIII.282-441*Helicase_C.550-618:0.14701)

36:0.00630)

100:0.08701)

88:0.03391,

1_ent_h_281.m00049/230-388*648**ResIII.229-385*Helicase_C.487-563*DEAD.231-386:0.28173)

45:0.01189,

(

1_ent_h_40.m00205/188-338*589**ResIII.186-334*Helicase_C.436-508*DEAD.207-336:0.00000,

1_ent_h_40.m00212/22-172*423**ResIII.20-168*Helicase_C.270-343*DEAD.42-170:0.00000)

100:0.30388)

25:0.00634,

1_RO3G_15931.1/86-250*619**ResIII.82-244*SNF2_N.88-243*DEAD.87-247*Helicase_C.361-450:0.29832)

10:0.00822,

(

(

(

1_GSEM1T00000074001/427-585*1037**ResIII.422-579*Helicase_C.737-804:0.05369,

1_GSHART1T00003511001/424-584*1025**ResIII.421-580*Helicase_C.737-803*DEAD.442-581:0.04694)

100:0.06795,

(

(

(

1_leinf_LinJ.29.0610/480-642*1106**ResIII.477-636*Helicase_C.810-877*DEAD.482-638:0.01554,

1_leime_LmxM.08_29.0590/480-642*1103**ResIII.478-636*Helicase_C.807-874*DEAD.496-638:0.01514)

35:0.00544,

1_leima_LmjF.29.0590/480-642*1106**ResIII.477-636*Helicase_C.810-877*DEAD.485-638*WWE.961-1001:0.01910)

36:0.00736,

1_leibr_LbrM.29.0600/482-644*1108**ResIII.480-638*Helicase_C.812-879*DEAD.498-640:0.02945)

100:0.09006)

86:0.02223,

(

(

(

1_tbruc_Tb927.3.5100/384-550*938**ResIII.381-544*Helicase_C.661-733:0.04374,

1_tcong_TcIL3000.3.3090/389-555*937**ResIII.386-549*Helicase_C.666-739*SNF2_N.391-525:0.04010)

88:0.02019,

1_tviva_TvY486_0304470/376-540*922**ResIII.374-536*Helicase_C.653-726*SNF2_N.378-511:0.06213)

68:0.00925,

1_tcruz_Tc00.1047053510149.50/376-542*925**ResIII.374-536*Helicase_C.653-726*SNF2_N.379-511:0.07019)

100:0.06619)

100:0.16388)

18:0.00580,

(

(

1_GSEM1T00002725001/219-431*841**ResIII.216-425*ResIII.756-792*Helicase_C.545-613*SNF2_N.221-359:0.09692,

1_GSHART1T00005335001/219-431*844**ResIII.216-425*Helicase_C.545-613*SNF2_N.221-350:0.10026)

100:0.10205,

(

(

(

(

1_leinf_LinJ.32.4070/220-424*806**ResIII.217-418*Helicase_C.535-603*SNF2_N.222-346:0.02445,

1_leima_LmjF.32.3920/220-424*806**ResIII.217-418*Helicase_C.535-603*SNF2_N.222-344:0.02433)

43:0.00304,

1_leime_LmxM.31.3920/220-424*806**ResIII.217-418*Helicase_C.535-603*SNF2_N.222-346:0.02623)

99:0.02575,

1_leibr_LbrM.32.4160/220-424*803**ResIII.217-418*Helicase_C.535-603*SNF2_N.222-352:0.05351)

100:0.12600,

(

(

1_tbruc_Tb11.01.7950/202-404*777**ResIII.199-398*Helicase_C.517-584:0.12809,

(

1_tcong_TcIL3000.11.16180/202-405*779**ResIII.199-399*Helicase_C.518-586:0.13090,

1_tviva_TvY486_1117180/228-432*584**ResIII.225-426*SNF2_N.245-358*DEAD.230-427:0.12890)

43:0.00556)

36:0.00344,

1_tcruz_Tc00.1047053511527.20/202-399*778**ResIII.199-393*Helicase_C.512-580*SNF2_N.204-342:0.13625)

100:0.03610)

65:0.02449)

100:0.11318)

36:0.01338,

(

(

1_para_paraGSPATP00016096001/265-427*708**ResIII.262-421*Helicase_C.531-599*DEAD.281-424:0.24507,

1_tetra3684.m00016/351-523*832**ResIII.195-245*ResIII.345-517*SNF2_N.351-520*Helicase_C.630-701*DEAD.352-516:0.23940)

90:0.05689,

(

1_para_paraGSPATP00004916001/220-377*645**ResIII.217-373*Helicase_C.490-556*DEAD.221-374*PhoH.220-379*Methyltransf_16.228-321:0.30659,

1_tetra3713.m01020/257-432*698**ResIII.253-428*Helicase_C.536-601:0.29597)

81:0.01936)

42:0.01583)

100:0.08138)

61:0.02457,

1_MicpuN3_55566/325-500*1393**ResIII.287-497*Helicase_C.699-768:0.44487)

8:0.00627,

(

(

1_tcruz_Tc00.1047053511313.40/146-335*1099**Sec63.1-90*Sec63.711-894*DEAD.146-315:0.19585,

1_tcong_TcIL3000.5.2080/427-624*1398**Sec63.62-371*Sec63.1017-1170*DEAD.438-607:0.18836)

100:0.22873,

1_Naegr1_69258/103-277*525**ResIII.105-273*ResIII.454-510*Helicase_C.402-454*DEAD.119-274:0.41363)

21:0.01254)

1:0.00741)

:0.00762)

:0.00306,

(

(

(

(

(

(

(

(

(

1_YEAST_sp_O13559_YRF14_YEAST/379-550*1382**Helicase_C.651-720*DEAD.390-547:0.00000,

1_YEAST_sp_P24088_YRF11_YEAST/793-964*1796**Helicase_C.1065-1134*DEAD.804-961*Syndecan.1241-1412:0.00000)

98:0.00000,

1_YEAST_sp_P40105_YRF12_YEAST/679-850*1681**Helicase_C.951-1020*DEAD.690-847*Syndecan.1127-1298:0.00000)

84:0.00000,

1_YEAST_sp_P53345_YRF13_YEAST/857-1028*1859**Helicase_C.1129-1198*DEAD.868-1025*Syndecan.1305-1476:0.00000)

97:0.00000,

1_YEAST_sp_P53819_YRF16_YEAST/857-1028*1859**Helicase_C.1129-1198*DEAD.868-1025*Syndecan.1305-1476:0.00000)

84:0.00000,

1_YEAST_sp_Q03099_YMN3_YEAST/371-542*1374**Helicase_C.643-712*DEAD.382-539:0.00000)

98:0.00443,

1_YEAST_sp_Q08995_YP204_YEAST/1-165*1032**Helicase_C.266-335:0.00163)

33:0.00334,

(

(

(

1_YEAST_sp_P38899_YH18_YEAST/307-478*603**DEAD.318-475:0.00000,

1_YEAST_sp_Q3E7Y5_YB111_YEAST/371-542*667**DEAD.22-73*DEAD.382-539:0.00000)

85:0.00437,

1_YEAST_sp_P43538_YFG6_YEAST/1-165*392**Helicase_C.266-335*DEAD.6-162*DEAD.242-300:0.00169)

20:0.00224,

(

(

1_YEAST_sp_P40434_YIR7_YEAST/668-835*1758**Helicase_C.936-1005:0.00299,

1_YEAST_sp_P40889_YJW5_YEAST/668-835*1758**Helicase_C.936-1005:0.00296)

44:0.00151,

1_YEAST_sp_Q3E7X8_YE077_YEAST/222-389*1277**Helicase_C.490-559:0.00444)

10:0.00075)

8:0.00113)

29:0.00285,

1_YEAST_sp_P38721_YHF0_YEAST/1-165*697**DEAD.6-162:0.00783)

100:0.41217,

(

1_HUMAN_sp_Q587J7-1_TDR12_HUMAN/444-59*1177**TUDOR.6-128*TUDOR.908-999*DEAD.468-595:0.39613,

1_Naegr1_62031/5-166*1387**Ribonuclease_3.952-1055*Ribonuclease_3.1139-1237*PAZ.786-898*Helicase_C.412-466*dsRNA_bind.532-627*ResIII.10-158*DEAD.9-163*dsr***:0.43452)

10:0.00885)

:0.00974)

:0.00521,

(

(

(

1_THEPA_tr_Q4N1K8_Q4N1K8_THEPA/27-225*794**DEAD.28-226*Helicase_C.404-479*ResIII.37-192:0.38149,

1_PLAF7_tr_Q8I625_Q8I625_PLAF7/152-332*841**Helicase_C.531-599*DEAD.145-318*ResIII.126-309:0.40758)

25:0.01787,

1_DICDI_tr_Q86IC5_Q86IC5_DICDI/291-475*868**DEAD.292-563*Helicase_C.755-834:0.44967)

2:0.00347,

(

(

1_tetra3702.m00259/754-903*1186**UPF1_Zn_bind.23-150*UPF1_Zn_bind.217-340*UPF1_Zn_bind.379-476*DEAD.753-907:0.36951,

1_para_paraGSPATP00019417001/897-1031*2103*:0.36500)

73:0.03042,

1_CAEEL_tr_O01976_O01976_CAEEL/70-188*625**DEAD.69-191*DUF699.87-261*Viral_helicase1.87-132*Viral_helicase1.223-269*Viral_helicase1.443-500*UvrD-helicase.67-136*UvrD-heli***:0.37008)

20:0.02738)

:0.02072)

:0.00110,

(

(

(

(

(

(

(

(

(

(

(

(

(

(

(

(

(

(

(

(

(

(

(

(

(

(

(

(

(

1_SCHPO_sp_O42945_DHX15_SCHPO/78-239*735**HA2.476-565*OB_NTP_bind.599-703*Helicase_C.321-413*DEAD.83-238*SRP54.92-238*ResIII.83-106*ResIII.185-232:0.09852,

1_YEAST_sp_P53131_PRP43_YEAST/105-257*767**HA2.494-583*OB_NTP_bind.621-725*Helicase_C.340-431*DEAD.102-254*SRP54.110-256*Flavi_DEAD.111-249*ResIII.107-250*GSPII_E.77-126:0.09102)

44:0.00995,

1_ANID_00133T0_ANID_00133/111-26*769**OB_NTP_bind.629-733*HA2.502-591*Helicase_C.345-439*DEAD.110-261*SRP54.116-262*GSPII_E.83-151*ResIII.107-130*ResIII.207-256*Flav***:0.10770)

73:0.02846,

(

(

1_BDET_06754_BDEG_06736/91-242*748**HA2.483-572*OB_NTP_bind.606-709*Helicase_C.327-420*DEAD.86-239*SRP54.96-239*ResIII.85-110*ResIII.190-236*Flavi_DEAD.94-235*GSPI***:0.11413,

1_RO3G_08924.1/76-228*731**HA2.467-556*OB_NTP_bind.590-693*Helicase_C.310-404*DEAD.73-224*SRP54.82-141*PhoH.68-117:0.10956)

47:0.01630,

1_CRYNE_tr_Q5KEX1_Q5KEX1_CRYNE/93-262*783**HA2.506-595*OB_NTP_bind.631-734*Helicase_C.352-443*DEAD.106-260:0.13753)

9:0.00022)

39:0.02162,

(

(

1_para_paraGSPATP00022180001/69-220*743**HA2.456-545*OB_NTP_bind.580-682*Helicase_C.300-393*DEAD.65-219*Flavi_DEAD.74-212*SRP54.75-220*GSPII_E.64-92*Arch_ATPase.72-207:0.08536,

1_tetra3760.m00252/100-250*744**HA2.487-576*OB_NTP_bind.611-708*Helicase_C.331-424*DEAD.97-247*SRP54.105-248*KaiC.103-142*ResIII.94-120*ResIII.195-244*Myosin_h***:0.08914)

99:0.04716,

(

1_Phyra1_1_71468/55-203*699**HA2.441-530*OB_NTP_bind.564-668*Helicase_C.285-378*DEAD.52-197*GSPII_E.44-89:0.02065,

1_Physo1_1_108590/73-220*719**HA2.459-548*OB_NTP_bind.582-686*Helicase_C.303-396*DEAD.71-215*GSPII_E.59-108*NACHT.77-214*SRP54.76-134:0.01989)

100:0.11488)

21:0.01267)

8:0.00458,

(

(

(

(

1_Cioin2_261664/40-195*678**OB_NTP_bind.554-656*Helicase_C.277-370*DEAD.35-190*SRP54.47-196*ResIII.43-189*Flavi_DEAD.44-188:0.00000,

1_Cioin2_295016/85-240*737**OB_NTP_bind.620-711*HA2.477-578*Helicase_C.321-414*DEAD.80-235*SRP54.92-241*ResIII.88-234*Flavi_DEAD.89-233:0.00000)

100:0.10640,

1_Monbr1_33608/151-228*228**GSPII_E.136-165:0.08591)

12:0.01482,

(

(

(

(

1_HUMAN_sp_O43143_DHX15_HUMAN/149-301*795**OB_NTP_bind.662-765*HA2.539-628*Helicase_C.382-476*DEAD.148-296*DUF1777.24-64*Atrophin-1.31-95*ResIII.151-168*ResIII.249-295*SR***:0.01267,

1_CHICK_tr_Q5F3A9_Q5F3A9_CHICK/116-268*762**OB_NTP_bind.629-732*HA2.506-595*Helicase_C.349-443*DEAD.113-263*ResIII.119-135*ResIII.216-262*Atrophin-1.17-63*SRP54.123-182*DU***:0.01347)

88:0.01412,

1_ENSTRUP00000035776/17-180*636**HA2.418-507*OB_NTP_bind.541-636*Helicase_C.261-355*DEAD.16-175*ResIII.19-36*ResIII.116-174:0.02836)

99:0.05937,

(

1_Nemve1_132292/1-69*469**HA2.306-395*Helicase_C.149-243:-0.00151,

1_Nemve1_151082/10-130*202*:0.01601)

66:0.08753)

18:0.01006,

1_DROME_tr_Q7K3M5_Q7K3M5_DROME/84-234*729**HA2.472-561*OB_NTP_bind.595-698*Helicase_C.316-409*DEAD.76-229*Flavi_DEAD.92-227*SRP54.90-233*ResIII.88-103*ResIII.183-228*GSPI***:0.09999)

17:0.02278)

11:0.01113,

(

1_CAEEL_sp_Q20875_DHX15_CAEEL/88-246*739**HA2.483-572*OB_NTP_bind.607-709*Helicase_C.328-420*DEAD.83-240*SRP54.94-156*IstB_IS21.88-106*IstB_IS21.195-250*ResIII.82-107*Re***:0.00000,

1_CAEEL_tr_Q8MQ21_Q8MQ21_CAEEL/88-246*700**HA2.483-572*OB_NTP_bind.607-700*Helicase_C.328-420*DEAD.83-240*SRP54.94-156*IstB_IS21.88-106*IstB_IS21.195-250*ResIII.82-107*Re***:0.00000)

100:0.13038)

15:0.02690)

5:0.00767,

(

(

(

(

1_toxo_TGGT1_113930/136-285*801**OB_NTP_bind.651-752*HA2.522-611*Helicase_C.366-459*DEAD.132-284*ResIII.127-161*ResIII.233-279*Flavi_DEAD.142-278*GSPII_E.132-16***:0.00000,

1_toxo_TGME49_033520/136-285*801**OB_NTP_bind.651-752*HA2.522-611*Helicase_C.366-459*DEAD.132-284*ResIII.127-161*ResIII.233-279*Flavi_DEAD.142-278*GSPII_E.132-16***:0.00000)

100:0.00000,

1_toxo_TGVEG_022010/136-285*801**OB_NTP_bind.651-752*HA2.522-611*Helicase_C.366-459*DEAD.132-284*ResIII.127-161*ResIII.233-279*Flavi_DEAD.142-278*GSPII_E.132-16***:0.00000)

100:0.13448,

(

1_Phatr2_23865/50-224*721**HA2.461-550*OB_NTP_bind.587-691*Helicase_C.305-398*DEAD.63-222*GSPII_E.59-86*FtsK_SpoIIIE.64-128:0.10636,

1_Thaps3_42282/60-225*721**HA2.462-551*OB_NTP_bind.588-691*Helicase_C.305-399*DEAD.59-221*GSPII_E.58-93:0.10448)

89:0.03766)

6:0.00238,

1_ectoc_Esi0045_0059/66-216*711**HA2.455-544*OB_NTP_bind.579-681*Helicase_C.298-392*DEAD.63-215*GSPII_E.55-85*KaiC.58-106*ResIII.58-83*ResIII.165-209:0.14163)

11:0.01711)

2:0.00657,

(

(

(

(

(

1_Chlre4_185922/64-210*371**DEAD.55-207*Helicase_C.291-352*ResIII.51-87*ResIII.159-205*Flavi_DEAD.64-203*AAA.68-209*SRP54.66-124*FtsK_SpoIIIE.49-127:0.00776,

1_Volca1_72914/64-214*708**HA2.452-541*OB_NTP_bind.576-678*Helicase_C.295-389*DEAD.59-211*ResIII.55-91*ResIII.163-209*Flavi_DEAD.67-207*AAA.72-213*SRP54.7***:0.01265)

100:0.07235,

(

(

(

1_Phypa1_1_176656/67-218*716**HA2.455-544*OB_NTP_bind.579-681*Helicase_C.298-392*DEAD.62-214*ResIII.63-86*ResIII.166-212*GSPII_E.59-89*FtsK_SpoIIIE.68-125:0.00000,

1_Phypa1_1_204131/67-218*716**HA2.455-544*OB_NTP_bind.579-681*Helicase_C.298-392*DEAD.62-214*ResIII.63-86*ResIII.166-212*GSPII_E.59-89*FtsK_SpoIIIE.68-125:0.00000)

100:0.00332,

1_Phypa1_1_227553/69-220*718**HA2.457-546*OB_NTP_bind.581-683*Helicase_C.300-394*DEAD.64-216*ResIII.64-88*ResIII.168-214*FtsK_SpoIIIE.58-126*GSPII_E.61-91:0.00326)

100:0.06876,

(

(

(

1_POPTR_0002s19340.1/68-231*728**HA2.469-558*OB_NTP_bind.592-695*Helicase_C.312-406*DEAD.74-228*ResIII.64-97*ResIII.180-226*SRP54.82-226*GSPII_E.69-100*FtsK_Spo***:0.03265,

1_POPTR_0014s11320.1/69-232*729**HA2.470-559*OB_NTP_bind.593-696*Helicase_C.313-407*DEAD.71-229*ResIII.65-100*ResIII.181-227*SRP54.82-146*GSPII_E.70-101:0.03443)

99:0.02854,

1_ORYSJ_tr_Q10MC6_Q10MC6_ORYSJ/76-227*564**HA2.465-521*Helicase_C.308-402*DEAD.78-225*ResIII.65-97*ResIII.175-222*SRP54.83-141*GSPII_E.70-101:0.05305)

41:0.00779,

(

1_ARATH_sp_O22899_DHX15_ARATH/79-233*729**HA2.470-559*OB_NTP_bind.593-696*Helicase_C.313-407*DEAD.75-231*ResIII.72-96*ResIII.180-227*GSPII_E.72-103:0.03767,

1_ARATH_tr_Q9LZQ9_Q9LZQ9_ARATH/58-229*726**HA2.466-555*OB_NTP_bind.589-692*Helicase_C.309-403*DEAD.68-226*ResIII.68-92*ResIII.177-223*GSPII_E.68-102:0.04620)

86:0.02435)

50:0.00701)

71:0.01659)

82:0.02540,

1_OSTTA_tr_Q01GC6_Q01GC6_OSTTA/42-207*698**HA2.444-533*OB_NTP_bind.568-670*Helicase_C.289-381*DEAD.51-204*ResIII.59-76*ResIII.156-202:0.11213)

51:0.02037,

1_DICDI_sp_Q54NJ4_DHX15_DICDI/89-240*727**HA2.466-555*OB_NTP_bind.589-692*Helicase_C.318-403*DEAD.85-236*ResIII.83-108*ResIII.187-234*DUF2075.94-203*PhoH.82-107*GSPII_E.***:0.13201)

33:0.02252,

1_PLAF7_tr_Q8I2X7_Q8I2X7_PLAF7/185-330*820**HA2.565-654*OB_NTP_bind.693-796*Helicase_C.408-502*DEAD.176-329*Flavi_DEAD.181-321*GSPII_E.160-212*GSPII_E.364-401*SRP54.184-33***:0.14554)

6:0.01262)

3:0.01033,

(

(

(

1_GSEM1T00004952001/37-190*708**HA2.426-516*OB_NTP_bind.552-668*Helicase_C.276-363*DEAD.39-187*GSPII_E.36-73*ResIII.41-62*ResIII.137-185*KaiC.44-79:0.03914,

1_GSHART1T00002644001/37-190*708**HA2.426-516*OB_NTP_bind.551-666*Helicase_C.276-363*DEAD.38-187*GSPII_E.36-66*ResIII.36-62*ResIII.136-185*Zeta_toxin.43-68*Zeta_***:0.03878)

98:0.03281,

(

(

(

1_leima_LmjF.35.1200/42-190*704**HA2.425-515*OB_NTP_bind.586-665*Helicase_C.276-362*DEAD.40-186*GSPII_E.37-73:0.00000,

1_leime_LmxM.34.1200/42-190*704**HA2.425-515*OB_NTP_bind.580-665*Helicase_C.276-362*DEAD.40-186*GSPII_E.36-73:0.00000)

100:0.00285,

1_leinf_LinJ.35.1210/42-190*704**HA2.425-515*OB_NTP_bind.551-665*Helicase_C.276-362*DEAD.40-186*GSPII_E.37-73:0.00386)

99:0.02010,

1_leibr_LbrM.34.1120/42-190*705**HA2.425-515*OB_NTP_bind.550-665*Helicase_C.277-362*DEAD.41-186*DEAD.638-690*GSPII_E.34-76:0.02352)

100:0.04663)

83:0.01617,

(

(

1_tbruc_Tb927.5.1150/53-200*735**HA2.436-526*OB_NTP_bind.587-673*Helicase_C.287-373*DEAD.49-197*GSPII_E.48-84:0.04810,

1_tviva_TvY486_0500770/47-194*715**HA2.430-520*OB_NTP_bind.555-665*Helicase_C.281-367*DEAD.47-191*GSPII_E.44-78*ResIII.50-73*ResIII.141-189:0.04650)

52:0.00936,

(

1_tcong_TcIL3000.5.1020/40-188*714**HA2.423-513*OB_NTP_bind.549-660*Helicase_C.273-360*DEAD.41-184*GSPII_E.34-71*ResIII.42-68*ResIII.139-182:0.00350,

1_tcong_TcIL3000.5.1050/40-188*714**HA2.423-513*OB_NTP_bind.549-660*Helicase_C.273-360*DEAD.41-184*GSPII_E.34-71:0.00321)

100:0.04810)

74:0.03634)

62:0.08783)

1:0.00601,

(

1_THEPA_tr_Q4N701_Q4N701_THEPA/92-242*729**HA2.469-558*OB_NTP_bind.602-709*Helicase_C.322-406*DEAD.89-238*ResIII.83-236*Flavi_DEAD.96-234*PhoH.86-122:0.17179,

(

1_CRYPV_tr_Q5CVG8_Q5CVG8_CRYPV/58-212*714**HA2.451-540*OB_NTP_bind.579-688*Helicase_C.296-388*DEAD.56-209*DEAD.547-590*ResIII.52-84*ResIII.143-207*UPF0079.53-84*SRP54.63-***:0.16656,

1_CMER_CMM048C/74-235*725**HA2.469-557*OB_NTP_bind.592-691*Helicase_C.319-406*DEAD.85-233*ResIII.83-108*ResIII.181-232*UPF0079.84-120:0.16221)

22:0.00506)

22:0.01480)

1:0.01095,

1_ent_h_6.m00420/47-202*675**HA2.424-515*OB_NTP_bind.549-651*Helicase_C.273-361*DEAD.45-201*DEAD.240-307*ResIII.44-71*ResIII.151-196*GSPII_E.29-72*Flavi_DEA***:0.20262)

3:0.02007,

(

(

(

(

(

(

(

(

(

(

(

(

1_ANID_04032T0_ANID_04032/184-35*924**HA2.580-669*OB_NTP_bind.716-803*Helicase_C.428-517*DEAD.196-346*ResIII.202-226*ResIII.295-343*GSPII_E.195-225*DUF2075.205-313*K***:0.09325,

1_SCHPO_sp_Q9P774_PRP16_SCHPO/488-655*1173**HA2.883-972*OB_NTP_bind.1007-1105*Helicase_C.731-821*DEAD.498-651*ResIII.501-530*ResIII.598-647*SRP54.509-652*Flavi_DEAD.507-61***:0.09128)

31:0.01099,

1_CRYNE_tr_Q5KGT3_Q5KGT3_CRYNE/554-721*1261**HA2.949-1038*OB_NTP_bind.1073-1171*Helicase_C.801-887*DEAD.565-717*ResIII.564-593*ResIII.649-713*GSPII_E.564-592:0.10210)

25:0.01345,

1_BDET_07405_BDEG_07385/420-587*1111**HA2.815-904*OB_NTP_bind.939-1032*Helicase_C.666-753*DEAD.435-583*ResIII.431-462*ResIII.535-578*GSPII_E.428-461*SRP54.442-586:0.11899)

32:0.00268,

1_RO3G_00192.1/519-686*1152**OB_NTP_bind.1038-1137*HA2.914-1003*Helicase_C.764-852*DEAD.534-679*SRP54.540-681*Flavi_DEAD.537-648*ResIII.526-558*ResIII.630-6***:0.11860)

61:0.02367,

(

(

(

(

1_Chlre4_343909/496-663*974**Helicase_C.745-833*DEAD.507-659*Flavi_DEAD.515-638*ResIII.492-535*ResIII.608-655*GSPII_E.507-538*NB-ARC.505-613*KaiC.507-550:0.03621,

1_Volca1_100603/786-953*1471**OB_NTP_bind.1292-1391*Helicase_C.1035-1123*DEAD.799-950*HA2.1215-1257*Flavi_DEAD.805-914*GSPII_E.795-828:0.03522)

100:0.06667,

(

(

(

(

1_POPTR_0010s17940.1/582-749*1284**HA2.982-1071*OB_NTP_bind.1105-1205*Helicase_C.832-920*DEAD.592-745*DUF2075.603-709*GSPII_E.593-625*Flavi_DEAD.602-740*ResIII.66***:0.02279,

1_ARATH_tr_Q9LXT8_Q9LXT8_ARATH/529-692*1226**HA2.925-1014*OB_NTP_bind.1048-1148*Helicase_C.774-863*DEAD.539-688*DUF2075.550-652*ResIII.539-564*ResIII.626-684*Flavi_DEAD.549***:0.01989)

96:0.02631,

1_ORYSJ_tr_Q7XIR8_Q7XIR8_ORYSJ/606-746*1280**HA2.979-1068*OB_NTP_bind.1102-1202*Helicase_C.827-917*DEAD.593-742*DUF2075.600-706*Flavi_DEAD.600-722*GSPII_E.591-622*ResIII.58***:0.03150)

67:0.01179,

1_Phypa1_1_172110/594-761*1298**HA2.994-1083*OB_NTP_bind.1117-1217*Helicase_C.846-932*DEAD.604-757*DUF2075.615-721*ResIII.606-633*ResIII.703-753*Flavi_DEAD.616***:0.06158)

96:0.03573,

(

1_MicpuN3_61000/626-793*1360**HA2.1024-1113*OB_NTP_bind.1148-1247*Helicase_C.874-962*DEAD.640-788*ResIII.639-668*ResIII.735-785*GSPII_E.637-666:0.03020,

1_OSTTA_tr_Q012X2_Q012X2_OSTTA/495-662*1217**HA2.893-982*OB_NTP_bind.1017-1116*Helicase_C.743-831*DEAD.508-657*ResIII.498-537*ResIII.607-654*GSPII_E.506-535:0.02932)

100:0.07223)

38:0.00720)

43:0.01098,

(

1_Phyra1_1_50424/222-389*904**HA2.615-704*OB_NTP_bind.739-838*Helicase_C.469-553*DEAD.233-384*GSPII_E.230-265*Flavi_DEAD.241-351*ResIII.235-261*ResIII.331-38***:0.01768,

1_Physo1_1_115314/169-336*851**HA2.562-651*OB_NTP_bind.686-785*Helicase_C.416-500*DEAD.180-331*GSPII_E.177-211*DUF2075.190-298*ResIII.180-207*ResIII.278-327*F***:0.01803)

100:0.09704)

56:0.02372,

(

(

(

(

(

(

(

1_ENSTRUP00000045080/500-667*924**HA2.859-923*DEAD.509-662*GSPII_E.508-542*Arch_ATPase.512-640:0.01804,

1_DANRE_tr_Q6P404_Q6P404_DANRE/559-726*1258**OB_NTP_bind.1078-1177*HA2.954-1043*Helicase_C.801-892*DEAD.568-721*GSPII_E.569-601*Arch_ATPase.571-704:0.01768)

100:0.03796,

(

1_HUMAN_sp_Q92620_PRP16_HUMAN/536-695*1227**OB_NTP_bind.1039-1146*HA2.923-1012*Helicase_C.770-861*DEAD.536-690*ResIII.540-565*ResIII.637-687*GSPII_E.539-570:0.02845,

1_CHICK_tr_Q5ZLE8_Q5ZLE8_CHICK/539-698*1230**OB_NTP_bind.1044-1149*HA2.926-1015*Helicase_C.773-864*DEAD.539-692*GSPII_E.532-573*Flavi_DEAD.550-658:0.02780)

96:0.02700)

73:0.01300,

1_Nemve1_213912/523-690*858**Helicase_C.768-856*DEAD.533-686*ResIII.535-562*ResIII.632-681*Flavi_DEAD.544-651*GSPII_E.535-564*Arch_ATPase.535-653*NB-ARC.531***:0.06881)

52:0.00499,

1_Cioin2_249988/511-675*1212**OB_NTP_bind.1034-1132*HA2.909-998*Helicase_C.761-846*DEAD.521-671*GSPII_E.519-553*Arch_ATPase.522-641*SRP54.532-588*Flavi_DEAD.***:0.07125)

85:0.02095,

1_Monbr1_19544/606-794*1323**HA2.1021-1110*OB_NTP_bind.1145-1243*Helicase_C.874-959*DEAD.615-787*GSPII_E.617-647*ResIII.618-647*ResIII.717-739*DUF2075.627-7***:0.10038)

71:0.02734,

1_CAEEL_sp_P34498_MOG1_CAEEL/437-604*1131**HA2.833-922*OB_NTP_bind.956-1056*Helicase_C.683-771*DEAD.447-599*GSPII_E.448-477*KaiC.454-515*SRP54.458-514:0.11954)

30:0.01077,

1_DICDI_tr_Q54MH4_Q54MH4_DICDI/655-822*1387**HA2.1051-1140*OB_NTP_bind.1176-1274*Helicase_C.903-989*DEAD.669-817*GSPII_E.668-694:0.13344)

13:0.00684)

5:0.00626)

7:0.00812,

(

(

(

(

1_toxo_TGME49_060200/467-686*1280**OB_NTP_bind.1102-1203*HA2.978-1068*Helicase_C.832-917*DEAD.478-680*GSPII_E.478-508*ResIII.465-505*ResIII.628-659:0.00000,

1_toxo_TGVEG_074170/467-686*1277**OB_NTP_bind.1099-1200*HA2.975-1065*Helicase_C.829-914*DEAD.478-680*GSPII_E.478-508*ResIII.465-505*ResIII.628-659:0.00000)

100:0.00226,

1_toxo_TGGT1_010030/467-686*1280**OB_NTP_bind.1102-1203*HA2.978-1068*Helicase_C.832-917*DEAD.478-680*GSPII_E.477-508*ResIII.465-505*ResIII.628-659:0.00229)

100:0.12949,

1_CRYPV_tr_Q5CYX6_Q5CYX6_CRYPV/331-482*1042**HA2.726-815*OB_NTP_bind.864-958*Helicase_C.580-663*DEAD.325-477*GSPII_E.323-367*DUF2075.337-442*Flavi_DEAD.343-442:0.12482)

46:0.01928,

(

(

1_para_paraGSPATP00013345001/313-480*1059**HA2.706-796*OB_NTP_bind.831-930*Helicase_C.561-645*DEAD.324-476*SRP54.334-461*Flavi_DEAD.335-461:0.00000,

1_para_paraPTETP3500007001/313-480*1059**HA2.706-796*OB_NTP_bind.831-930*Helicase_C.561-645*DEAD.324-476*SRP54.334-461*Flavi_DEAD.335-461:0.00000)

100:0.11176,

1_tetra3693.m00083/420-589*1116**HA2.805-894*OB_NTP_bind.929-1028*Helicase_C.667-743*DEAD.430-586*GSPII_E.428-461:0.11443)

89:0.03218)

9:0.00613)

4:0.00523,

1_THEPA_tr_Q4MZW5_Q4MZW5_THEPA/320-471*1007**HA2.703-794*OB_NTP_bind.864-948*Helicase_C.557-641*DEAD.314-464*ResIII.304-339*ResIII.414-438*GSPII_E.318-344:0.15447)

10:0.00249,

(

1_Auran1_200/188-347*839**HA2.585-674*OB_NTP_bind.709-809*Helicase_C.439-523*DEAD.204-350*GSPII_E.196-229:0.00000,

1_Auran1_55633/225-384*922**HA2.622-711*OB_NTP_bind.746-846*Helicase_C.476-560*DEAD.241-387*GSPII_E.233-266:0.00000)

100:0.15131)

26:0.02716,

(

1_PLAF7_tr_C0H5K5_C0H5K5_PLAF7/494-642*1151**HA2.920-1009*OB_NTP_bind.1043-1143*Helicase_C.774-858*DEAD.486-637*KaiC.492-571*GSPII_E.486-516*Flavi_DEAD.496-616*SRP54.496-638:0.17680,

1_ent_h_59.m00198/234-383*845**HA2.611-700*OB_NTP_bind.734-832*Helicase_C.459-548*DEAD.227-377*Flavi_DEAD.235-374*ResIII.227-257*ResIII.293-376:0.17694)

8:0.00643)

7:0.00491,

(

(

(

(

(

(

(

1_ANID_04721T0_ANID_04721/573-73*1241**HA2.969-1058*OB_NTP_bind.1100-1191*Helicase_C.821-907*S1.276-336*DEAD.584-735*GSPII_E.580-618:0.10343,

1_CRYNE_tr_Q5KJ25_Q5KJ25_CRYNE/521-686*1189**HA2.917-1007*OB_NTP_bind.1042-1140*Helicase_C.769-855*S1.226-296*DEAD.532-681*GSPII_E.528-562:0.10741)

38:0.00842,

(

1_BDET_03296_BDEG_03288/543-710*1209**OB_NTP_bind.1072-1161*HA2.939-1028*Helicase_C.791-877*S1.253-313*DEAD.556-703*GSPII_E.551-585:0.10540,

1_RO3G_10269.1/386-544*1045**HA2.774-864*OB_NTP_bind.908-997*Helicase_C.627-713*DEAD.386-540:0.10214)

25:0.00507)

25:0.01074,

1_SCHPO_sp_O42643_PRP22_SCHPO/506-672*1168**HA2.903-992*OB_NTP_bind.1039-1126*S1.209-280*Helicase_C.755-841*DEAD.517-667*ABC_tran.231-266*ABC_tran.501-633*GSPII_E.489-548****:0.12291)

33:0.01552,

1_YEAST_sp_P24384_PRP22_YEAST/479-645*1145**OB_NTP_bind.999-1098*HA2.874-964*S1.179-250*Helicase_C.727-813*DEAD.489-639*GSPII_E.486-520*PWI.4-34*PWI.86-118:0.14151)

19:0.02431,

1_CRYPV_tr_A3FPT2_A3FPT2_CRYPV/346-513*1005**HA2.744-833*OB_NTP_bind.868-966*Helicase_C.596-682*DEAD.357-508*GSPII_E.356-385*AAA.410-480*KaiC.361-390:0.16561)

2:0.00445,

(

(

(

(

1_CAEEL_sp_Q09530_MOG5_CAEEL/536-702*1200**OB_NTP_bind.1055-1154*HA2.932-1021*S1.232-304*Helicase_C.784-870*DEAD.548-696*GSPII_E.545-573*GSPII_E.933-973:0.13460,

(

(

1_para_paraGSPATP00010045001/474-622*1115**OB_NTP_bind.976-1076*HA2.853-942*Helicase_C.705-791*S1.172-244*DEAD.467-619*GSPII_E.463-497*Flavi_DEAD.477-599:0.00000,

1_para_paraPTETP900017001/478-626*1119**OB_NTP_bind.980-1080*HA2.857-946*Helicase_C.709-795*S1.176-247*DEAD.471-623*GSPII_E.467-501*Flavi_DEAD.481-603:0.00000)

100:0.10600,

1_tetra3704.m00020/631-797*1291**OB_NTP_bind.1151-1250*HA2.1028-1117*S1.319-391*Helicase_C.880-966*DEAD.640-792*GSPII_E.594-672*Flavi_DEAD.655-780:0.10876)

42:0.01819)

3:0.00935,

1_DICDI_sp_Q54F05_DHX8_DICDI/504-670*1160**HA2.900-989*OB_NTP_bind.1023-1122*Helicase_C.752-838*S1.203-273*DEAD.516-667*GSPII_E.515-547:0.13781)

:0.00236,

(

(

(

1_Auran1_19250/417-583*1074**OB_NTP_bind.950-1035*HA2.813-902*Helicase_C.664-751*S1.109-182*GSPII_E.319-461*DEAD.437-579:0.08744,

1_ectoc_Esi0427_0011/622-772*985**Helicase_C.825-913*GSPII_E.621-667*S1.338-382:0.09799)

80:0.02561,

(

(

1_Phyra1_1_71538/525-691*1185**OB_NTP_bind.1046-1145*HA2.923-1012*S1.230-289*Helicase_C.775-861*DEAD.535-687*GSPII_E.533-570:0.00592,

1_Physo1_1_108259/530-696*1190**OB_NTP_bind.1051-1150*HA2.928-1017*Helicase_C.780-866*S1.234-294*DEAD.540-692*GSPII_E.538-575:0.00606)

100:0.10186,

1_Thaps3_268049/534-699*1192**OB_NTP_bind.1053-1152*HA2.930-1019*Helicase_C.782-868*S1.228-290*DEAD.547-696*GSPII_E.547-579:0.11203)

31:0.00603)

57:0.01896,

(

(

(

(

(

1_Volca1_104170/655-840*1359**OB_NTP_bind.1221-1320*HA2.1071-1187*Helicase_C.923-1009*S1.248-311*DEAD.665-835*GSPII_E.663-698*GHMP_kinases_C.43-119:0.07274,

(

1_MicpuN3_58037/498-663*1170**OB_NTP_bind.1032-1131*HA2.909-998*Helicase_C.758-847*S1.195-258*DEAD.509-660*GSPII_E.508-541:0.02635,

1_OSTTA_tr_Q01B22_Q01B22_OSTTA/499-646*1090**HA2.877-966*OB_NTP_bind.1000-1085*Helicase_C.726-815*S1.173-239*DEAD.492-643*GSPII_E.489-525:0.02095)

100:0.04721)

40:0.00153,

(

(

1_POPTR_0015s05960.1/520-685*1177**OB_NTP_bind.1039-1138*HA2.916-1005*S1.225-291*Helicase_C.768-854*DEAD.530-680*GSPII_E.527-564*AAA.544-675:0.01145,

1_POPTR_0012s01120.1/550-715*1207**OB_NTP_bind.1069-1168*HA2.946-1035*Helicase_C.798-884*S1.255-312*DEAD.560-710*GSPII_E.558-594*AAA.574-706:0.01265)

47:0.00626,

1_ARATH_sp_Q38953_DHX8_ARATH/511-676*1168**OB_NTP_bind.1031-1129*HA2.907-996*S1.215-281*Helicase_C.759-845*DEAD.521-671*DUF1777.115-204*GSPII_E.519-555*MIP-T3.80-212*AAA.***:0.01784)

100:0.05594)

33:0.01271,

1_ORYSJ_tr_Q5Z9X4_Q5Z9X4_ORYSJ/427-592*1084**OB_NTP_bind.946-1045*HA2.823-912*Helicase_C.674-761*DEAD.438-587*S1.132-185*GSPII_E.437-470:0.08655)

38:0.03043,

(

(

(

(

(

1_ENSTRUP00000005682/477-642*783**S1.177-242*DEAD.488-637*GSPII_E.484-520:0.01808,

1_HUMAN_sp_Q14562_DHX8_HUMAN/561-726*1220**HA2.957-1046*OB_NTP_bind.1081-1179*S1.262-333*Helicase_C.809-895*DEAD.572-721*GSPII_E.568-604*DUF1777.160-253:0.01806)

100:0.03601,

1_ENSTRUP00000009629/547-712*1206**HA2.943-1032*OB_NTP_bind.1067-1165*Helicase_C.795-881*S1.251-322*DEAD.558-707*GSPII_E.555-590*Flavi_DEAD.566-704:0.05435)

74:0.02228,

1_Cioin2_293737/519-685*1178**OB_NTP_bind.1039-1137*HA2.915-1004*S1.223-290*Helicase_C.767-853*DEAD.529-679*GSPII_E.527-562*ResIII.528-562*ResIII.630-678:0.07862)

78:0.01942,

1_DROME_tr_A1Z9L3_A1Z9L3_DROME/582-747*1242**OB_NTP_bind.1101-1200*HA2.978-1067*Helicase_C.830-916*S1.282-349*DEAD.594-742*GSPII_E.547-624*Flavi_DEAD.602-740:0.09353)

40:0.00788,

1_Nemve1_158380/286-392*392**S1.2-61*GSPII_E.295-328:0.08086)

32:0.01841)

5:0.00612,

(

(

1_toxo_TGGT1_088540/547-713*1206**HA2.944-1034*OB_NTP_bind.1068-1168*Helicase_C.797-883*S1.241-311*DEAD.561-710*GSPII_E.557-588:0.00000,

1_toxo_TGME49_112280/547-713*1206**HA2.944-1034*OB_NTP_bind.1068-1168*Helicase_C.797-883*S1.241-311*DEAD.561-710*GSPII_E.557-588:0.00000)

100:0.00000,

1_toxo_TGVEG_096380/547-713*1206**HA2.944-1034*OB_NTP_bind.1068-1168*Helicase_C.797-883*S1.241-311*DEAD.561-710*GSPII_E.557-588:0.00000)

100:0.12198)

1:0.00800)

:0.01117)

1:0.00903,

1_PLAF7_tr_Q8IJA4_Q8IJA4_PLAF7/645-792*1290**OB_NTP_bind.1148-1251*HA2.1023-1113*Helicase_C.876-962*S1.328-394*DEAD.641-789*GSPII_E.636-679:0.14488)

5:0.01400)

3:0.01290,

(

1_ent_h_279.m00071/307-454*471**DEAD.301-449*Flavi_DEAD.307-416*GSPII_E.297-331*PduV-EutP.310-333:0.00000,

1_ent_h_336.m00040/199-346*845**HA2.577-666*OB_NTP_bind.700-799*Helicase_C.423-515*DEAD.193-341*GSPII_E.189-223*Flavi_DEAD.199-308:0.00000)

100:0.17240)

6:0.01573)

:0.00372,

(

(

1_YEAST_sp_P15938_PRP16_YEAST/362-516*1071**HA2.245-291*HA2.757-846*OB_NTP_bind.880-979*Helicase_C.601-693*DEAD.357-512*ResIII.358-507*GSPII_E.358-387*IstB_IS21.360-380*Is***:0.15912,

1_YEAST_sp_P20095_PRP2_YEAST/237-389*876**HA2.618-706*OB_NTP_bind.742-862*Helicase_C.467-557*DEAD.230-385*GSPII_E.214-258*Flavi_DEAD.237-349:0.15844)

34:0.02667,

(

(

(

(

(

(

(

(

(

1_ANID_05827T0_ANID_05827/495-64*1128**OB_NTP_bind.999-1101*HA2.874-965*Helicase_C.725-812*DEAD.488-641*GSPII_E.471-521:0.09971,

(

(

1_BDET_02379_BDEG_02372/466-613*1096**OB_NTP_bind.967-1071*HA2.842-933*Helicase_C.694-781*DEAD.456-610*PWI.5-71*GSPII_E.434-489*SRP54.467-523:0.06363,

1_RO3G_14440.1/407-553*1030**OB_NTP_bind.907-1010*HA2.783-873*Helicase_C.634-721*DEAD.396-550*GSPII_E.394-427*SRP54.407-551:0.06562)

47:0.01324,

(

(

(

1_Volca1_92322/623-747*1333**OB_NTP_bind.1218-1303*HA2.1065-1143*Helicase_C.1021-1064:0.06099,

1_DROME_tr_Q9VIZ3_Q9VIZ3_DROME/249-416*894**OB_NTP_bind.770-869*HA2.645-735*Helicase_C.496-582*DEAD.259-411*Flavi_DEAD.266-376*GSPII_E.257-289:0.06701)

35:0.01302,

1_CAEEL_sp_O45244_DHX16_CAEEL/378-528*1008**OB_NTP_bind.882-981*HA2.758-848*Helicase_C.612-696*DEAD.372-523*GSPII_E.333-400:0.07183)

16:0.01020,

1_DICDI_sp_Q54MH3_DHX16_DICDI/470-629*1106**OB_NTP_bind.983-1083*HA2.859-949*Helicase_C.709-796*DEAD.471-623*PWI.6-68*GSPII_E.473-506:0.08615)

10:0.00640)

5:0.00909)

:0.00683,

1_CRYNE_tr_Q5KKN7_Q5KKN7_CRYNE/438-588*1075**OB_NTP_bind.941-1043*HA2.817-907*Helicase_C.668-755*DEAD.431-584:0.09268)

:0.01348,

(

(

(

(

(

(

(

(

(

1_ARATH_tr_Q8VY00_Q8VY00_ARATH/418-566*1044**OB_NTP_bind.921-1021*HA2.795-887*Helicase_C.647-733*DEAD.412-562*GSPII_E.407-443*PWI.5-46:-0.00194,

1_ARATH_tr_Q9LQK8_Q9LQK8_ARATH/434-598*1090**OB_NTP_bind.953-1053*HA2.827-919*Helicase_C.679-765*DEAD.428-592*GSPII_E.423-459*PWI.5-46:0.00194)

100:0.03318,

1_POPTR_0015s01110.1/415-574*1057**OB_NTP_bind.929-1029*HA2.803-895*Helicase_C.656-742*DEAD.416-570*GSPII_E.400-451*GSPII_E.738-761*PWI.4-37:0.04065)

64:0.01363,

(

1_ARATH_tr_O82303_O82303_ARATH/444-610*1087**OB_NTP_bind.964-1064*HA2.838-930*Helicase_C.690-776*DEAD.455-606*GSPII_E.452-486:0.00000,

1_ARATH_tr_Q0WVI8_Q0WVI8_ARATH/401-567*1044**OB_NTP_bind.921-1021*HA2.795-887*Helicase_C.647-733*DEAD.412-563*GSPII_E.409-443:0.00000)

100:0.05223)

55:0.01881,

1_Phypa1_1_180557/392-566*1046**OB_NTP_bind.921-1021*HA2.796-887*Helicase_C.648-733*DEAD.410-563*GSPII_E.409-443*GSPII_E.603-754:0.08039)

11:0.00474,

1_Selmo1_82212/400-559*1040**OB_NTP_bind.915-1015*HA2.790-880*Helicase_C.642-727*DEAD.401-556*GSPII_E.406-437:0.08356)

19:0.01065,

1_OSTTA_tr_Q00WG5_Q00WG5_OSTTA/276-425*515**DEAD.271-421*GSPII_E.271-295:0.08750)

18:0.01935,

1_ORYSJ_tr_Q6I5X9_Q6I5X9_ORYSJ/418-569*1070**OB_NTP_bind.925-1027*HA2.800-891*Helicase_C.652-738*DEAD.413-564*GSPII_E.408-444:0.09364)

11:0.00482,

(

(

1_Cioin2_243596/412-562*1039**OB_NTP_bind.915-1014*HA2.791-880*Helicase_C.641-729*DEAD.405-557*GSPII_E.406-431:0.00000,

1_Cioin2_250537/52-202*540**HA2.404-483*Helicase_C.281-333*DEAD.45-197*GSPII_E.45-71*GSPII_E.237-282:0.00000)

100:0.09453,

(

(

1_ENSTRUP00000011766/423-573*1051**OB_NTP_bind.926-1025*HA2.802-892*Helicase_C.654-739*DEAD.416-568*GSPII_E.417-442*GSPII_E.608-654*Flavi_DEAD.424-533:0.03394,

1_DANRE_tr_Q7ZVV8_Q7ZVV8_DANRE/401-576*1054**OB_NTP_bind.929-1028*HA2.805-895*Helicase_C.656-742*DEAD.422-569*PWI.3-65*Flavi_DEAD.427-536*GSPII_E.421-445:0.03891)

98:0.03035,

(

(

1_HUMAN_tr_B0V0F8_B0V0F8_HUMAN/388-563*669**DEAD.405-556*GSPII_E.406-432:0.00000,

1_HUMAN_tr_B4DZ28_B4DZ28_HUMAN/328-503*981**OB_NTP_bind.857-955*HA2.732-822*Helicase_C.582-669*DEAD.345-496*GSPII_E.346-372:0.00000)

100:0.00000,

1_HUMAN_sp_O60231_DHX16_HUMAN/388-563*1041**OB_NTP_bind.917-1015*HA2.792-882*Helicase_C.642-729*DEAD.405-556*GSPII_E.406-432:0.00000)

100:0.07052)

88:0.03157)

14:0.01202)

:0.00356,

1_SCHPO_sp_Q10752_CDC28_SCHPO/435-581*1055**OB_NTP_bind.935-1037*HA2.811-901*Helicase_C.659-749*DEAD.426-575*Flavi_DEAD.438-542*SRP54.435-580*GSPII_E.422-459:0.10040)

:0.00581)

:0.00371,

1_ARATH_tr_O23511_O23511_ARATH/234-384*883**OB_NTP_bind.737-838*HA2.609-703*Helicase_C.463-552*DEAD.229-381*Arch_ATPase.229-346*Arch_ATPase.385-466*Flavi_DEAD.238-345*GSPI***:0.11633)

:0.00758,

(

(

(

(

(

(

1_toxo_TGGT1_043900/422-566*1046**HA2.795-886*OB_NTP_bind.921-1020*Helicase_C.649-734*DEAD.423-562*GSPII_E.408-443:0.00000,

1_toxo_TGVEG_049280/424-568*1048**HA2.797-888*OB_NTP_bind.923-1022*Helicase_C.651-736*DEAD.425-564*GSPII_E.410-445:0.00000)

100:0.00346,

1_toxo_TGME49_063650/417-561*1041**HA2.790-881*OB_NTP_bind.916-1015*Helicase_C.644-729*DEAD.418-557*GSPII_E.403-438:0.00344)

100:0.07153,

1_ectoc_Esi0020_0160/492-641*1132**OB_NTP_bind.997-1098*HA2.871-959*Helicase_C.719-808*DEAD.485-638*GSPII_E.485-519:0.08019)

32:0.01073,

1_Auran1_231/259-406*886**OB_NTP_bind.760-861*HA2.638-726*Helicase_C.487-575*DEAD.252-403*GSPII_E.253-288:0.09665)

30:0.01591,

(

1_Phyra1_1_71454/270-429*909**OB_NTP_bind.785-886*HA2.659-749*Helicase_C.512-596*DEAD.275-423*GSPII_E.272-310:0.01264,

1_Physo1_1_108933/369-528*1008**OB_NTP_bind.884-985*HA2.758-848*Helicase_C.610-695*DEAD.374-522*GSPII_E.371-407*Flavi_DEAD.385-489:0.01236)

100:0.09939)

5:0.00765,

1_Phatr2_19937/385-533*1013**OB_NTP_bind.890-992*HA2.764-855*Helicase_C.614-701*DEAD.378-530*GSPII_E.378-411:0.11190)

4:0.01533)

25:0.00898,

1_CRYPV_tr_A3FQE8_A3FQE8_CRYPV/214-386*867**HA2.631-721*OB_NTP_bind.768-856*Helicase_C.480-568*DEAD.207-380*GSPII_E.176-237:0.13381)

25:0.01674,

1_THEPA_tr_Q4N829_Q4N829_THEPA/326-470*974**OB_NTP_bind.848-968*HA2.701-814*Helicase_C.553-638*DEAD.317-465*GSPII_E.301-357:0.15099)

13:0.01327,

(

1_para_paraPTETP13800006001/362-532*1015**OB_NTP_bind.888-992*HA2.302-327*HA2.763-853*Helicase_C.613-700*DEAD.378-529*SR-25.301-349*GSPII_E.375-412*DUF755.299-344:0.08850,

1_tetra3681.m00006/436-586*1779**HA2.815-908*OB_NTP_bind.943-1048*Helicase_C.667-753*DEAD.430-582*GSPII_E.402-465*VSP.1529-1654*VSP.1646-1737*VSP.1710-1762:0.08483)

99:0.08158)

39:0.01848,

1_ent_h_1.m00659/181-340*811**OB_NTP_bind.694-793*HA2.570-660*Helicase_C.422-507*DEAD.185-337*GSPII_E.116-212:0.19046)

5:0.00246)

1:0.00261)

:0.01504,

(

(

(

1_BDET_05088_BDEG_05073/135-283*746**HA2.512-601*OB_NTP_bind.636-736*Helicase_C.360-449*DEAD.133-279*ResIII.38-108*ResIII.121-152*ResIII.229-276*DUF2075.139-245*GSP***:0.15713,

1_DICDI_tr_Q55CD3_Q55CD3_DICDI/69-237*730**HA2.478-568*OB_NTP_bind.619-704*Helicase_C.330-416*DEAD.69-232*ResIII.76-231*Flavi_DEAD.91-230:0.17396)

28:0.02333,

(

(

1_Cioin2_297060/35-182*648**OB_NTP_bind.552-639*HA2.412-504*Helicase_C.21-42*Helicase_C.259-349*DEAD.21-178:0.16284,

1_Nemve1_174574/49-225*696**OB_NTP_bind.581-679*HA2.455-547*Helicase_C.307-392*DEAD.65-221*GSPII_E.65-101*ResIII.66-89*ResIII.166-218*SRP54.76-133*FtsK_Spo***:0.16149)

55:0.02276,

(

(

(

1_CHICK_tr_E1BYA5_E1BYA5_CHICK/44-190*660**OB_NTP_bind.550-650*HA2.423-516*Helicase_C.272-358*DEAD.43-187*DEAD.223-301:0.02572,

1_CHICK_tr_Q5ZHS8_Q5ZHS8_CHICK/44-139*144*:0.01594)

60:0.02217,

(

1_HUMAN_sp_Q9H6R0-1_DHX33_HUMAN/70-240*707**OB_NTP_bind.597-697*HA2.471-563*Helicase_C.324-408*DEAD.90-235:0.00611,

1_HUMAN_tr_B4DIS6_B4DIS6_HUMAN/129-299*766**OB_NTP_bind.656-756*HA2.530-622*Helicase_C.383-467*DEAD.149-294:0.00558)

94:0.05537)

88:0.04964,

1_ENSTRUP00000007955/65-238*505**Helicase_C.321-405*HA2.468-505*DEAD.87-232:0.11140)

91:0.07270)

27:0.01078)

5:0.01625,

(

(

(

(

1_ORYSJ_tr_Q69TI6_Q69TI6_ORYSJ/33-225*386**Helicase_C.304-386*DEAD.37-171*GSPII_E.30-67*ResIII.29-156*FtsK_SpoIIIE.37-66*DUF2075.49-157:0.10128,

1_ARATH_tr_Q9FZC3_Q9FZC3_ARATH/51-197*726**OB_NTP_bind.621-720*HA2.482-573*Helicase_C.337-422*DEAD.56-247*GSPII_E.53-85*ResIII.59-81*ResIII.162-176:0.10420)

71:0.01112,

1_POPTR_0008s09640.1/44-219*699**HA2.447-538*OB_NTP_bind.595-694*Helicase_C.297-387*DEAD.59-213*GSPII_E.47-82*ResIII.55-79*ResIII.161-189*NB-ARC.50-81:0.11015)

99:0.05848,

(

(

(

1_Selmo1_414740/33-209*1088**MFS_1.678-1030*HA2.414-505*OB_NTP_bind.563-654*Sugar_tr.696-800*Helicase_C.287-352*DEAD.45-202*DUF894.710-806*DUF894.967-1040*R***:0.00573,

1_Selmo1_429199/33-209*1141**MFS_1.711-937*MFS_1.1022-1119*HA2.441-532*OB_NTP_bind.591-681*Sugar_tr.710-847*Helicase_C.287-368*DEAD.45-202*DUF894.757-853*DU***:0.00557)

100:0.12353,

1_Phypa1_1_131461/10-147*693**OB_NTP_bind.586-680*HA2.426-517*Helicase_C.277-364*DEAD.4-192*GSPII_E.5-34:0.11719)

73:0.02382,

1_Chlre4_127996/52-205*690**OB_NTP_bind.590-669*HA2.437-527*Helicase_C.289-376*DEAD.50-203*ResIII.45-72*ResIII.157-175*GSPII_E.50-74:0.13899)

37:0.01384)

55:0.02182,

1_RO3G_03287.1/33-176*771**HA2.420-519*Helicase_C.271-359*DEAD.19-172*OB_NTP_bind.554-696*GSPII_E.17-58*Miro.33-70:0.17155)

17:0.01920)

:0.00273)

:0.00748)

:0.00540,

(

(

(

(

1_Chlre4_120088/9-179*661**OB_NTP_bind.563-652*Helicase_C.263-348*DEAD.23-175*GSPII_E.16-42:0.05976,

1_Volca1_84321/9-188*754**HA2.421-484*OB_NTP_bind.573-669*Helicase_C.272-357*DEAD.19-182*GSPII_E.16-50*DUF2075.24-131:0.05680)

100:0.08748,

1_MicpuN3_97967/31-184*706**HA2.417-484*OB_NTP_bind.552-636*Helicase_C.264-352*DEAD.26-180*GSPII_E.24-58*Flavi_DEAD.35-145*FtsK_SpoIIIE.11-63:0.14423)

62:0.01969,

(

(

(

1_POPTR_0010s06730.1/19-169*699**HA2.409-503*OB_NTP_bind.542-639*DEAD.13-168*Helicase_C.283-344*GSPII_E.10-57*NB-ARC.12-157*DUF2075.22-128*TrwB_AAD_bind.21-44*T***:0.06931,

1_ARATH_tr_Q9C7G2_Q9C7G2_ARATH/18-168*708**HA2.400-494*OB_NTP_bind.546-647*Helicase_C.250-335*DEAD.12-167*GSPII_E.9-54*Arch_ATPase.12-130*NB-ARC.11-132*DUF699.24-127*DUF2***:0.06976)

72:0.01345,

1_ORYSJ_tr_Q2R6C2_Q2R6C2_ORYSJ/29-179*708**HA2.411-502*OB_NTP_bind.537-649*Helicase_C.261-346*DEAD.23-177*Arch_ATPase.28-174*GSPII_E.23-53*DUF2075.33-138*AAA_10.31-54:0.08589)

100:0.04993,

1_Selmo1_76120/10-169*698**HA2.401-493*OB_NTP_bind.520-629*Helicase_C.251-336*DEAD.18-168*GSPII_E.11-44*DUF2075.21-128*Flavi_DEAD.18-163:0.13882)

88:0.03238)

68:0.03195,

(

(

(

1_Phyra1_1_40367/15-175*437**Helicase_C.281-370*DEAD.9-169:0.00000,

1_Phyra1_1_85109/76-236*840**HA2.493-604*OB_NTP_bind.663-764*Helicase_C.342-431*DEAD.71-230:0.00000)

100:0.07769,

1_Physo1_1_139605/68-257*865**HA2.520-630*OB_NTP_bind.674-790*Helicase_C.367-458*DEAD.85-251:0.08380)

100:0.11470,

1_ectoc_Esi0144_0010/143-325*917**HA2.574-683*OB_NTP_bind.744-840*Helicase_C.428-513*DEAD.136-318*GSPII_E.130-167:0.18136)

27:0.02008)

7:0.01456)

:0.00443,

(

(

(

(

(

(

1_GSEM1T00000767001/392-556*1061**HA2.791-880*OB_NTP_bind.931-1018*Helicase_C.643-730*DEAD.393-554:0.02727,

1_GSHART1T00002858001/392-556*1061**HA2.791-881*OB_NTP_bind.931-1018*Helicase_C.643-730*DEAD.403-554*GSPII_E.348-441:0.02728)

100:0.05290,

(

(

1_tbruc_Tb927.10.7280/396-560*1062**HA2.796-887*OB_NTP_bind.931-1021*Helicase_C.647-734*DEAD.418-557:0.01781,

1_tcong_TcIL3000.10.6260/7-141*340**Helicase_C.229-315*DEAD.6-138*DEAD.211-241:0.00442)

79:0.01357,

1_tviva_TvY486_1007120/399-563*966**HA2.799-890*Helicase_C.650-737*DEAD.419-561:0.02851)

100:0.05283)

50:0.00274,

(

(

(

1_leinf_LinJ.36.2970/419-583*1087**OB_NTP_bind.946-1045*HA2.818-908*Helicase_C.669-757*DEAD.439-579*Zeta_toxin.279-325*Zeta_toxin.439-470:0.00314,

1_leime_LmxM.36.2830/420-584*1088**OB_NTP_bind.947-1046*HA2.819-909*Helicase_C.670-758*DEAD.440-580:0.00292)

82:0.00733,

1_leima_LmjF.36.2830/420-584*1088**OB_NTP_bind.953-1046*HA2.819-909*Helicase_C.670-758*DEAD.435-580*Zeta_toxin.280-326*Zeta_toxin.440-471:0.01085)

78:0.01245,

1_leibr_LbrM.35.3050/412-576*1080**OB_NTP_bind.939-1038*HA2.811-901*Helicase_C.662-750*DEAD.432-572:0.02392)

100:0.06178)

100:0.11157,

1_ectoc_Esi0039_0067/330-530*1045**OB_NTP_bind.935-1034*HA2.795-888*Helicase_C.648-733*DEAD.340-508*GSPII_E.343-367:0.19447)

14:0.00666,

(

(

1_Phyra1_1_71604/44-193*670**HA2.424-513*OB_NTP_bind.551-659*Helicase_C.276-362*DEAD.37-186*Flavi_DEAD.49-184*ResIII.19-185*GSPII_E.38-67:0.00676,

1_Physo1_1_133613/65-214*691**HA2.445-534*OB_NTP_bind.572-680*Helicase_C.296-383*DEAD.57-207*Flavi_DEAD.69-205*ResIII.65-206:0.00657)

100:0.17397,

(

(

1_toxo_TGGT1_098180/246-409*939**HA2.697-790*OB_NTP_bind.825-930*Helicase_C.548-634*DEAD.246-405*GSPII_E.235-282*ResIII.246-404*KaiC.234-270:0.00000,

1_toxo_TGME49_016950/246-409*939**HA2.697-790*OB_NTP_bind.825-930*Helicase_C.548-634*DEAD.246-405*GSPII_E.235-282*ResIII.246-404*KaiC.234-270:0.00000)

100:0.00000,

1_toxo_TGVEG_037240/246-409*678**Helicase_C.548-634*DEAD.246-405*GSPII_E.235-282*ResIII.246-404*KaiC.234-270:0.00000)

100:0.17651)

35:0.01035)

9:0.02077,

1_ent_h_37.m00224/22-189*664**HA2.416-505*OB_NTP_bind.571-660*Helicase_C.267-353*DEAD.36-183*ResIII.33-57*ResIII.133-181*Flavi_DEAD.40-180*GSPII_E.32-65:0.21462)

2:0.00978)

:0.00381,

(

(

1_OSTTA_tr_Q00YQ1_Q00YQ1_OSTTA/84-263*725**HA2.491-580*OB_NTP_bind.628-716*Helicase_C.342-428*DEAD.96-261*KaiC.100-182:0.22276,

(

(

(

(

1_BDET_02270_BDEG_02265/7-168*674**OB_NTP_bind.535-633*HA2.411-500*Helicase_C.262-349*DEAD.7-163*GSPII_E.20-43*Zeta_toxin.16-44:0.15196,

1_CRYNE_tr_Q5KMH9_Q5KMH9_CRYNE/44-212*699**OB_NTP_bind.586-687*HA2.458-550*Helicase_C.302-390*DEAD.66-208*GSPII_E.59-89:0.16481)

45:0.01034,

1_ANID_01363T0_ANID_01363/34-183*670**OB_NTP_bind.555-666*HA2.429-520*Helicase_C.283-367*DEAD.41-182*cobW.39-73:0.15339)

34:0.02169,

(

(

(

(

1_Chlre4_341576/24-176*645**OB_NTP_bind.513-638*Helicase_C.298-381*DEAD.23-169:0.07612,

1_Volca1_79766/24-187*723**OB_NTP_bind.588-714*HA2.464-552*Helicase_C.317-401*DEAD.19-186*KaiC.28-87*ResIII.20-43*ResIII.125-140:0.07420)

100:0.06562,

(

(

1_POPTR_0004s05200.1/64-217*702**OB_NTP_bind.588-690*HA2.463-553*Helicase_C.312-400*DEAD.67-213*GSPII_E.56-92:0.05927,

1_ORYSJ_tr_Q5QNI3_Q5QNI3_ORYSJ/63-216*700**OB_NTP_bind.587-689*HA2.462-552*Helicase_C.314-399*DEAD.61-212*GSPII_E.55-90:0.07060)

41:0.00298,

1_ARATH_tr_O49516_O49516_ARATH/461-623*982**HA2.714-773*OB_NTP_bind.858-925*DEAD.457-620*GSPII_E.457-489:0.06845)

100:0.08726)

20:0.00250,

1_Phypa1_1_108439/57-210*685**OB_NTP_bind.576-679*HA2.453-540*Helicase_C.306-390*DEAD.57-206*ResIII.52-202*Flavi_DEAD.62-170:0.15063)

50:0.02856,

(

(

(

1_Phyra1_1_83907/62-207*785**HA2.451-544*OB_NTP_bind.591-698*Helicase_C.304-388*DEAD.64-202*GSPII_E.54-83:0.02119,

1_Physo1_1_137078/64-228*805**HA2.474-567*OB_NTP_bind.631-719*Helicase_C.328-411*DEAD.63-221*GSPII_E.57-85:0.02676)

100:0.11832,

1_MicpuN3_97165/47-216*725**OB_NTP_bind.600-706*HA2.476-556*Helicase_C.328-415*DEAD.63-211:0.14943)

49:0.02386,

1_OSTTA_tr_Q018K5_Q018K5_OSTTA/56-224*719**OB_NTP_bind.600-713*HA2.475-557*Helicase_C.325-414*DEAD.75-217:0.16947)

9:0.00784)

15:0.00599)

5:0.01262,

(

(

(

1_ectoc_Esi0212_0024/39-207*743**OB_NTP_bind.591-695*HA2.462-556*Helicase_C.313-399*DEAD.55-203:0.18145,

1_Phatr2_41756/32-168*652**HA2.411-505*Helicase_C.257-349*OB_NTP_bind.540-649*DEAD.10-161:0.19355)

10:0.01113,

1_DICDI_tr_Q55EC3_Q55EC3_DICDI/51-223*716**OB_NTP_bind.621-711*HA2.483-569*Helicase_C.330-420:0.19774)

4:0.00862,

(

(

1_Cioin2_291391/42-212*695**OB_NTP_bind.590-677*HA2.450-540*Helicase_C.297-388*DEAD.57-207*DUF2075.63-173*ResIII.54-76*ResIII.159-203*KaiC.61-99:0.16551,

1_DROME_tr_Q9VR29_Q9VR29_DROME/43-210*678**OB_NTP_bind.584-670*HA2.442-534*Helicase_C.289-380*DEAD.55-203:0.17378)

45:0.02707,

(

(

(

(

1_ENSTRUP00000002378/48-217*250**DEAD.68-213:0.04388,

1_DANRE_tr_A2VD50_A2VD50_DANRE/48-217*250**DEAD.65-215*ResIII.60-82*ResIII.136-208:0.04436)

93:0.02333,

(

(

(

1_HUMAN_sp_Q9H5Z1_DHX35_HUMAN/50-219*703**OB_NTP_bind.584-684*HA2.458-549*Helicase_C.307-397*DEAD.64-214:-0.00530,

1_HUMAN_tr_Q5THQ9_Q5THQ9_HUMAN/50-184*302**DEAD.112-179:0.00530)

83:0.00264,

1_HUMAN_tr_Q5THR1_Q5THR1_HUMAN/50-219*679**HA2.458-549*Helicase_C.307-397*OB_NTP_bind.584-660*DEAD.64-214:-0.00264)

98:0.03377,

1_CHICK_tr_E1C4U5_E1C4U5_CHICK/50-219*705**OB_NTP_bind.598-686*HA2.460-551*Helicase_C.307-397*DEAD.71-215:0.02958)

67:0.04751)

61:0.08161,

1_Monbr1_33958/238-405*901**Tyr_Deacylase.2-115*HA2.641-732*OB_NTP_bind.767-867*Helicase_C.494-580*DEAD.257-400:0.15534)

24:0.01796,

(

1_Nemve1_91100/33-203*607**HA2.438-527*Helicase_C.292-379*DEAD.44-198*OB_NTP_bind.563-606:0.15075,

1_CAEEL_sp_Q9BKQ8_DHX35_CAEEL/70-241*732**HA2.478-568*OB_NTP_bind.602-704*Helicase_C.331-416*DEAD.93-235:0.15513)

46:0.02061)

8:0.01934)

5:0.00869)

:0.00287)

2:0.02237)

:0.00615,

(

1_YEAST_sp_P36009_DHR2_YEAST/95-247*735**HA2.477-567*OB_NTP_bind.612-720*DEAD.88-243*Helicase_C.332-414:0.17856,

1_SCHPO_sp_Q03319_PRH1_SCHPO/92-259*719**HA2.487-576*OB_NTP_bind.613-713*Helicase_C.335-424*DEAD.106-254*GSPII_E.102-147*Zeta_toxin.107-147*KaiC.105-150:0.17478)

76:0.05104)

:0.00560)

:0.00663,

(

1_para_paraGSPATP00021788001/23-175*616**HA2.403-489*OB_NTP_bind.518-615*DEAD.16-172*Helicase_C.252-340*ResIII.16-170*DUF2075.26-184*KaiC.17-49*GSPII_E.14-43*Flavi_DEAD***:0.21129,

1_tetra3812.m02362/55-205*699**OB_NTP_bind.591-690*Helicase_C.280-371*HA2.433-568*DEAD.53-200*Flavi_DEAD.56-196:0.20652)

24:0.02723)

:0.00511,

(

1_DROME_tr_Q9VL25_Q9VL25_DROME/64-233*694**HA2.463-554*OB_NTP_bind.588-686*Helicase_C.315-402*DEAD.77-229*DEAD.273-334:0.20959,

1_CRYNE_tr_Q5KNB9_Q5KNB9_CRYNE/112-327*814**HA2.561-650*OB_NTP_bind.699-795*Helicase_C.408-496*DEAD.106-324*DUF258.107-147:0.22004)

35:0.03205)

:0.00856,

(

(

(

(

(

(

1_HUMAN_sp_Q8IX18-2_DHX40_HUMAN/4-122*732**OB_NTP_bind.566-651*HA2.415-500*Helicase_C.213-266*Helicase_C.288-353*DEAD.40-117:0.00000,

1_HUMAN_tr_C9JEW8_C9JEW8_HUMAN/4-122*736**OB_NTP_bind.570-655*HA2.419-504*Helicase_C.283-357*DEAD.40-117:0.00000)

60:0.00144,

1_HUMAN_sp_Q8IX18-1_DHX40_HUMAN/54-221*779**OB_NTP_bind.613-698*HA2.462-547*Helicase_C.312-400*DEAD.60-216*GSPII_E.44-91*DUF2075.71-179:-0.00144)

60:0.00072,

1_HUMAN_sp_Q8IX18-3_DHX40_HUMAN/54-221*722**OB_NTP_bind.613-698*HA2.462-547*Helicase_C.312-400*DEAD.60-216*GSPII_E.44-91*DUF2075.71-180*Flavi_DEAD.68-177:-0.00072)

60:0.00036,

1_HUMAN_tr_C9JR60_C9JR60_HUMAN/54-221*722**OB_NTP_bind.613-698*HA2.462-547*Helicase_C.312-400*DEAD.60-216*GSPII_E.44-91*DUF2075.71-180*Flavi_DEAD.68-177:-0.00036)

100:0.23960,

(

1_THEPA_tr_Q4N8C7_Q4N8C7_THEPA/140-361*910**HA2.630-719*OB_NTP_bind.753-857*Helicase_C.441-567*DEAD.156-358*Arch_ATPase.159-220:0.22055,

1_PLAF7_tr_Q8I5A4_Q8I5A4_PLAF7/452-599*1168**HA2.926-1017*OB_NTP_bind.1053-1159*DEAD.447-596*Helicase_C.784-864*DUF699.459-590*GSPII_E.447-481:0.21494)

12:0.02626)

:0.00818,

(

(

(

(

1_GSEM1T00008158001/374-526*1089**HA2.768-856*OB_NTP_bind.906-994*Helicase_C.633-702*DEAD.369-522:0.06695,

1_GSHART1T00000152001/266-415*973**HA2.652-740*Helicase_C.517-586*OB_NTP_bind.795-878:0.09305)

99:0.05230,

(

(

(

1_leinf_LinJ.24.1120/372-540*1086**HA2.778-866*OB_NTP_bind.901-1001*Helicase_C.642-712*DEAD.388-536:0.00300,

1_leima_LmjF.24.1100/424-592*1138**HA2.830-918*OB_NTP_bind.953-1053*Helicase_C.694-764*DEAD.444-588:0.00292)

74:0.00706,

1_leime_LmxM.24.1100/521-689*1236**HA2.927-1015*OB_NTP_bind.1050-1150*Helicase_C.791-861*DEAD.541-685:0.01069)

98:0.01927,

1_leibr_LbrM.24.1110/373-541*1088**HA2.779-867*Helicase_C.642-713*OB_NTP_bind.915-1002*DEAD.386-537:0.03103)

100:0.08520)

88:0.03415,

(

(

(

1_tbruc_Tb11.02.3460/342-510*1046**HA2.745-834*OB_NTP_bind.883-969*Helicase_C.610-680*DEAD.354-503:0.03753,

1_tcruz_Tc00.1047053506203.70/365-517*1050**HA2.752-841*OB_NTP_bind.888-976*Helicase_C.619-687*DEAD.361-510:0.03437)

78:0.02008,

1_tviva_TvY486_1105950/391-543*1092**HA2.778-867*OB_NTP_bind.916-1002*Helicase_C.641-713*DEAD.389-540:0.05835)

69:0.01146,

1_tcong_TcIL3000.11.6100/337-503*1047**HA2.738-827*OB_NTP_bind.880-962*Helicase_C.601-673*DEAD.354-501:0.06899)

100:0.07457)

100:0.09644,

(

(

1_GSEM1T00000551001/174-379*932**HA2.609-682*Helicase_C.461-546*OB_NTP_bind.781-911*DEAD.184-374:0.07569,

1_GSHART1T00003062001/174-369*920**HA2.599-679*Helicase_C.451-536*OB_NTP_bind.770-898*DEAD.184-364:0.08247)

100:0.08806,

(

(

(

(

1_leinf_LinJ.36.0930/189-396*944**HA2.626-704*Helicase_C.478-563*DEAD.200-392*OB_NTP_bind.794-925*GSPII_E.178-228:0.01910,

1_leime_LmxM.36.0870/189-396*856**HA2.626-704*Helicase_C.478-563*DEAD.199-392*GSPII_E.183-228:0.01936)

91:0.01230,

1_leima_LmjF.36.0870/189-395*942**HA2.625-703*Helicase_C.477-562*DEAD.200-391*OB_NTP_bind.786-923*GSPII_E.183-228*NACHT.210-227*NACHT.323-387:0.03127)

100:0.03623,

1_leibr_LbrM.35.0990/188-395*943**HA2.625-703*Helicase_C.477-562*DEAD.199-391*OB_NTP_bind.793-924*GSPII_E.107-226*KaiC.205-231:0.06853)

100:0.07162,

(

1_tbruc_Tb927.10.5280/165-354*880**HA2.584-671*OB_NTP_bind.711-861*Helicase_C.436-521*DEAD.179-349*GSPII_E.134-206:0.09795,

1_tviva_TvY486_1005320/165-354*880**HA2.584-667*OB_NTP_bind.711-861*Helicase_C.436-521*DEAD.179-349*GSPII_E.17-207:0.10205)

100:0.04389)

69:0.01583)

100:0.08486)

5:0.00775)

:0.00401)

:0.00654,

(

(

(

(

(

(

(

1_leinf_LinJ.34.2030/98-262*808**HA2.523-611*Helicase_C.376-461*OB_NTP_bind.648-769*DEAD.117-259*SRP54.118-257*GSPII_E.107-144*ResIII.115-142*ResIII.209-256:0.00605,

1_leima_LmjF.34.2260/98-262*805**HA2.520-608*Helicase_C.372-458*OB_NTP_bind.644-766*DEAD.117-259*GSPII_E.107-144*SRP54.118-257*ResIII.109-142*ResIII.209-256:0.00607)

85:0.00993,

1_leime_LmxM.33.2260/116-263*809**HA2.524-612*Helicase_C.377-462*OB_NTP_bind.649-770*DEAD.118-260*SRP54.119-260*GSPII_E.108-145*ResIII.110-143*ResIII.210-257*AAA***:0.01779)

99:0.02771,

1_leibr_LbrM.20.1760/61-225*759**HA2.486-574*Helicase_C.339-424*OB_NTP_bind.635-732*DEAD.83-222*GSPII_E.55-106*ResIII.78-104*ResIII.175-219*SRP54.82-219:0.04361)

100:0.06146,

1_GSEM1T00003158001/100-244*754**HA2.490-578*OB_NTP_bind.615-721*Helicase_C.343-428*DEAD.95-237*ResIII.97-114*ResIII.169-236:0.10073)

65:0.02955,

1_GSHART1T00000825001/79-230*735**HA2.473-557*OB_NTP_bind.594-700*Helicase_C.329-411*DEAD.79-232:0.15033)

95:0.04848,

(

(

1_tbruc_Tb927.4.2390/79-243*742**HA2.482-570*OB_NTP_bind.606-711*Helicase_C.334-420*DEAD.95-237*GSPII_E.89-124*ResIII.91-123*ResIII.192-236*AAA.102-240:0.07667,

1_tcong_TcIL3000.4.2220/81-246*743**HA2.484-572*OB_NTP_bind.609-713*Helicase_C.335-422*DEAD.93-241:0.08697)

100:0.05160,

1_tviva_TvY486_0402250/48-211*744**HA2.478-566*OB_NTP_bind.601-707*DEAD.68-210*Helicase_C.301-346*Helicase_C.366-416*UPF0079.58-94*FtsK_SpoIIIE.58-94*ResIII.66-84***:0.12573)

100:0.06181)

92:0.05895,

(

1_ANID_06085T0_ANID_06085/161-33*824**OB_NTP_bind.713-817*HA2.584-678*Helicase_C.434-522:0.23134,

1_CRYPV_tr_A3FQQ7_A3FQQ7_CRYPV/3-166*800**HA2.468-571*OB_NTP_bind.687-787*Helicase_C.292-376*DEAD.13-171*Arch_ATPase.14-148*DUF258.14-44:0.23345)

49:0.02894)

8:0.00707)

:0.00845,

(

(

(

(

1_GSEM1T00001657001/11-177*716**OB_NTP_bind.623-710*HA2.404-494*Helicase_C.254-343*DEAD.15-172*ResIII.12-39*ResIII.118-169:0.07838,

1_GSHART1T00007450001/20-177*719**OB_NTP_bind.600-712*HA2.404-494*Helicase_C.254-343*DEAD.17-172:0.07985)

100:0.05045,

(

(

(

(

1_leinf_LinJ.36.5920/20-175*697**OB_NTP_bind.529-691*HA2.402-492*DEAD.13-171*Helicase_C.253-341*GSPII_E.17-41*PhoH.10-38:0.00789,

1_leima_LmjF.36.5670/12-175*697**OB_NTP_bind.529-691*HA2.402-492*DEAD.16-171*Helicase_C.253-341*GSPII_E.18-41:0.01134)

54:0.00674,

1_leime_LmxM.36.5670/20-175*697**OB_NTP_bind.529-691*HA2.402-492*DEAD.13-171*Helicase_C.253-341*PhoH.10-38*GSPII_E.17-41:0.01570)

86:0.01283,

1_leibr_LbrM.35.5950/20-175*697**OB_NTP_bind.602-691*HA2.402-492*DEAD.15-170*Helicase_C.254-341*PhoH.10-38*GSPII_E.17-41:0.03044)

100:0.07175,

(

(

(

1_tbruc_Tb927.10.9130/23-177*689**OB_NTP_bind.600-680*HA2.404-493*Helicase_C.258-343*DEAD.16-173*KaiC.24-60*GSPII_E.18-44:0.06364,

1_tcruz_Tc00.1047053504179.9/26-183*194**DEAD.24-179*GSPII_E.20-47*ResIII.22-45*ResIII.126-175*FtsK_SpoIIIE.7-46:0.06540)

60:0.01138,

1_tviva_TvY486_1008970/23-178*689**OB_NTP_bind.594-680*HA2.406-493*Helicase_C.257-344*DEAD.18-174*KaiC.24-61*ResIII.15-42*ResIII.120-170:0.07572)

49:0.01016,

1_tcong_TcIL3000.10.7900/18-177*690**OB_NTP_bind.596-679*HA2.404-493*DEAD.15-173*Helicase_C.257-343*GSPII_E.19-44:0.08500)

61:0.01462)

98:0.03120)

100:0.12003,

(

(

(

1_GSEM1T00006356001/162-358*988**HA2.701-805*Helicase_C.551-639*DEAD.184-356*OB_NTP_bind.836-983*GSPII_E.164-201:0.05091,

1_GSHART1T00004870001/172-357*987**HA2.700-804*Helicase_C.550-638*DEAD.176-355*OB_NTP_bind.835-982*GSPII_E.146-200:0.05124)

100:0.03137,

(

(

(

1_leinf_LinJ.30.3300/162-358*1029**Helicase_C.575-663*HA2.725-836*DEAD.181-357*OB_NTP_bind.885-1020*GSPII_E.90-201:0.01492,

1_leime_LmxM.29.3250/162-358*1029**Helicase_C.575-663*HA2.725-837*DEAD.181-357*OB_NTP_bind.900-1020:0.01554)

30:0.00151,

1_leima_LmjF.30.3250/162-358*1025**Helicase_C.575-663*HA2.725-836*DEAD.181-357*OB_NTP_bind.898-1020:0.01625)

43:0.00732,

1_leibr_LbrM.30.3290/162-358*1026**Helicase_C.573-661*HA2.723-834*DEAD.181-357*OB_NTP_bind.913-1018*ResIII.106-301:0.02314)

100:0.05699)

99:0.03046,

(

(

(

(

1_tcong_TcIL3000.0.53520/173-358*801**Helicase_C.524-610*DEAD.179-357*HA2.673-780*ResIII.21-104*ResIII.175-301*GSPII_E.122-201:0.00293,

1_tcong_TcIL3000.6.4050/173-358*963**Helicase_C.524-610*HA2.673-780*OB_NTP_bind.830-957*DEAD.179-357*GSPII_E.123-201:0.00245)

100:0.05482,

1_tbruc_Tb927.6.4600/216-401*1009**Helicase_C.569-656*OB_NTP_bind.876-1005*HA2.719-825*DEAD.224-398*GSPII_E.215-244:0.05808)

76:0.01506,

1_tviva_TvY486_0801420/173-358*976**Helicase_C.524-611*DEAD.179-355*HA2.674-778*OB_NTP_bind.853-957*GSPII_E.173-201:0.07499)

82:0.01685,

1_tcruz_Tc00.1047053511731.50/180-365*977**Helicase_C.533-622*DEAD.188-362*HA2.684-789*OB_NTP_bind.865-971*GSPII_E.173-208:0.08126)

97:0.02657)

100:0.13269)

9:0.00768,

(

(

(

(

(

(

(

(

1_ANID_06585T0_ANID_06585/380-54*1225**HA2.855-975*Helicase_C.705-794*OB_NTP_bind.1013-1130*DEAD.380-546*ResIII.382-404*ResIII.476-542*GSPII_E.381-407:0.15089,

1_SCHPO_sp_Q9HDY4_YK16_SCHPO/390-574*1183**HA2.851-939*Helicase_C.704-790*OB_NTP_bind.1008-1120*DEAD.405-571:0.14972)

61:0.02625,

1_YEAST_sp_Q04217_DHR1_YEAST/407-569*1267**HA2.878-1007*Helicase_C.731-817*OB_NTP_bind.1043-1183*DEAD.399-566*KaiC.402-431:0.16689)

12:0.01441,

(

1_BDET_03673_BDEG_03664/432-611*1486**HA2.946-1076*Helicase_C.796-884*OB_NTP_bind.1118-1279*DEAD.426-609:0.18026,

1_CRYNE_tr_Q5KKP2_Q5KKP2_CRYNE/491-654*1295**OB_NTP_bind.1132-1234*HA2.951-1088*Helicase_C.801-889*DEAD.482-651:0.16785)

35:0.01555)

1:0.01308,

(

(

1_DICDI_tr_Q54KG8_Q54KG8_DICDI/419-594*1461**HA2.996-1123*OB_NTP_bind.1164-1305*Helicase_C.848-934*DEAD.414-595*FtsK_SpoIIIE.17-55*FtsK_SpoIIIE.401-438:0.16508,

(

1_MicpuN3_81845/170-353*1204**HA2.691-815*OB_NTP_bind.881-985*Helicase_C.531-629*DEAD.186-349*KaiC.190-221:0.06785,

1_OSTTA_tr_Q018N6_Q018N6_OSTTA/255-434*1181**OB_NTP_bind.899-1014*HA2.724-829*Helicase_C.573-661*DEAD.266-430*ResIII.268-289*ResIII.369-429:0.07104)

100:0.10596)

11:0.01236,

(

(

(

1_POPTR_0002s20250.1/252-427*1198**OB_NTP_bind.1025-1118*HA2.814-948*Helicase_C.665-753*DEAD.245-425*Arch_ATPase.28-110*Arch_ATPase.246-407*KaiC.246-278*GSPII_E.2***:0.12691,

1_ARATH_tr_Q9C813_Q9C813_ARATH/260-430*1237**OB_NTP_bind.956-1084*HA2.796-920*Helicase_C.646-735*DEAD.248-428*GSPII_E.246-275:0.11871)

41:0.01183,

1_ORYSJ_tr_Q6Z742_Q6Z742_ORYSJ/247-424*1272**OB_NTP_bind.992-1104*Helicase_C.656-745*HA2.808-932*DEAD.247-428*KaiC.248-279:0.13541)

36:0.00973,

(

1_Phypa1_1_150197/176-355*1188**OB_NTP_bind.914-1018*HA2.112-146*HA2.711-837*Helicase_C.562-648*DEAD.169-354:0.11915,

1_Selmo1_74832/149-314*1055**HA2.634-751*Helicase_C.487-573*OB_NTP_bind.798-897*DEAD.142-313*KaiC.148-175*ResIII.233-309:0.12181)

54:0.02572)

90:0.03415)

6:0.01991)

:0.00747,

(

(

1_ent_h_290.m00058/287-434*909**Helicase_C.510-602*HA2.664-744*DEAD.272-430*OB_NTP_bind.796-895:0.17464,

1_THEPA_tr_Q4N7X2_Q4N7X2_THEPA/333-471*1365**Helicase_C.706-795*HA2.901-963*SNARE.148-202*KaiC.336-378*DEAD.332-538*GSPII_E.331-363:0.20255)

19:0.00249,

1_CRYPV_tr_Q5CQ54_Q5CQ54_CRYPV/271-448*1274**Helicase_C.692-779*OB_NTP_bind.1037-1124*HA2.840-933*DEAD.271-452*Daxx.529-736*NESP55.136-184*Trypan_PARP.143-181*GSPII_E.272-3***:0.19140)

15:0.02284)

:0.00626,

(

1_para_paraGSPATP00009513001/191-361*1123**HA2.671-785*Helicase_C.522-609*OB_NTP_bind.890-973:0.19037,

1_tetra3714.m00091/271-457*1284**HA2.802-929*OB_NTP_bind.1018-1133*Helicase_C.649-740:0.18312)

83:0.05145)

:0.00589,

(

(

(

(

(

(

1_Phyra1_1_43533/247-428*1181**OB_NTP_bind.900-1027*HA2.745-865*Helicase_C.595-684*DEAD.239-427*GSPII_E.238-266*KaiC.243-272:0.01281,

1_Physo1_1_121139/201-383*1142**OB_NTP_bind.858-986*HA2.704-824*Helicase_C.554-643*DEAD.194-382*ResIII.201-378*ResIII.722-773*GSPII_E.192-221:0.01467)

100:0.12847,

1_RO3G_14098.1/241-412*1027**HA2.716-842*OB_NTP_bind.893-1000*Helicase_C.567-655*DEAD.244-409*GSPII_E.241-269*KaiC.245-275*ResIII.249-266*ResIII.333-405:0.15192)

33:0.01724,

(

(

(

1_Cioin2_260304/14-185*909**OB_NTP_bind.663-787*HA2.502-600*Helicase_C.353-440*DEAD.31-186*Flavi_DEAD.38-145*KaiC.31-62*ResIII.32-53*ResIII.126-180*GSPII_E***:0.01695,

1_Cioin2_266592/1-135*135**DEAD.2-135*Flavi_DEAD.4-102*ResIII.76-135:-0.00214)

100:0.11329,

1_DROME_sp_O46072_KZ_DROME/274-425*1192**OB_NTP_bind.896-1039*HA2.767-877*DEAD.267-422*Helicase_C.619-704*GSPII_E.271-310*GSPII_E.525-550:0.12115)

37:0.00923,

(

(

(

(

1_ENSTRUP00000042081/260-426*1151**OB_NTP_bind.891-1008*HA2.734-826*DEAD.264-423*Helicase_C.587-672*GSPII_E.260-293:0.08210,

1_DANRE_tr_A2RV37_A2RV37_DANRE/259-416*1152**OB_NTP_bind.886-1003*HA2.729-849*Helicase_C.582-667*DEAD.261-415*GSPII_E.258-289:0.08245)

47:0.00391,

1_CHICK_tr_E1C9C2_E1C9C2_CHICK/256-408*1145**OB_NTP_bind.883-999*HA2.726-847*DEAD.251-405*Helicase_C.579-664*GSPII_E.248-283*KaiC.252-292*Flavi_DEAD.262-365:0.08161)

42:0.00813,

1_HUMAN_sp_Q8IY37_DHX37_HUMAN/259-416*1157**OB_NTP_bind.894-1011*HA2.436-526*HA2.737-859*Helicase_C.589-675*DEAD.263-415*GSPII_E.258-306*KaiC.266-372:0.08886)

77:0.02532,

1_Nemve1_189778/266-423*1134**OB_NTP_bind.863-978*HA2.713-828*Helicase_C.565-650*DEAD.267-422*KaiC.271-300*GSPII_E.266-313*Flavi_DEAD.277-417:0.11861)

66:0.01947)

76:0.02684)

18:0.01439,

1_CAEEL_sp_P34305_RHA2_CAEEL/245-394*1148**OB_NTP_bind.870-989*HA2.724-832*DEAD.245-398*Helicase_C.577-662*KaiC.249-356:0.18054)

4:0.01428,

1_Monbr1_18918/42-202*907**HA2.509-567*OB_NTP_bind.662-758*Helicase_C.361-447*DEAD.44-201*DUF2075.50-161*NB-ARC.44-164*KaiC.47-74:0.19349)

2:0.01956,

(

(

(

1_ectoc_Esi0192_0024/322-492*1625**HA2.1173-1257*OB_NTP_bind.1356-1467*Helicase_C.1023-1111*DEAD.315-496:0.15232,

1_Phatr2_708/27-205*511**Helicase_C.304-385*HA2.447-511*DEAD.22-204:0.15537)

87:0.03583,

1_Auran1_31375/76-262*380**DEAD.86-260*FtsK_SpoIIIE.87-150*GSPII_E.85-116:0.19045)

44:0.02482,

(

(

1_toxo_TGME49_095070/489-669*1603**OB_NTP_bind.1341-1451*Helicase_C.934-1027*HA2.1089-1208*DEAD.483-665:0.00000,

1_toxo_TGVEG_012760/489-669*1603**OB_NTP_bind.1341-1451*Helicase_C.934-1027*HA2.1089-1208*DEAD.483-665:0.00000)

100:0.00000,

1_toxo_TGGT1_075430/489-669*1603**OB_NTP_bind.1341-1451*Helicase_C.934-1027*HA2.1089-1208*DEAD.483-665:0.00000)

100:0.21172)

8:0.00176)

:0.01102)

6:0.01083,

1_Volca1_120994/371-530*2660**OB_NTP_bind.1270-1363*Helicase_C.759-846*HA2.909-1156*zf-MYND.2613-2653:0.20819)

11:0.01989)

:0.01095)

:0.00765,

(

(

(

(

(

1_Auran1_70118/12-176*658**HA2.408-506*Helicase_C.258-345*OB_NTP_bind.559-651*DEAD.15-171:0.22021,

1_Thaps3_262422/24-179*670**HA2.430-533*OB_NTP_bind.586-669*Helicase_C.279-369*DEAD.28-172:0.21313)

22:0.03617,

(

1_CMER_CMG044C/564-747*1292**HA2.1011-1071*OB_NTP_bind.1186-1281*Helicase_C.848-937:0.21655,

1_CMER_CMQ385C/30-194*831**Helicase_C.334-418*HA2.481-585*OB_NTP_bind.660-761:0.22016)

69:0.03200)

1:0.01507,

1_CAEEL_tr_O01598_O01598_CAEEL/175-326*856**HA2.563-660*OB_NTP_bind.706-820*Helicase_C.418-501*DEAD.168-323*GSPII_E.152-194:0.25422)

:0.00687,

1_MicpuN3_55469/55-170*178**GSPII_E.56-83*DEAD.55-119:0.28205)

:0.00988,

(

(

1_Auran1_20948/59-208*680**HA2.433-528*OB_NTP_bind.596-674*Helicase_C.288-370*DEAD.48-203*FtsK_SpoIIIE.41-99*GSPII_E.49-73:0.22652,

1_Auran1_32617/26-203*494**Helicase_C.301-388*HA2.450-493*DEAD.24-200*GSPII_E.23-54:0.24681)

37:0.02822,

(

(

(

(

1_para_paraGSPATP00010302001/4-217*767**HA2.452-545*Helicase_C.306-390*DEAD.18-212*OB_NTP_bind.607-703*GSPII_E.19-48:0.02628,

1_para_paraPTETP13700008001/14-217*767**HA2.452-545*Helicase_C.306-390*DEAD.18-212*OB_NTP_bind.607-703*GSPII_E.15-47:0.02764)

100:0.17588,

1_tetra3679.m00008/17-205*782**HA2.436-530*Helicase_C.285-374*OB_NTP_bind.610-720*DEAD.18-201:0.20625)

79:0.02787,

1_BDET_08022_BDEG_08000/27-171*819**HA2.411-503*Helicase_C.261-349*DEAD.19-166*OB_NTP_bind.538-701*GSPII_E.13-58*DUF2075.26-131:0.20501)

40:0.03866,

(

1_Phatr2_20335/42-193*666**HA2.422-508*OB_NTP_bind.575-660*Helicase_C.268-361*DEAD.35-192:0.21151,

1_Thaps3_34782/18-189*703**HA2.432-529*OB_NTP_bind.50-80*OB_NTP_bind.575-700*DEAD.21-184*Helicase_C.281-371:0.21026)

85:0.04712)

1:0.00653)

:0.00530)

:0.00105)

:0.01319,

(

(

1_SCHPO_sp_Q9HE06_YK99_SCHPO/20-189*647**OB_NTP_bind.554-642*HA2.419-506*Helicase_C.274-357*DEAD.33-182:0.25329,

1_CRYPV_tr_Q5CYS9_Q5CYS9_CRYPV/480-647*1396**HA2.979-1042*Helicase_C.808-893*DEAD.481-649*dsrm.69-140:0.25799)

26:0.03073,

(

1_tetra3812.m02496/79-225*812**OB_NTP_bind.597-697*Helicase_C.315-406*HA2.467-560*DEAD.72-221:0.21811,

(

1_para_paraPTETP14200011001/27-176*707**OB_NTP_bind.529-625*HA2.398-474*Helicase_C.248-333*DEAD.29-170:0.01362,

1_para_paraPTETP16400015001/27-176*707**OB_NTP_bind.529-625*HA2.398-472*Helicase_C.246-333*DEAD.29-169:0.01305)

100:0.21222)

33:0.03755)

2:0.01285)

:0.00303,

(

1_CMER_CMQ331C/381-558*1507**Helicase_C.763-852*DEAD.365-554*HA2.919-1050*OB_NTP_bind.1193-1319*GSPII_E.365-391:0.26454,

1_OSTTA_tr_Q01GG5_Q01GG5_OSTTA/15-149*672**HA2.385-446*Helicase_C.233-320*OB_NTP_bind.515-601*DEAD.30-47*DEAD.71-152*FtsK_SpoIIIE.13-52:0.25758)

4:0.00938)

:0.00546,

(

(

1_CMER_CME166C/24-169*690**OB_NTP_bind.586-673*Helicase_C.268-357*HA2.421-484*GSPII_E.18-46*DEAD.17-172:0.25954,

(

1_ent_h_206.m00083/21-172*757**Helicase_C.256-340*HA2.401-484*DEAD.14-170*OB_NTP_bind.596-679*DUF258.17-109:0.25088,

1_Thaps3_37638/42-208*568**HA2.502-566*Helicase_C.349-437*DEAD.45-207:0.24119)

28:0.03492)

3:0.01180,

(

1_THEPA_tr_Q4N5J8_Q4N5J8_THEPA/3-169*619**HA2.397-486*Helicase_C.250-336*DEAD.15-165*OB_NTP_bind.521-588*SRP54.24-169:0.25580,

1_PLAF7_tr_Q8IB47_Q8IB47_PLAF7/16-188*867**HA2.548-719*OB_NTP_bind.756-859*Helicase_C.398-486*DEAD.12-181*GSPII_E.10-45:0.25078)

44:0.03600)

3:0.01317)

:0.01777,

(

(

(

(

1_ENSTRUP00000022062/63-206*733**HA2.440-527*OB_NTP_bind.567-674:0.23270,

(

1_ENSTRUP00000032711/80-228*696**HA2.509-566*OB_NTP_bind.596-694:0.12760,

1_DANRE_tr_A1A5W6_A1A5W6_DANRE/78-215*658**HA2.465-556*OB_NTP_bind.591-656:0.10769)

100:0.08463)

52:0.02288,

(

1_HUMAN_sp_Q8TE96-1_DQX1_HUMAN/41-204*717**HA2.441-529*OB_NTP_bind.567-673:0.00000,

1_HUMAN_sp_Q8TE96-3_DQX1_HUMAN/41-204*357*:0.00000)

100:0.23125)

63:0.04341,

1_Cioin2_270721/45-181*670**HA2.421-510*OB_NTP_bind.577-655*DEAD.40-181*NB-ARC.39-155*NB-ARC.296-381*PhoH.31-90*PhoH.144-158:0.25066)

58:0.06624,

(

(

(

(

1_ARATH_tr_Q9LX92_Q9LX92_ARATH/325-468*1751**HA2.697-792*Helicase_C.551-635*OB_NTP_bind.846-936*DEAD.311-465*IBR.1637-1696*IBR.1697-1741*zf-C3HC4.1564-1594*zf-C3HC4.1722-17***:0.01089,

1_ARATH_tr_Q9SV27_Q9SV27_ARATH/322-465*2322**HA2.694-789*Helicase_C.548-632*Polyketide_cyc2.2161-2290*OB_NTP_bind.843-933*IBR.1634-1693*IBR.1694-1751*zf-C3HC4.1561-1591*zf-***:0.00995)

100:0.11081,

1_POPTR_0005s07240.1/294-443*1743**HA2.669-764*Helicase_C.523-606*IBR.1611-1666*IBR.1678-1731*OB_NTP_bind.817-911*DEAD.285-440*zf-C3HC4.1534-1568:0.12530)

84:0.03009,

1_POPTR_0017s07680.1/301-456*1754**HA2.688-784*IBR.1620-1677*IBR.1681-1742*OB_NTP_bind.850-929*Helicase_C.542-627*DEAD.313-453*zf-C3HC4.1546-1577*RRM_1.1105-1137:0.15217)

100:0.12599,

1_para_paraGSPATP00007239001/495-640*1905**IBR.1734-1756*IBR.1767-1827*IBR.1846-1886*HA2.868-940*Helicase_C.723-806*DEAD.488-637*zf-C3HC4.1700-1740*GSPII_E.490-532*RRM_1.***:0.28616)

28:0.02651)

11:0.02252)

:0.01517,

(

1_tetra16.m00473/524-695*2031**HA2.940-1036*DEAD.519-695*Helicase_C.787-878:0.26589,

1_tetra185.m00068/360-514*1943**Helicase_C.604-693*AAA_5.376-452*AAA_5.601-637:0.27485)

80:0.07110)

:0.00390,

(

(

(

(

(

(

(

(

(

(

(

(

(

(

(

(

(

1_Cioin2_210269/141-297*1112**OB_NTP_bind.702-889*HA2.536-625*Helicase_C.384-475*DEAD.148-294*GSPII_E.129-173:0.12779,

1_Nemve1_241791/184-317*1226**HA2.630-719*OB_NTP_bind.759-976*Helicase_C.461-547*DEAD.177-203*DEAD.266-312*GSPII_E.159-203:0.12978)

42:0.02251,

1_RO3G_07070.1/7-121*171**DEAD.43-117*ResIII.43-116:0.17575)

16:0.01419,

1_CAEEL_tr_Q9N437_Q9N437_CAEEL/86-250*1037**OB_NTP_bind.621-836*HA2.504-583*Helicase_C.339-428*DEAD.101-245:0.17079)

11:0.00319,

(

(

1_ENSTRUP00000026601/171-318*955**HA2.465-554*DEAD.167-312:0.07293,

1_DANRE_tr_A2BIE5_A2BIE5_DANRE/174-320*1150**HA2.557-645*OB_NTP_bind.686-908*Helicase_C.410-496*DEAD.171-315:0.06993)

99:0.04278,

1_HUMAN_sp_Q14147_DHX34_HUMAN/176-320*576**HA2.472-537*Helicase_C.346-411*DEAD.171-315*GSPII_E.162-195:0.10648)

93:0.05748)

17:0.01790,

1_ectoc_Esi0014_0154/372-529*1594**HA2.889-961*OB_NTP_bind.1084-1244*Helicase_C.667-736*DEAD.374-523*GSPII_E.372-402*GSPII_E.500-512:0.19074)

22:0.01052,

1_DROME_tr_Q9VWI5_Q9VWI5_DROME/163-304*1139**OB_NTP_bind.678-894*HA2.553-640*Helicase_C.399-490*DEAD.162-299*GSPII_E.118-179:0.19467)

24:0.01807,

1_Volca1_116833/172-333*1227**HA2.606-697*Helicase_C.458-543*OB_NTP_bind.918-1050*DEAD.262-333:0.20483)

24:0.01863,

1_MicpuN3_61107/223-369*1370**HA2.643-731*Helicase_C.490-577*OB_NTP_bind.900-994*DEAD.231-369:0.23195)

16:0.02127,

1_ent_h_404.m00038/93-241*1214**Helicase_C.382-466*DEAD.84-238*HA2.544-599*KaiC.90-127:0.24862)

4:0.03519,

(

(

(

(

(

(

(

(

(

(

1_ANID_02138T0_ANID_02138/560-73*1352**HA2.1003-1089*OB_NTP_bind.1131-1268*RWD.384-485*Helicase_C.851-938*DEAD.568-733*GSPII_E.566-596*PhoH.567-621:0.19087,

1_Monbr1_22888/582-729*1310**HA2.956-1044*OB_NTP_bind.1102-1239*Helicase_C.882-933*DEAD.581-725:0.17214)

36:0.03342,

1_DROME_tr_Q8SWT2_Q8SWT2_DROME/162-312*942**HA2.608-696*OB_NTP_bind.735-852*Helicase_C.457-544*DEAD.161-316*GSPII_E.156-188:0.21389)

7:0.00773,

(

(

1_BDET_01168_BDEG_01164/550-713*1413**HA2.1061-1149*Helicase_C.907-992*DEAD.553-712*GSPII_E.551-580:0.21481,

1_SCHPO_sp_O94536_UCP12_SCHPO/594-744*1327**HA2.1002-1072*OB_NTP_bind.1147-1256*Helicase_C.840-927*DEAD.584-741*UBA.278-312*UBA.351-381*KaiC.588-624*GSPII_E.584-611:0.20380)

26:0.01256,

1_RO3G_09005.1/622-780*1377**HA2.1089-1177*Helicase_C.938-1026*DEAD.617-777*OB_NTP_bind.1225-1353*KaiC.625-742:0.22959)

4:0.01065)

:0.00828,

(

1_Monbr1_27151/753-909*1780**DEAD.746-903*HA2.1294-1384*OB_NTP_bind.1426-1538*Helicase_C.1063-1105*Helicase_C.1182-1231*DUF1764.1649-1709:0.22349,

(

(

1_HUMAN_sp_Q7Z478_DHX29_HUMAN/586-743*1369**HA2.1048-1138*OB_NTP_bind.1180-1301*Helicase_C.896-985*DEAD.580-738*GSPII_E.562-605:0.05363,

1_CHICK_tr_E1C388_E1C388_CHICK/588-744*1372**HA2.1050-1139*OB_NTP_bind.1204-1303*Helicase_C.900-987*DEAD.582-739*GSPII_E.580-607:0.05465)

100:0.08218,

1_ENSTRUP00000037646/582-734*1364**HA2.1045-1135*OB_NTP_bind.1176-1295*Helicase_C.890-982*DEAD.577-734*GSPII_E.572-605:0.13254)

98:0.08417)

27:0.02066)

:0.00440,

(

(

(

(

(

(

(

(

(

(

(

(

(

1_ENSTRUP00000020706/564-734*1413**HA2.1062-1151*RWD.255-431*OB_NTP_bind.1190-1337*Helicase_C.908-994*DEAD.579-728*zf-CCCH.313-334*Arch_ATPase.575-714*GSPII_E.491***:0.10454,

1_DANRE_tr_B7ZDA0_B7ZDA0_DANRE/181-351*1033**HA2.682-770*OB_NTP_bind.810-956*Helicase_C.528-614*DEAD.193-347*Arch_ATPase.194-339*GSPII_E.130-218*NB-ARC.192-246:0.10723)

37:0.01055,

(

1_CHICK_tr_E1C9G0_E1C9G0_CHICK/549-702*1380**RWD.240-416*HA2.1032-1117*OB_NTP_bind.1157-1304*Helicase_C.875-961*DEAD.546-698*zf-CCCH.302-322*UBA.187-214*GSPII_E.514-570*Arc***:0.07172,

(

1_HUMAN_sp_Q6P158-1_DHX57_HUMAN/541-71*1386**RWD.243-418*HA2.1039-1122*OB_NTP_bind.1164-1310*Helicase_C.883-968*DEAD.553-705*zf-CCCH.303-323*Arch_ATPase.551-674*NB-ARC.559-***:0.00847,

1_HUMAN_sp_Q6P158-2_DHX57_HUMAN/541-63*658**RWD.243-418*zf-CCCH.303-323*GSPII_E.548-577*Adeno_IVa2.518-599:-0.00847)

66:0.06789)

39:0.03816)

46:0.02603,

(

1_HUMAN_tr_Q59G60_Q59G60_HUMAN/25-102*733**HA2.431-514*Helicase_C.275-360*OB_NTP_bind.556-657*DEAD.31-97:0.01095,

1_ENSTRUP00000002858/148-228*229**KaiC.151-178*NB-ARC.147-201*GSPII_E.139-172*DEAD.148-206:-0.01095)

5:0.13487)

3:0.02629,

1_Nemve1_114504/1-140*823**HA2.472-561*OB_NTP_bind.605-747*Helicase_C.318-369*DEAD.2-135*Hydrolase_4.276-303*Hydrolase_4.427-452:0.16303)

2:0.01861,

(

1_DROME_tr_Q9VZ55_Q9VZ55_DROME/452-626*1288**RWD.177-360*HA2.940-1029*OB_NTP_bind.1102-1211*Helicase_C.788-872*zf-CCCH.250-271*DEAD.463-620:0.18232,

(

1_ectoc_Esi0112_0031/227-340*1339**HA2.626-716*Helicase_C.468-558*OB_NTP_bind.754-868*DEAD.141-337*PhoH.140-167:0.15217,

1_RO3G_07516.1/708-870*1473**HA2.1151-1234*OB_NTP_bind.1280-1405*Helicase_C.999-1086*RWD.525-629*DEAD.712-866*UBA.407-440*UBA.471-502*CHCH.60-96*GSPII_E.697***:0.15485)

19:0.02452)

3:0.01293)

:0.00381,

(

1_Phyra1_1_74107/639-791*1437**OB_NTP_bind.1231-1364*HA2.1081-1192*Helicase_C.932-1017*DEAD.634-788*RWD.427-521*dsrm.38-108*GSPII_E.594-660:0.00672,

1_Physo1_1_132000/671-823*1469**OB_NTP_bind.1262-1397*DEAD.241-275*DEAD.666-820*Helicase_C.964-1049*HA2.1114-1224*RWD.453-552*GSPII_E.634-692*dsrm.40-108:0.00635)

100:0.17467)

:0.00449,

(

1_MicpuN3_77912/68-235*888**HA2.545-632*OB_NTP_bind.674-807*Helicase_C.397-479*DEAD.80-235*NACHT.90-266*GSPII_E.80-106:0.10074,

1_OSTTA_tr_Q01C44_Q01C44_OSTTA/439-614*1262**HA2.915-1004*OB_NTP_bind.1044-1185*Helicase_C.765-849*DEAD.453-608*RWD.251-314*GSPII_E.453-482:0.10532)

99:0.07743)

:0.00399,

(

(

(

(

1_POPTR_0016s06940.1/239-391*1022**HA2.709-800*OB_NTP_bind.837-949*Helicase_C.556-646*DEAD.232-387*GSPII_E.229-259:0.07181,

1_ARATH_tr_Q9SJ58_Q9SJ58_ARATH/242-391*993**HA2.683-774*OB_NTP_bind.811-922*Helicase_C.532-620*DEAD.234-388*GSPII_E.225-263:0.06819)

79:0.02350,

1_Selmo1_98495/130-282*850**HA2.535-625*OB_NTP_bind.664-777*Helicase_C.388-472*DEAD.122-278*GSPII_E.120-152*NACHT.134-304:0.09441)

89:0.03282,

1_MicpuN3_79480/159-325*1024**HA2.607-699*Helicase_C.458-544*OB_NTP_bind.739-856*DEAD.182-324:0.13260)

59:0.02414,

(

(

(

(

(

(

1_POPTR_0008s01470.1/269-420*1154**HA2.716-807*OB_NTP_bind.844-954*Helicase_C.568-653*dsrm.1054-1116*DEAD.262-416*GSPII_E.260-297*KaiC.266-300:0.01650,

1_POPTR_0010s25230.1/258-426*1159**HA2.723-813*OB_NTP_bind.850-960*Helicase_C.575-659*DEAD.269-422*dsrm.1060-1122*GSPII_E.267-303*KaiC.272-306:0.02297)

100:0.03249,

1_ARATH_tr_Q9FF84_Q9FF84_ARATH/274-425*1161**HA2.722-812*OB_NTP_bind.849-959*Helicase_C.574-657*DEAD.267-421*dsrm.1060-1122*GSPII_E.266-302:0.04975)

96:0.04450,

(

(

1_POPTR_0015s04160.1/316-467*1202**HA2.764-855*OB_NTP_bind.892-1003*Helicase_C.617-701*DEAD.312-463*dsrm.1103-1165*GSPII_E.306-345:0.05155,

1_ARATH_tr_Q9C734_Q9C734_ARATH/283-434*1167**HA2.730-821*Helicase_C.583-667*OB_NTP_bind.858-968*DEAD.278-430*dsrm.1072-1133*GSPII_E.274-312:0.04713)

49:0.01587,

1_Phypa1_1_197737/231-398*1101**HA2.695-784*OB_NTP_bind.822-932*Helicase_C.546-631*DEAD.251-395*dsrm.1029-1090:0.06966)

36:0.02260)

25:0.00740,

1_Selmo1_419303/202-356*1665**HA2.609-699*tRNA-synt_2b.1104-1253*OB_NTP_bind.738-847*DEAD.200-351*dsrm.949-1008*Helicase_C.450-547*HGTP_anticodon.1423-1509*t***:0.09874)

21:0.01379,

(

1_POPTR_0010s12780.1/338-489*1217**HA2.784-874*OB_NTP_bind.914-1022*Helicase_C.637-721*dsrm.1129-1191*DEAD.332-484*Arch_ATPase.334-470*GSPII_E.330-358:0.07252,

1_ARATH_tr_Q9ZU53_Q9ZU53_ARATH/224-384*749**HA2.679-748*Helicase_C.532-616*DEAD.227-379*GSPII_E.223-253*KaiC.232-262:0.07880)

52:0.03996)

74:0.02608,

1_Selmo1_437743/262-396*1420**PMSR.1256-1401*HA2.678-767*OB_NTP_bind.805-915*Helicase_C.531-614*DEAD.246-390*GSPII_E.238-266:0.15724)

40:0.01397)

70:0.03811)

:0.00312,

(

(

(

1_ectoc_Esi0045_0080/259-438*1386**HA2.808-901*OB_NTP_bind.940-1101*Helicase_C.652-743*DEAD.280-433*zf-RanBP.506-534*GSPII_E.275-307:0.10639,

1_Thaps3_268812/22-175*792**HA2.455-551*OB_NTP_bind.599-717*Helicase_C.306-392*DEAD.14-170:0.10790)

98:0.04660,

1_ectoc_Esi0226_0048/507-670*1403**HA2.1083-1174*Helicase_C.929-1018*OB_NTP_bind.1214-1318*DEAD.519-673:0.15928)

28:0.02105,

(

1_MicpuN3_98164/8-161*809**HA2.447-538*OB_NTP_bind.578-716*Helicase_C.298-383*DEAD.3-157:0.07935,

1_OSTTA_tr_Q00YU4_Q00YU4_OSTTA/471-616*1680**Chalcone.1489-1680*HA2.931-1020*OB_NTP_bind.1059-1211*RWD.103-209*Helicase_C.779-866*DEAD.461-612*UBA.49-78*KaiC.464-577:0.07134)

100:0.09598)

10:0.01652)

1:0.00560,

1_MicpuN3_59722/253-384*1315**HA2.795-884*Helicase_C.647-731*OB_NTP_bind.996-1094*DEAD.246-453*KaiC.251-292:0.20315)

:0.00679,

(

1_BDET_08408_BDEG_08383/617-763*1369**HA2.1048-1137*Helicase_C.893-984*Helicase_C.1116-1144*OB_NTP_bind.1176-1303*RWD.385-487*DEAD.606-760:0.19517,

(

(

(

1_MicpuN3_63531/674-822*1563**HA2.1226-1315*OB_NTP_bind.1358-1494*Helicase_C.1074-1161*DEAD.664-818*RWD.454-552*zf-C2H2.41-63:0.06888,

1_OSTTA_tr_Q01DF3_Q01DF3_OSTTA/657-804*1546**HA2.1212-1301*OB_NTP_bind.1342-1477*Helicase_C.1061-1148*RWD.438-536*DEAD.650-801*dsrm.133-203:0.07302)

100:0.06132,

1_Volca1_35438/4-136*136**DEAD.5-120*KaiC.7-38:0.14726)

86:0.03500,

(

1_Phypa1_1_175128/123-273*913**HA2.599-688*OB_NTP_bind.731-844*Helicase_C.449-535*DEAD.119-268*DEAD.358-427:0.13489,

1_Selmo1_173775/85-255*900**OB_NTP_bind.707-833*HA2.575-665*Helicase_C.426-511*DEAD.106-249:0.14028)

92:0.03678)

49:0.01269)

26:0.01821)

:0.00775,

1_CRYNE_tr_Q5KLG6_Q5KLG6_CRYNE/553-711*1325**HA2.987-1075*OB_NTP_bind.1137-1252*Helicase_C.835-921*DEAD.558-710*RWD.344-432:0.21445)

:0.01665,

(

(

1_Phatr2_54577/22-177*790**HA2.461-556*Helicase_C.309-395*OB_NTP_bind.594-722*DEAD.25-172:0.13454,

1_Thaps3_12570/32-183*801**HA2.501-597*DEAD.26-181*OB_NTP_bind.638-758*Helicase_C.347-436:0.13520)

99:0.08046,

1_DICDI_tr_Q55GT9_Q55GT9_DICDI/622-792*1451**HA2.1087-1177*Helicase_C.932-1019*RWD.416-519*OB_NTP_bind.1264-1376*DEAD.632-794*dsrm.80-119:0.22598)

15:0.01325)

:0.01324)

:0.00612,

(

(

(

(

(

(

1_Volca1_86387/1215-1374*2100**HA2.1701-1796*OB_NTP_bind.1896-1998*Helicase_C.1548-1633*DEAD.1209-1232*DEAD.1276-1369*UPF0079.1209-1238:0.18244,

(

1_MicpuN3_88188/5-183*539**HA2.467-538*Helicase_C.314-401*DEAD.21-180:0.15235,

1_OSTTA_tr_Q016U8_Q016U8_OSTTA/548-722*1216**HA2.1037-1134*Helicase_C.887-971*DEAD.558-717:0.15800)

90:0.03920)

15:0.00687,

(

1_Selmo1_177444/596-763*1426**HA2.1075-1174*OB_NTP_bind.1216-1357*Helicase_C.927-1011*DEAD.597-759*GSPII_E.586-622:0.18153,

(

(

(

1_ARATH_tr_Q9C6F9_Q9C6F9_ARATH/615-790*1453**HA2.1099-1200*OB_NTP_bind.1242-1381*Helicase_C.951-1035*DEAD.626-786*GSPII_E.587-647:0.06042,

1_ARATH_tr_Q9C6G0_Q9C6G0_ARATH/594-765*1417**HA2.1066-1167*OB_NTP_bind.1213-1345*Helicase_C.917-1002*DEAD.606-764*GSPII_E.568-630:0.06458)

96:0.03836,

1_POPTR_0004s23160.1/601-779*1448**HA2.1088-1189*OB_NTP_bind.1231-1376*Helicase_C.938-1024*DEAD.616-773*Peptidase_S26.753-797:0.09590)

90:0.03293,

1_ORYSJ_tr_C7J1C8_C7J1C8_ORYSJ/601-768*1114**HA2.999-1099*DEAD.599-762*dsrm.380-426*KaiC.595-632*Phi-29_GP4.857-891:0.14186)

95:0.04643)

37:0.02147)

6:0.01734,

1_CAEEL_tr_Q20644_Q20644_CAEEL/199-338*1425**HA2.830-947*R3H.47-100*Helicase_C.673-764*OB_NTP_bind.984-1114*DEAD.189-341*GSPII_E.160-228*KaiC.188-233:0.20253)

1:0.00787,

(

(

(

(

(

1_DANRE_tr_A3KQN8_A3KQN8_DANRE/232-389*1037**HA2.693-782*OB_NTP_bind.823-941*Helicase_C.535-629*DEAD.227-386*KaiC.233-265:0.10382,

(

(

(

(

(

1_HUMAN_sp_Q9H2U1-1_DHX36_HUMAN/213-37*1008**HA2.670-759*OB_NTP_bind.800-916*Helicase_C.517-606*DEAD.212-373*PhoH.212-264*KaiC.221-252:0.00000,

1_HUMAN_sp_Q9H2U1-2_DHX36_HUMAN/213-37*994**HA2.656-745*OB_NTP_bind.786-902*DEAD.212-373*Helicase_C.517-592*PhoH.212-264*KaiC.221-252:0.00000)

100:0.00000,

1_HUMAN_sp_Q9H2U1-3_DHX36_HUMAN/213-37*979**HA2.670-739*OB_NTP_bind.771-887*Helicase_C.517-606*DEAD.212-373*PhoH.212-264*KaiC.221-252:0.00000)

64:0.00000,

1_HUMAN_tr_C9J6I2_C9J6I2_HUMAN/213-376*979**HA2.670-739*OB_NTP_bind.771-887*Helicase_C.517-606*DEAD.212-373*PhoH.212-264*KaiC.221-252:0.00000)

91:0.00269,

1_HUMAN_tr_B7Z8P5_B7Z8P5_HUMAN/127-290*873**HA2.584-673*Helicase_C.431-520*DEAD.126-287*OB_NTP_bind.714-793*DUF1987.3-36*DUF1987.800-848*PhoH.126-178*KaiC.135-166:0.00341)

100:0.05987,

1_CHICK_tr_E1C550_E1C550_CHICK/200-357*985**HA2.651-740*OB_NTP_bind.781-897*DEAD.195-354*Helicase_C.500-587*KaiC.201-233:0.05417)

100:0.04333)

97:0.04118,

1_Nemve1_189070/8-163*802**HA2.457-548*OB_NTP_bind.586-701*Helicase_C.310-394*DEAD.3-159*KaiC.9-42*NACHT.14-43:0.14042)

48:0.00982,

1_Cioin2_260089/44-195*807**HA2.494-583*OB_NTP_bind.622-737*Helicase_C.340-430*DEAD.33-192*GSPII_E.18-61*NB-ARC.32-83*KaiC.40-72:0.15368)

65:0.02700,

1_Monbr1_33160/230-393*1061**HA2.721-812*Helicase_C.568-658*OB_NTP_bind.850-964*DEAD.229-390*GSPII_E.208-257*KaiC.236-270*PhoH.228-254*NACHT.242-415:0.19107)

32:0.03165,

(

(

1_MicpuN3_65643/22-176*694**HA2.437-523*Helicase_C.286-373*OB_NTP_bind.564-693*DEAD.13-172*GSPII_E.13-44:0.09803,

1_OSTTA_tr_Q00SJ4_Q00SJ4_OSTTA/377-532*1337**HA2.939-1020*OB_NTP_bind.1072-1201*Helicase_C.788-875*GSPII_E.353-411*DEAD.380-444*DEAD.484-528*MoCF_biosynth.377-434:0.11030)

100:0.09737,

1_Phypa1_1_91582/324-525*1153**HA2.803-881*dsrm.50-104*dsrm.154-203*OB_NTP_bind.955-1054*Helicase_C.628-713*DEAD.339-521*dsRNA_bind.83-110*dsRNA_bind.162-210:0.19380)

35:0.01968)

11:0.01474)

:0.00725,

(

(

(

(

(

1_HUMAN_sp_Q08211_DHX9_HUMAN/402-547*1270**dsrm.5-69*dsrm.181-250*HA2.831-919*Helicase_C.680-768*OB_NTP_bind.959-1073*DEAD.395-547*GSPII_E.379-423:0.06268,

1_DANRE_tr_B0S6Z1_B0S6Z1_DANRE/400-560*1271**dsrm.5-69*dsrm.188-257*HA2.837-925*Helicase_C.686-774*OB_NTP_bind.965-1078*DEAD.400-555*MEA1.80-136*MEA1.266-310:0.06745)

100:0.06902,

1_Cioin2_259966/409-554*1242**dsrm.5-69*dsrm.190-259*HA2.846-934*Helicase_C.694-783*DEAD.405-556*OB_NTP_bind.973-1086*GSPII_E.385-439:0.12457)

50:0.01149,

1_Nemve1_121518/256-407*803**HA2.692-793*Helicase_C.539-628*DEAD.249-401*dsrm.31-100*GSPII_E.245-275*ResIII.242-302*dsRNA_bind.59-107:0.14769)

54:0.01132,

(

1_DROME_sp_P24785-1_MLE_DROME/398-549*1293**HA2.835-925*dsrm.4-68*dsrm.182-239*Helicase_C.683-772*OB_NTP_bind.965-1079*DEAD.391-545:0.00000,

1_DROME_sp_P24785-3_MLE_DROME/41-192*936**HA2.478-568*Helicase_C.326-415*OB_NTP_bind.608-722*DEAD.34-188:0.00000)

100:0.15809)

83:0.02845,

1_CAEEL_sp_Q22307_DHX9_CAEEL/395-547*1301**dsrm.6-71*dsrm.173-241*Helicase_C.687-777*HA2.841-930*DEAD.388-542*OB_NTP_bind.990-1087*KaiC.392-428:0.19077)

83:0.04620)

:0.00784,

(

(

(

(

(

1_HUMAN_sp_Q7L2E3-1_DHX30_HUMAN/448-59*1194**HA2.851-939*Helicase_C.697-786*DEAD.442-595*dsrm.66-119*dsrm.265-312*OB_NTP_bind.1000-1102:0.00000,

1_HUMAN_sp_Q7L2E3-2_DHX30_HUMAN/476-62*1222**HA2.879-967*Helicase_C.725-814*DEAD.470-623*dsrm.94-147*dsrm.293-340*OB_NTP_bind.1028-1130:0.00000)

100:0.00000,

1_HUMAN_sp_Q7L2E3-3_DHX30_HUMAN/409-55*1155**HA2.812-900*Helicase_C.658-747*DEAD.403-556*dsrm.27-80*dsrm.226-273*OB_NTP_bind.961-1063:0.00000)

57:0.00000,

1_HUMAN_tr_C9JC37_C9JC37_HUMAN/420-565*1166**HA2.823-911*Helicase_C.669-758*DEAD.414-567*dsrm.38-91*dsrm.237-284*OB_NTP_bind.972-1074:0.00000)

100:0.06801,

1_CHICK_sp_Q5ZI74_DHX30_CHICK/492-637*1231**HA2.894-982*Helicase_C.740-829*dsrm.97-146*dsrm.292-359*DEAD.486-639*OB_NTP_bind.1040-1146:0.06213)

100:0.08430,

1_ENSTRUP00000028425/346-492*1093**HA2.753-825*OB_NTP_bind.884-1006*Helicase_C.603-688*DEAD.340-494*NACHT.349-522:0.13830)

99:0.08014)

:0.00910)

:0.00135,

(

(

(

(

1_GSEM1T00007708001/399-563*1306**HA2.863-951*OB_NTP_bind.994-1138*Helicase_C.716-799*DEAD.405-559*zf-CCHC.1257-1273*zf-CCHC.1285-1291*GSPII_E.391-431*RWD.166-252:0.05585,

1_GSHART1T00006839001/413-564*1308**HA2.865-953*OB_NTP_bind.62-127*OB_NTP_bind.995-1139*Helicase_C.717-801*DEAD.413-561*RWD.168-269*GSPII_E.406-433:0.04941)

96:0.06268,

(

(

(

(

(

1_leinf_LinJ.09.0090/332-492*1234**HA2.792-870*OB_NTP_bind.922-1070*Helicase_C.644-728*DEAD.333-487*RWD.82-200*GSPII_E.286-363*zf-CCHC.1185-1201*Zeta_toxin.338-367:0.00331,

1_leima_LmjF.09.0070/332-492*1234**HA2.792-870*OB_NTP_bind.922-1070*Helicase_C.644-728*DEAD.333-487*GSPII_E.288-363*RWD.82-203*zf-CCHC.1185-1201:0.00290)

63:0.00485,

1_leime_LmxM.09.0070/331-491*1233**HA2.791-869*OB_NTP_bind.921-1069*Helicase_C.643-727*DEAD.332-486*GSPII_E.319-362*RWD.82-202*zf-CCHC.1184-1200:0.00757)

33:0.00113,

1_leibr_LbrM.09.0090/378-538*1281**HA2.838-916*OB_NTP_bind.968-1116*DEAD.379-533*Helicase_C.690-774*RWD.128-249*GSPII_E.375-410*zf-CCHC.1232-1248:0.00819)

100:0.06746,

(

(

1_tbruc_Tb11.01.3930/424-568*1299**HA2.868-956*OB_NTP_bind.999-1135*Helicase_C.720-804*DEAD.412-563*GSPII_E.405-439*RWD.165-283*zf-CCHC.1250-1267:0.03335,

1_tcong_TcIL3000.11.12730/428-570*1300**HA2.871-940*Helicase_C.723-807*OB_NTP_bind.1002-1139*DEAD.416-566*GSPII_E.408-443*RWD.169-287:0.02959)

93:0.02578,

1_tcruz_Tc00.1047053504005.3/442-596*602**RWD.192-313*DEAD.436-591*GSPII_E.433-466:0.06780)

25:0.00254)

40:0.01338,

1_tviva_TvY486_1113060/417-562*1251**HA2.867-956*OB_NTP_bind.997-1136*Helicase_C.721-803*DEAD.410-561*GSPII_E.405-438*RWD.163-283:0.07105)

78:0.02049)

99:0.11776,

(

(

(

1_GSEM1T00007297001/202-369*1163**HA2.665-755*Helicase_C.514-601*DEAD.211-374*R3H.61-105:0.06769,

1_GSHART1T00000556001/236-403*1190**HA2.699-788*Helicase_C.549-635*DEAD.249-405*R3H.90-135:0.06326)

100:0.08969,

(

(

(

1_leinf_LinJ.22.1350/139-295*1087**HA2.593-682*Helicase_C.440-529*DEAD.140-297:0.02212,

1_leima_LmjF.22.1500/139-295*1087**HA2.593-682*Helicase_C.440-529*DEAD.141-297:0.02246)

52:0.00571,

1_leime_LmxM.22.1500/139-295*1087**HA2.593-682*Helicase_C.440-529*DEAD.140-297*R3H.1-24:0.02614)

90:0.02056,

1_leibr_LbrM.22.1400/139-295*1083**HA2.593-682*Helicase_C.441-529*DEAD.140-297*R3H.1-27*GSPII_E.140-169:0.04950)

100:0.10837)

31:0.01035,

(

(

1_tbruc_Tb927.6.740/310-455*1251**HA2.751-842*Helicase_C.599-687*DEAD.297-456*R3H.152-188*OB_NTP_bind.878-995:0.13044,

1_tviva_TvY486_0600250/287-459*1148**HA2.749-840*Helicase_C.594-685*R3H.138-187*DEAD.298-459:0.14353)

36:0.00863,

(

(

(

1_tcong_TcIL3000.0.03560/304-446*1121**HA2.740-834*Helicase_C.591-659:0.00689,

1_tcong_TcIL3000.0.32540/81-223*896**HA2.517-611*Helicase_C.368-436:0.00710)

65:0.00370,

1_tcong_TcIL3000.0.01230/304-446*1119**HA2.740-834*Helicase_C.591-659:0.01029)

100:0.06583,

(

1_tcong_TcIL3000.0.30610/306-455*833**HA2.741-833*Helicase_C.592-677*R3H.142-182*DEAD.305-451:0.02721,

1_tcong_TcIL3000.0.31450/216-365*504**R3H.52-97*DEAD.213-361*GSPII_E.201-231*Miro.217-243:0.02613)

99:0.04299)

100:0.07268)

40:0.01747)

87:0.06456)

15:0.00921,

(

1_Auran1_29382/114-270*509**Helicase_C.309-399*DEAD.116-266*HA2.463-509*KaiC.122-233:0.24270,

1_Thaps3_262980/20-186*645**Helicase_C.337-426*HA2.493-599*DEAD.21-184:0.24321)

12:0.00675)

3:0.01233)

:0.00607,

(

(

(

(

1_Auran1_30584/20-175*210**DEAD.19-171*GSPII_E.18-42:0.20000,

1_ectoc_Esi0412_0003/232-398*1170**HA2.857-950*OB_NTP_bind.995-1109*Helicase_C.695-786*DEAD.244-392*R3H.75-118:0.20000)

54:0.02527,

(

(

1_Nemve1_107738/171-322*1403**YTH.1272-1403*HA2.782-874*OB_NTP_bind.912-1039*DEAD.173-325*Helicase_C.633-726*R3H.33-82*Ank_2.469-544*Ank.492-520*GSPII_E.175-***:0.15895,

1_HUMAN_sp_Q9H6S0_YTDC2_HUMAN/190-349*1430**YTH.1288-1420*HA2.808-901*Helicase_C.655-743*OB_NTP_bind.939-1065*DEAD.197-352*Ank_2.487-565*R3H.62-105*Ank.509-535*KaiC.206-24***:0.15684)

76:0.03809,

1_Monbr1_11489/161-329*1017**HA2.606-709*DEAD.170-324*TPR_1.952-984*TPR_1.985-1006*OB_NTP_bind.722-784*Ank_2.382-453*KaiC.177-217*GSPII_E.169-201*TPR_2.953-***:0.20030)

28:0.02962)

3:0.00255,

(

(

1_MicpuN3_82674/53-207*597**HA2.530-593*Helicase_C.363-448*DEAD.47-203*GSPII_E.42-72*KaiC.52-84:0.12093,

1_OSTTA_tr_Q01DS8_Q01DS8_OSTTA/191-361*1240**HA2.761-840*Helicase_C.602-688*DEAD.204-358*R3H.31-84*Ank_2.457-518*GSPII_E.197-227*KaiC.206-247*OB_NTP_bind.895-1010:0.12583)

98:0.08525,

(

(

(

1_POPTR_0005s22810.1/207-361*1207**HA2.742-836*OB_NTP_bind.873-988*R3H.40-92*Helicase_C.590-677*DEAD.205-356*Ank_2.458-515*KaiC.199-246*GSPII_E.179-226:0.10830,

1_ORYSJ_tr_Q5ZAP0_Q5ZAP0_ORYSJ/220-384*1223**HA2.763-856*Helicase_C.611-699*OB_NTP_bind.895-1010*DEAD.214-379*R3H.55-107*Ank_2.461-535*KaiC.218-264*GSPII_E.195-239:0.11106)

66:0.01632,

(

1_ARATH_tr_Q38800_Q38800_ARATH/201-354*1291**HA2.734-828*R3H.29-80*DEAD.195-349*Helicase_C.582-670*OB_NTP_bind.866-979*Ank_2.450-508*GSPII_E.190-226*KaiC.191-228:0.08204,

1_ARATH_tr_Q9SHK6_Q9SHK6_ARATH/416-569*1760**HA2.943-1036*R3H.193-244*Helicase_C.791-878*DEAD.417-563*Ank_2.653-718*OB_NTP_bind.1075-1187:0.07130)

96:0.04725)

96:0.03652,

(

1_Phypa1_1_183021/210-379*1144**HA2.763-857*Helicase_C.615-699*R3H.41-90*Ank_2.456-532*OB_NTP_bind.895-1014*DEAD.212-376*Ank.473-502*Ank.505-529*KaiC.213-253*G***:0.10863,

1_Selmo1_50132/31-181*908**HA2.561-655*Helicase_C.410-497*OB_NTP_bind.693-814*Ank_2.267-331*DEAD.30-176*GSPII_E.21-50*KaiC.19-69:0.10992)

96:0.05139)

83:0.05274)

21:0.01447)

2:0.00631,

(

1_Cioin2_221737/166-301*437**DEAD.165-292*R3H.33-69*DUF258.48-85*DUF258.164-204*PhoH.163-216*KaiC.170-210:0.02661,

1_Cioin2_235359/73-144*145**DEAD.65-127*KaiC.70-111*PhoH.63-115:-0.01272)

87:0.22460)

:0.02613)

:0.00662,

(

(

(

(

1_Phatr2_41167/691-816*1470**Helicase_C.963-1047*OB_NTP_bind.1258-1399*HA2.1113-1200:0.16181,

1_Thaps3_bd_446/60-209*808**Helicase_C.329-416*DEAD.61-204*DEAD.290-361*OB_NTP_bind.610-740*HA2.481-557*KaiC.60-85*GSPII_E.46-83:0.14771)

91:0.04112,

1_ectoc_Esi0072_0059/707-865*1514**OB_NTP_bind.1317-1445*HA2.1212-1294*Helicase_C.1061-1147*DEAD.702-859*RWD.439-550*GSPII_E.699-728*KaiC.710-741:0.18686)

33:0.00784,

1_Auran1_6240/7-175*177**DEAD.20-169*KaiC.18-56*GSPII_E.20-44*GSPII_E.146-159*TrwB_AAD_bind.25-63:0.20475)

53:0.03390,

(

1_MicpuN3_99314/287-455*1080**HA2.721-822*Helicase_C.566-654*OB_NTP_bind.858-989*DEAD.297-454:0.21804,

1_Auran1_62990/681-852*1563**HA2.1181-1260*Helicase_C.1011-1106*DEAD.681-846:0.20450)

34:0.03135)

6:0.01470)

:0.00587,

(

(

(

(

(

1_GSEM1T00003273001/1457-1610*2324**HA2.1927-1990*Helicase_C.1744-1863*DEAD.1456-1608*dsrm.93-113*dsrm.1091-1159*OB_NTP_bind.2056-2199:0.12938,

1_GSHART1T00000722001/804-956*1647**HA2.1255-1322*Helicase_C.1082-1191*DEAD.802-956*dsrm.447-513*dsrm.617-665*OB_NTP_bind.1384-1527:0.13859)

77:0.01555,

(

1_tbruc_Tb927.4.1500/1346-1498*2167**dsrm.120-156*dsrm.417-481*dsrm.686-715*dsrm.1025-1093*HA2.1785-1852*Helicase_C.1619-1721*DEAD.1345-1497*KaiC.1345-1384*GSPII_E.***:0.03198,

1_tcong_TcIL3000.4.1010/1345-1497*1869**dsrm.129-165*dsrm.703-713*dsrm.1024-1092*HA2.1788-1852*Helicase_C.1622-1724*DEAD.1345-1497*KaiC.1344-1384:0.03338)

100:0.11353)

77:0.02579,

(

(

(

1_leinf_LinJ.34.3010/1688-1838*2548**HA2.2165-2222*dsrm.330-349*dsrm.675-697*dsrm.912-955*dsrm.1302-1354*Helicase_C.1978-2101*DEAD.1681-1832:0.00251,

1_leima_LmjF.34.3230/1365-1522*2232**HA2.1849-1906*dsrm.14-33*dsrm.359-381*dsrm.597-639*dsrm.990-1038*Helicase_C.1662-1785*DEAD.1364-1516:0.00412)

100:0.02097,

1_leime_LmxM.33.3230/1372-1521*2231**HA2.1848-1910*dsrm.14-33*dsrm.359-381*dsrm.597-640*dsrm.993-1038*Helicase_C.1661-1784*DEAD.1365-1518:0.01905)

99:0.02586,

1_leibr_LbrM.20.2810/1390-1540*2250**HA2.1867-1929*DEAD.1383-1538*Helicase_C.1678-1803*dsrm.14-33*dsrm.359-381*dsrm.992-1056:0.04715)

100:0.13763)

97:0.04862,

(

(

(

(

(

1_leinf_LinJ.34.1290/801-951*1824**HA2.1296-1385*DEAD.792-948*Helicase_C.1094-1232*dsrm.514-538*dsrm.618-660*OB_NTP_bind.1420-1537:0.00332,

1_leime_LmxM.33.1190/506-656*1511**HA2.996-1085*DEAD.497-653*Helicase_C.796-932*dsrm.200-237*dsrm.316-356*OB_NTP_bind.1118-1242:0.00331)

94:0.00862,

1_leima_LmjF.34.1190/506-656*1531**HA2.1001-1090*DEAD.497-653*Helicase_C.798-937*dsrm.213-237*dsrm.319-356*OB_NTP_bind.1124-1242:0.01124)

100:0.03290,

1_leibr_LbrM.20.1240/914-1064*1944**HA2.1409-1498*Helicase_C.1209-1345*DEAD.906-1061*dsrm.604-642*OB_NTP_bind.1532-1650*GSPII_E.884-933:0.05154)

100:0.06988,

(

(

1_tbruc_Tb927.4.3020/557-709*1440**HA2.1023-1112*Helicase_C.851-959*DEAD.557-712*dsrm.289-330*OB_NTP_bind.1146-1224:0.06343,

1_tviva_TvY486_0402870/296-450*1175**HA2.760-849*Helicase_C.586-696*DEAD.296-453*dsrm.35-76*OB_NTP_bind.883-977:0.06076)

90:0.02713,

1_tcruz_Tc00.1047053506265.100/545-700*1399**HA2.994-1083*Helicase_C.830-930*DEAD.545-699*dsrm.276-316*dsrm.378-411*OB_NTP_bind.1117-1194*GSPII_E.541-586:0.09705)

89:0.02132)

98:0.04429,

1_GSHART1T00000886001/669-824*1603**HA2.1160-1249*DEAD.671-824*dsrm.382-420*dsrm.506-544*OB_NTP_bind.1284-1441:0.17264)

98:0.06138)

70:0.03263,

(

1_CRYNE_tr_Q5K7L9_Q5K7L9_CRYNE/664-830*1581**HA2.1114-1196*dsrm.352-405*dsrm.464-534*Helicase_C.960-1050*DEAD.658-825:0.23525,

1_DICDI_tr_Q869Z1_Q869Z1_DICDI/711-884*1472**dsrm.365-439*dsrm.532-606*OB_NTP_bind.1279-1394*HA2.1132-1243*DEAD.725-879*Helicase_C.977-1068*dsRNA_bind.397-447*dsRNA_bind.55***:0.25141)

27:0.02411)

4:0.00815)

:0.00693)

:0.00292,

(

(

(

1_Phyra1_1_82182/834-1000*1865**Helicase_C.1136-1226*XPG_I.175-269*XPG_I_2.163-264*DEAD.833-999*HA2.1293-1381:0.01881,

1_Physo1_1_137318/817-983*1849**Helicase_C.1119-1209*XPG_I.188-280*DEAD.817-980*XPG_I_2.176-275*HA2.1276-1367:0.02310)

100:0.24527,

(

(

(

1_toxo_TGGT1_122680/286-454*2234**Helicase_C.710-799*HA2.906-973*DEAD.288-455:0.00000,

1_toxo_TGME49_118440/286-454*2234**Helicase_C.710-799*HA2.906-973*DEAD.288-455:0.00000)

100:0.00295,

1_toxo_TGVEG_009850/286-454*2234**Helicase_C.710-799*HA2.906-973*DEAD.288-455:0.00296)

100:0.23967,

(

(

1_para_paraPTETP100042001/80-236*1472**HA2.615-693*Helicase_C.431-526*DEAD.74-231*PHP.1070-1200*GSPII_E.72-103:0.01897,

1_para_paraPTETP800025001/80-236*1472**HA2.615-693*Helicase_C.431-526*DEAD.74-231*PHP.1070-1200*GSPII_E.70-103:0.01924)

100:0.19119,

1_tetra3836.m02132/173-322*1769**Helicase_C.513-602*HA2.759-888:0.21147)

55:0.04038)

16:0.01931)

10:0.01494,

(

(

(

(

(

1_ENSTRUP00000024087/72-237*784**HA2.443-498*DEAD.72-239*Helicase_C.358-409*GSPII_E.75-110*PhoH.67-97:0.08253,

1_DANRE_tr_B5A7D9_B5A7D9_DANRE/95-248*1342**TUDOR.856-972*HA2.526-600*Helicase_C.367-459*DEAD.94-248*ResIII.104-247*PhoH.88-120:0.07641)

100:0.06421,

(

1_HUMAN_sp_Q8NDG6-1_TDRD9_HUMAN/4-137*1228**HA2.412-510*TUDOR.750-859*Helicase_C.255-346*DEAD.4-140:0.00000,

1_HUMAN_sp_Q8NDG6-2_TDRD9_HUMAN/4-137*1037**HA2.412-510*TUDOR.750-859*Helicase_C.255-346*DEAD.4-140:0.00000)

100:0.13196)

100:0.05018,

1_Nemve1_241253/128-290*2468**TUDOR.876-996*Helicase_C.396-480*DEAD.129-286*HA2.546-623*COLFI.2251-2299*Fibrinogen_C.2259-2306*EGF.2174-2206*EGF.2214-2243:0.18584)

60:0.01353,

1_Cioin2_261611/14-168*649**Helicase_C.278-370*HA2.436-505*DEAD.9-165*ResIII.11-161:0.20131)

61:0.01276,

1_DROME_tr_Q9VF26_Q9VF26_DROME/121-277*1434**TUDOR.890-1016*Helicase_C.397-484*DEAD.122-279*HA2.550-627*GSPII_E.91-156:0.21102)

75:0.05348)

4:0.01800)

:0.00073,

(

(

(

(

(

1_ANID_05839T0_ANID_05839/659-81*1436**HA2.1101-1189*Helicase_C.948-1036*DEAD.653-809*OB_NTP_bind.1246-1341:0.17996,

1_CRYNE_tr_Q5KPA1_Q5KPA1_CRYNE/623-805*1450**HA2.1111-1193*OB_NTP_bind.1279-1371*Helicase_C.961-1014:0.20465)

60:0.03131,

1_SCHPO_sp_O60114_YG65_SCHPO/650-799*1428**HA2.1087-1174*Helicase_C.929-1022*OB_NTP_bind.1219-1349*DEAD.638-796*GSPII_E.633-675:0.21639)

36:0.03601,

1_ent_h_59.m00191/449-596*1192**Helicase_C.731-821*HA2.901-980*DEAD.449-597*GSPII_E.445-476*OB_NTP_bind.1020-1128:0.26818)

2:0.00926,

1_YEAST_sp_Q06698_YL419_YEAST/616-772*1435**OB_NTP_bind.1171-1358*RWD.424-528*Helicase_C.888-978*DEAD.609-767*HA2.1042-1133*GSPII_E.573-648*PhoH.608-777*FtsK_SpoIIIE.595-6***:0.26297)

:0.00639,

1_Thaps3_bd_392/20-195*827**Helicase_C.335-422*HA2.491-600*DEAD.15-192*GSPII_E.13-48:0.27459)

:0.01070)

:0.00660,

1_CMER_CMC171C/883-1064*1998**DEAD.882-1061*Helicase_C.1394-1482*HA2.1635-1697*OB_NTP_bind.1770-1904*ResIII.880-1057:0.28605)

:0.00798,

(

1_Phyra1_1_74499/671-844*1519**HA2.1161-1245*Helicase_C.1004-1090*OB_NTP_bind.1293-1407*DEAD.683-841:0.02068,

1_Physo1_1_142278/704-891*1475**HA2.1161-1246*Helicase_C.1003-1090*DEAD.715-886*OB_NTP_bind.1293-1407:0.02556)

100:0.29230)

:0.01479,

(

(

(

(

(

(

1_leinf_LinJ.31.0260/71-226*912**Helicase_C.328-418*DEAD.75-225*HA2.481-619:0.00000,

1_leime_LmxM.30.0250/71-226*912**Helicase_C.328-418*DEAD.75-225*HA2.481-619:0.00000)

100:0.00320,

1_leima_LmjF.31.0250/71-226*912**Helicase_C.328-418*DEAD.75-225*HA2.481-619:0.00321)

98:0.01744,

1_leibr_LbrM.31.0360/349-504*1190**Helicase_C.605-696*DEAD.353-503*HA2.759-897:0.02102)

100:0.04857,

1_GSEM1T00006201001/257-412*1100**DEAD.261-408*Helicase_C.514-604:0.06841)

95:0.02895,

(

(

(

1_tbruc_Tb927.4.3890/255-406*1093**Helicase_C.516-601*DEAD.259-404*GSPII_E.184-296:0.03110,

1_tcong_TcIL3000.0.45240/265-416*1104**Helicase_C.538-611*DEAD.269-414:0.03469)

85:0.01569,

1_tviva_TvY486_0403610/240-395*1077**Helicase_C.510-586*DEAD.244-391:0.05668)

94:0.02167,

1_tcruz_Tc00.1047053505123.4/235-395*656**Helicase_C.522-586*DEAD.243-392*GSPII_E.226-281:0.07343)

98:0.02480)

100:0.15776,

(

(

(

1_GSEM1T00007524001/303-451*1255**Helicase_C.574-650*DEAD.306-453:0.13840,

1_GSHART1T00006670001/33-183*994**Helicase_C.307-382*DEAD.37-185:0.14348)

100:0.06614,

(

(

(

1_tcong_TcIL3000.9.5840/492-649*1393**Helicase_C.772-843*DEAD.500-646:0.07877,

1_tviva_TvY486_0906800/454-604*1322**Helicase_C.731-798*DEAD.456-601:0.07355)

63:0.01953,

1_tbruc_Tb09.211.4430/433-581*1330**Helicase_C.701-775*DEAD.429-578:0.09558)

53:0.01289,

1_tcruz_Tc00.1047053510753.9/368-512*550**DEAD.367-513:0.10527)

100:0.09142)

82:0.02303,

(

(

(

1_leima_LmjF.35.2270/161-314*1150**Helicase_C.435-505:0.00000,

1_leime_LmxM.34.2270/161-314*1150**Helicase_C.436-505:0.00000)

71:0.00064,

1_leinf_LinJ.35.2320/515-664*1509**Helicase_C.795-864:-0.00064)

100:0.03637,

1_leibr_LbrM.34.2220/149-296*1140**Helicase_C.427-496*DEAD.151-300:0.03189)

100:0.18930)

99:0.03890)

93:0.07902)

:0.00513,

1_Phatr2_44062/523-677*1944**Helicase_C.793-880*DEAD.529-678*DEAD.766-825*XPG_I_2.198-299*HA2.946-1017*XPG_I.207-293:0.32398)

:0.00375,

(

(

(

1_POPTR_0017s06030.1/36-181*1056**zf-CCCH.761-782*zf-CCCH.786-810*Helicase_C.299-386*DEAD.34-181*HA2.453-526:0.07947,

1_ARATH_sp_O22243_C3H31_ARATH/35-180*1015**Helicase_C.297-383*DEAD.32-180*DEAD.263-314*zf-CCCH.732-751*zf-CCCH.757-779*KaiC.37-65*AAA.46-153:0.08492)

100:0.09268,

(

1_Selmo1_173103/27-168*962**Helicase_C.285-375*DEAD.22-170*HA2.442-515*zf-CCCH.698-715*zf-CCCH.719-742:0.02299,

1_Selmo1_98008/27-164*878**Helicase_C.268-358*HA2.425-499*zf-CCCH.681-703*zf-CCCH.709-731*DEAD.22-137:0.03498)

100:0.14874)

100:0.11491,

1_PLAF7_tr_O77360_O77360_PLAF7/499-663*2269**DEAD.503-662*Helicase_C.938-1006*HA2.1119-1192:0.30417)

20:0.03554)

:0.00611)

:0.02292,

(

(

(

1_tbruc_Tb927.6.920/235-456*988**Helicase_C.730-802*DEAD.237-454:0.14771,

1_tcruz_Tc00.1047053506531.40/246-454*2082**DEAD.244-452*HA2.894-967*Helicase_C.701-762:0.14582)

98:0.05196,

1_tcong_TcIL3000.0.46560/249-466*2111**Helicase_C.724-809*DEAD.247-466:0.19217)

90:0.02254,

1_tviva_TvY486_0600400/186-419*1109**DEAD.186-420*Helicase_C.719-781*HA2.954-1016:0.22123)

100:0.12626)

:0.00113,

(

(

1_Auran1_26011/63-220*481**DEAD.82-220*Helicase_C.308-395:0.19410,

1_Thaps3_10402/102-266*850**HrpB_C.733-842*DEAD.104-263*DEAD.343-415*HA2.411-476*ResIII.100-230*Flavi_DEAD.126-267*GSPII_E.110-158:0.20718)

83:0.04258,

(

(

(

1_Chlre4_405565/116-275*1139**HrpB_C.961-1077*Helicase_C.391-489*DEAD.131-275*HA2.549-640:0.07763,

1_Volca1_119461/47-204*1169**HrpB_C.992-1108*Helicase_C.335-430*DEAD.62-204*HA2.491-558:0.07427)

100:0.08973,

1_MicpuN3_58293/67-225*1058**HrpB_C.910-1044*HA2.472-538*Helicase_C.319-407*DEAD.82-226:0.17183)

62:0.01547,

1_OSTTA_tr_Q00XA1_Q00XA1_OSTTA/62-230*1005**HrpB_C.862-992*Helicase_C.325-413*DEAD.64-231*HA2.475-514:0.18280)

85:0.04135)

97:0.11312)

:0.02143,

(

1_tcruz_Tc00.1047053506503.120/142-292*1813*:0.18331,

1_tbruc_Tb927.10.15360/143-289*1769**DEAD.149-267:0.17531)

28:0.22077)

:0.04194)

:0.00178,

(

(

(

(

(

1_Phatr2_30585/273-441*943**DEAD.274-439*DEAD.480-545*Helicase_C.511-583*CarD_TRCF.99-117*CarD_TRCF.176-243*TRCF.686-754*ResIII.273-435*ResIII.477-517:0.19350,

1_ectoc_Esi0121_0044/118-278*815**DEAD.126-274*Helicase_C.353-419*TRCF.522-593*ResIII.147-273:0.19780)

93:0.03450,

1_Auran1_66466/238-412*863**DEAD.259-405*Helicase_C.528-589*CarD_TRCF.72-88:0.23083)

79:0.02300,

(

(

1_MicpuN3_65906/154-318*570**DEAD.154-315*DEAD.353-442*Helicase_C.226-264*Helicase_C.389-461*ResIII.152-312*ResIII.356-390*CarD_TRCF.6-122:0.17656,

1_OSTTA_tr_Q019N9_Q019N9_OSTTA/363-526*905**DEAD.366-523*DEAD.563-631*Helicase_C.437-472*Helicase_C.597-651*CarD_TRCF.229-332*ResIII.360-520*SecA_DEAD.392-459:0.18320)

100:0.05109,

(

(

(

(

(

(

1_POPTR_0002s23840.1/267-463*939**CarD_TRCF.138-238*DEAD.267-458*Helicase_C.564-619*TRCF.715-805*ResIII.265-458:0.00000,

1_POPTR_0002s23840.2/267-463*838**CarD_TRCF.138-238*DEAD.267-459*Helicase_C.564-619*TRCF.715-805*ResIII.265-458:0.00000)

100:0.04310,

1_POPTR_0014s14190.1/265-428*817**DEAD.285-424*DEAD.468-533*Helicase_C.498-571*CarD_TRCF.136-236*ResIII.263-423*TRCF.667-757:0.03617)

72:0.01690,

(

1_ARATH_tr_Q94JY9_Q94JY9_ARATH/271-434*823**DEAD.272-430*DEAD.469-539*Helicase_C.347-382*Helicase_C.505-577*CarD_TRCF.144-242*ResIII.269-429*TRCF.673-763:0.00000,

1_ARATH_tr_Q9SGA4_Q9SGA4_ARATH/270-433*822**DEAD.271-429*DEAD.468-538*Helicase_C.346-381*Helicase_C.504-576*CarD_TRCF.143-241*ResIII.268-428*TRCF.672-762:0.00000)

100:0.04712)

100:0.07268,

1_ORYSJ_tr_Q0ISD4_Q0ISD4_ORYSJ/271-434*823**DEAD.287-430*DEAD.476-540*Helicase_C.343-384*Helicase_C.505-578*TRCF.673-764*ResIII.269-429:0.13159)

61:0.01974,

1_Phypa1_1_210013/240-402*793**DEAD.242-398*Helicase_C.477-545*CarD_TRCF.110-210*TRCF.641-730*ResIII.240-397*SecA_DEAD.270-334:0.14669)

63:0.01356,

1_Selmo1_77276/152-315*704**DEAD.172-313*Helicase_C.384-459*CarD_TRCF.10-105*ResIII.150-310*TRCF.587-643:0.15986)

100:0.06450)

67:0.01841)

92:0.04714,

(

1_Volca1_92718/612-786*1059**DEAD.612-781*Helicase_C.857-930*RNase_T.10-156*ResIII.634-778:0.28708,

(

(

(

(

(

1_MicpuN3_113163/965-1108*1473**RNase_T.296-468*Helicase_C.1044-1076*Helicase_C.1289-1362*DEAD.965-1103:0.15044,

1_OSTTA_tr_Q011G8_Q011G8_OSTTA/811-976*1259**RNase_T.196-369*Helicase_C.890-923*Helicase_C.1056-1130*DEAD.811-973*ResIII.812-970:0.15511)

100:0.08274,

(

1_POPTR_0010s12280.1/438-628*888**Helicase_C.520-552*Helicase_C.710-782*DEAD.457-625*ResIII.436-512:0.11870,

1_ARATH_tr_Q9ZVG0_Q9ZVG0_ARATH/439-605*845**Helicase_C.686-759*DEAD.442-600*DUF2075.462-571*ResIII.437-506:0.10285)

100:0.12019)

53:0.01943,

1_Selmo1_444354/486-672*931**Helicase_C.752-826*DEAD.505-667*ResIII.483-666:0.26171)

40:0.01464,

(

1_Nemve1_224852/39-179*343**DEAD.39-183*OST_LOTUS.266-331*NYN.183-242*ResIII.36-176*ResIII.243-283*SNF2_N.58-171*SecA_DEAD.62-167:0.24442,

1_ectoc_Esi0194_0042/39-191*1002**Helicase_C.106-142*Helicase_C.266-340*DEAD.47-187*RNase_T.747-865*ResIII.48-186:0.24764)

50:0.01850)

58:0.02312,

(

(

1_toxo_TGME49_008840/174-338*1042**DEAD.174-316*DEAD.647-716*Helicase_C.658-730*ResIII.171-315:0.00000,

1_toxo_TGVEG_039530/174-338*1042**DEAD.174-316*DEAD.647-716*Helicase_C.658-730*ResIII.171-315:0.00000)

98:0.00581,

1_toxo_TGGT1_021870/174-312*1042**DEAD.174-316*DEAD.647-716*Helicase_C.658-730*ResIII.171-315:-0.00581)

100:0.27769)

40:0.00880)

44:0.00388)

94:0.11260,

1_Chlre4_327503/604-758*1353**DEAD.600-761*Helicase_C.1219-1281*ResIII.604-759:0.40758)

7:0.01669)

:0.00477,

(

(

(

(

(

(

(

(

(

(

(

1_Monbr1_23738/511-670*1086**DEAD.524-664*Helicase_C.753-821*ResIII.505-662:0.00984,

1_Monbr1_6928/210-369*868**DEAD.223-363*Helicase_C.452-520*ResIII.204-361:0.00891)

18:0.00236,

1_Monbr1_10039/387-526*530**DEAD.400-522*ResIII.381-511:0.00613)

22:0.00749,

(

(

1_Monbr1_8858/2240-2400*2607**DEAD.2253-2393*Helicase_C.1056-1114*Helicase_C.2482-2508*ResIII.2234-2391:0.01346,

1_Monbr1_24767/387-474*757**Helicase_C.560-628*DEAD.400-448*ResIII.381-447:-0.01346)

12:0.00292,

(

(

(

(

1_Monbr1_11282/500-660*993**DEAD.513-653*Helicase_C.742-810*ResIII.494-651:0.00000,

1_Monbr1_25601/139-299*364**DEAD.152-292*ResIII.133-290:0.00000)

81:0.00324,

1_Monbr1_30621/361-521*762**DEAD.374-514*Helicase_C.603-671*ResIII.355-512:0.00297)

53:0.00481,

1_Monbr1_24452/25-185*374**DEAD.38-178*Helicase_C.267-335*ResIII.19-176:0.00761)

20:0.00581,

1_Monbr1_12477/56-195*300**DEAD.69-190*ResIII.50-179:0.00964)

9:0.00326)

2:0.00149)

1:0.00645,

(

(

1_Monbr1_13121/367-497*562**DEAD.377-490:0.02635,

1_Monbr1_8137/2586-2710*3122**Helicase_C.1100-1158*Helicase_C.2792-2860*DEAD.942-996*DEAD.2586-2703:0.02165)

49:0.01760,

1_Monbr1_26814/802-921*1335**Helicase_C.1003-1071*DEAD.803-914:0.03340)

37:0.01348)

2:0.00769,

(

(

1_Monbr1_10348/262-422*451**DEAD.275-415*ResIII.257-413:0.00928,

1_Monbr1_6929/139-250*1220**DEAD.152-244*DEAD.1193-1210*ResIII.133-199*ResIII.1185-1210:0.00858)

57:0.02381,

(

1_Monbr1_12885/207-367*543**DEAD.220-360*Helicase_C.449-517*ResIII.201-358:0.01374,

1_Monbr1_30587/164-324*500**DEAD.177-317*Helicase_C.406-474*ResIII.158-315:0.01110)

76:0.01851)

10:0.00184)

3:0.00486,

1_Monbr1_26566/207-320*692**Helicase_C.405-473*DEAD.220-333*ResIII.201-267:0.01551)

15:0.01426,

(

1_Monbr1_13143/937-1027*1031**DEAD.950-1027*ResIII.931-999:0.01003,

(

1_Monbr1_11770/1181-1292*1555**Helicase_C.893-902*Helicase_C.1396-1464*DEAD.1195-1272*ResIII.1175-1240:0.02770,

1_Monbr1_8635/207-306*450**DEAD.221-298*ResIII.201-267:0.01230)

85:0.01393)

13:0.01289)

91:0.24798,

(

(

(

(

(

(

(

(

(

(

(

(

1_Monbr1_10653/478-642*1301**DEAD.494-635*Helicase_C.716-777*ResIII.486-633:0.00000,

1_Monbr1_9095/614-778*1496**Helicase_C.852-927*DEAD.630-771*ResIII.622-769:0.00000)

93:0.00301,

1_Monbr1_39322/1618-1782*2360**Helicase_C.1856-1931*DEAD.1634-1775*Recep_L_domain.246-310*Recep_L_domain.298-356*ResIII.1626-1773:0.00305)

24:0.00164,

(

1_Monbr1_30547/257-421*574**DEAD.273-414*Helicase_C.495-562*ResIII.265-412:0.00000,

1_Monbr1_9893/990-1154*1543**DUF3505.98-260*DUF3505.391-525*DEAD.1006-1146*Helicase_C.1228-1297*ResIII.998-1145*zf-met.167-183*zf-met.432-449:0.00000)

52:0.00442)

16:0.00210,

(

1_Monbr1_36063/1260-1424*2070**Pkinase.615-869*Pkinase_Tyr.600-803*DEAD.1276-1417*Ank.124-156*Ank_2.123-155*ResIII.1268-1415*PARP.905-1016*Kdo.635-745:0.00308,

(

1_Monbr1_13177/546-710*1271**DEAD.562-703*DUF3505.59-221*Helicase_C.783-844*ResIII.554-701:0.00000,

1_Monbr1_9894/683-847*1426**DEAD.699-840*DUF3505.80-242*ResIII.691-838:0.00000)

64:0.00298)

53:0.00396)

16:0.00251,

1_Monbr1_11177/748-912*1408**Helicase_C.986-1061*DEAD.764-905*ResIII.756-903*DUF3505.19-130:0.00961)

27:0.00373,

1_Monbr1_30560/272-424*435**DEAD.276-417*ResIII.268-415:0.01008)

14:0.00327,

1_Monbr1_12402/233-397*977**Helicase_C.471-546*DEAD.250-390*ResIII.249-388:0.01828)

8:0.00091,

(

1_Monbr1_26567/30-194*414**Helicase_C.268-343*DEAD.46-187*ResIII.37-185:0.00154,

1_Monbr1_30567/521-673*893**Helicase_C.747-822*DEAD.525-666*DUF3505.17-180*ResIII.516-664:-0.00154)

93:0.01504)

24:0.00771,

1_Monbr1_30633/531-645*700**DEAD.535-552*DEAD.564-638*ResIII.527-553*ResIII.593-636:0.00203)

44:0.03195,

(

(

1_Monbr1_39379/269-359*575**Ank.9-45*Helicase_C.435-502*DEAD.279-354*Ank_2.8-49:0.00177,

1_Monbr1_13131/950-1074*1480**DEAD.955-971*DEAD.992-1067:0.00922)

39:0.02987,

(

(

1_Monbr1_31084/1265-1344*1566**Helicase_C.1420-1495*DEAD.1262-1337*Pkinase.570-621:-0.01095,

1_Monbr1_8138/206-328*616**Helicase_C.404-479*DEAD.240-323:0.03595)

46:0.02517,

1_Monbr1_9312/691-783*1319**Helicase_C.859-934*DEAD.703-778*Atrophin-1.31-73*Pkinase.447-586:0.04109)

29:0.02823)

6:0.01441)

25:0.08824,

(

(

(

1_Monbr1_32606/815-967*1447**Helicase_C.1041-1117*DEAD.822-938:0.00669,

1_Monbr1_7269/917-1069*1584**DUF3505.25-66*DUF3505.101-263*Helicase_C.1143-1218*DEAD.924-1040:0.00639)

98:0.01850,

1_Monbr1_12082/971-1122*1777**DUF3505.20-56*DUF3505.111-273*Helicase_C.1196-1263*DEAD.971-1092:0.02760)

68:0.01239,

1_Monbr1_12541/1444-1589*2310**Helicase_C.1671-1747*DEAD.1449-1567:0.03050)

100:0.11746)

25:0.11892,

1_Monbr1_11038/1162-1250*1835**Ank.37-68*Ank.89-121*Ank.122-154*Ank.156-187*Ank.188-220*Ank.223-253*Ank_2.2-67*Ank_2.89-153*Ank_2.153-219*Helicase_C.1257-1332***:0.25204)

21:0.05956)

14:0.08481,

(

(

(

(

1_Auran1_72077/1002-1145*1922**DEAD.998-1141*zf-C3HC4.19-58*ResIII.1000-1140*zf-rbx1.27-59:0.16126,

1_ectoc_Esi0381_0009/302-464*1231**DEAD.303-462*ResIII.299-461:0.18160)

80:0.02630,

(

1_Phyra1_1_83029/241-374*2892**DEAD.237-375:0.01118,

1_Physo1_1_155477/240-373*2592**DEAD.236-373*DEAD.1437-1491:0.01120)

100:0.18141)

88:0.03069,

(

1_Phatr2_47412/356-515*1257**DEAD.351-511*ResIII.244-312*ResIII.358-510:0.08985,

1_Thaps3_20627/345-510*1249**DEAD.347-506*ResIII.351-505*Helicase_C.847-897:0.09140)

100:0.14923)

100:0.08746,

(

(

(

(

(

(

(

(

1_GSEM1T00005757001/1052-1210*2160**DEAD.1052-1210*Helicase_C.1613-1681*ResIII.1061-1208:0.01016,

1_GSHART1T00005916001/1050-1213*2158**DEAD.1051-1209*ResIII.1060-1207*Helicase_C.1612-1680:0.01500)

100:0.05662,

(

(

(

1_leinf_LinJ.03.0670/1082-1245*2210**DEAD.1083-1241*Helicase_C.1663-1732:0.00000,

1_leima_LmjF.03.0690/1083-1246*2211**DEAD.1084-1242*Helicase_C.1664-1733:0.00000)

100:0.00601,

1_leime_LmxM.03.0690/933-1096*2061**DEAD.934-1092*ResIII.942-1090*Helicase_C.1516-1583:0.00618)

67:0.00597,

1_leibr_LbrM.03.0590/1082-1245*2207**DEAD.1083-1241*ResIII.1092-1239*Helicase_C.1661-1730:0.01232)

100:0.05937)

100:0.03895,

(

(

1_tbruc_Tb927.3.2600/1028-1191*2170**DEAD.1028-1187*Helicase_C.1599-1673*ResIII.1038-1185:0.00569,

1_tcong_TcIL3000.3.1560/1023-1186*1619**DEAD.1023-1182*ResIII.599-679*ResIII.1033-1180:0.00650)

95:0.01453,

1_tviva_TvY486_0301890/1029-1193*2147**DEAD.1029-1189*Helicase_C.1604-1673*ResIII.1041-1187:0.02205)

100:0.09600)

100:0.15730,

1_Monbr1_34002/1398-1553*2569**DEAD.1397-1555*Helicase_C.1948-2016*ResIII.1400-1553*GSPII_E.1368-1433:0.24335)

42:0.00690,

(

(

(

(

1_HUMAN_sp_Q5H9U9_DDX6L_HUMAN/745-904*1308**DEAD.747-902*ResIII.750-883:0.09344,

1_HUMAN_sp_Q8IY21_DDX60_HUMAN/768-925*1712**DEAD.768-923*ResIII.770-921*Helicase_C.1261-1330:0.09127)

100:0.12647,

1_CAEEL_sp_Q09475_YP93_CAEEL/789-951*1714**DEAD.789-946*ResIII.790-945*Helicase_C.1276-1351:0.22883)

43:0.02551,

1_DICDI_sp_Q54XN7_Y8827_DICDI/820-987*1816**DEAD.822-982*Helicase_C.1269-1338:0.25574)

20:0.00861,

(

1_SCHPO_sp_Q9P7T8_YIW2_SCHPO/738-902*1717**DEAD.739-897*Helicase_C.1226-1294*ResIII.743-896:0.24119,

1_Naegr1_80187/1137-1304*2147**DEAD.1137-1299*ResIII.1134-1281*Helicase_C.1605-1678:0.24646)

40:0.02485)

11:0.01861)

7:0.00915,

(

(

(

(

1_toxo_TGGT1_074650/1356-1521*2434**DEAD.1356-1523*ResIII.1364-1522*Helicase_C.1907-1968:0.00000,

1_toxo_TGME49_094350/1356-1521*2434**DEAD.1356-1523*ResIII.1364-1522*Helicase_C.1907-1968:0.00000)

100:0.00000,

1_toxo_TGVEG_013520/1356-1521*2434**DEAD.1356-1523*ResIII.1364-1522*Helicase_C.1907-1968:0.00000)

100:0.24102,

1_CRYPV_tr_Q5CRN9_Q5CRN9_CRYPV/1055-12*2123**DEAD.1058-1216*Helicase_C.1599-1668:0.24306)

31:0.00839,

(

1_THEPA_tr_Q4MZ24_Q4MZ24_THEPA/1113-12*2359**DEAD.1115-1274*Helicase_C.1746-1814:0.23778,

1_PLAF7_tr_Q8I3B4_Q8I3B4_PLAF7/1237-14*2536**DEAD.1238-1406*GSPII_E.1240-1275:0.24075)

72:0.02129)

76:0.03278)

11:0.01452,

(

1_Naegr1_72082/950-1112*1915**DEAD.950-1107*Helicase_C.1349-1416:0.19473,

1_Naegr1_78136/704-861*1709**DEAD.705-856*Helicase_C.1092-1166*RNaseH_C.667-719:0.18744)

99:0.11633)

31:0.00876,

1_Volca1_58784/61-223*308**DEAD.61-218*ResIII.71-194:0.28785)

98:0.03735)

87:0.05078)

2:0.00865,

(

(

(

(

(

(

(

(

(

(

(

1_SCHPO_sp_Q09884_DCR1_SCHPO/13-191*1374**Ribonuclease_3.930-1038*Ribonuclease_3.1120-1233*dsRNA_bind.537-626*Helicase_C.384-465*ResIII.14-189*DEAD.15-169:0.32237,

1_BDET_03394_BDEG_03386/65-218*524**DEAD.63-188*ResIII.62-218*Helicase_C.476-519*SNF2_N.57-191:0.28547)

26:0.02196,

(

(

(

(

(

(

(

(

1_POPTR_0002s18240.1/307-471*1967**Ribonuclease_3.1440-1587*Ribonuclease_3.1663-1776*PAZ.1250-1405*dsRNA_bind.900-993*dsRNA_bind.1939-1962*dsrm.926-975*dsrm.1803-***:0.07168,

1_ARATH_sp_Q9SP32_DICER_ARATH/250-415*1909**Ribonuclease_3.1375-1518*Ribonuclease_3.1594-1707*PAZ.1181-1340*dsRNA_bind.840-930*dsrm.859-915*dsrm.1734-1794*dsrm.1834-1904*H***:0.07983)

43:0.00631,

1_ORYSJ_sp_Q8LMR2_DCL1_ORYSJ/268-395*1883**Ribonuclease_3.1353-1498*Ribonuclease_3.1573-1686*PAZ.1165-1318*dsRNA_bind.817-906*dsrm.853-892*dsrm.1713-1770*dsrm.1800-1870*H***:0.05856)

58:0.02279,

(

1_Selmo1_86110/97-259*1730**Ribonuclease_3.1190-1343*Ribonuclease_3.1419-1532*dsRNA_bind.673-761*dsRNA_bind.1692-1718*PAZ.1022-1154*dsrm.685-747*dsrm.1559-***:0.09663,

1_Phypa1_1_205895/2-154*1663**Ribonuclease_3.1125-1280*Ribonuclease_3.1356-1467*dsRNA_bind.584-675*dsRNA_bind.1635-1659*PAZ.955-1090*dsrm.1496-1553*dsrm.1589***:0.09670)

41:0.00902)

100:0.13197,

1_RO3G_15435.1/91-260*272**ResIII.89-260*DEAD.93-260:0.25992)

59:0.02634,

(

(

(

(

(

(

1_ARATH_sp_P84634_DCL4_ARATH/125-289*1589**Ribonuclease_3.1065-1180*Ribonuclease_3.1256-1334*dsRNA_bind.634-725*Helicase_C.509-567*dsrm.635-706*dsrm.1350-1413*dsrm.1509-1***:0.00000,

1_ARATH_tr_Q3SA53_Q3SA53_ARATH/125-289*1702**Ribonuclease_3.368-439*Ribonuclease_3.1119-1251*Ribonuclease_3.1327-1436*dsRNA_bind.656-747*Helicase_C.531-589*DEAD.128-271*dsr***:0.00000)

100:0.13402,

1_POPTR_0006s20310.1/50-214*1638**Ribonuclease_3.1042-1174*Ribonuclease_3.1249-1358*dsRNA_bind.585-672*dsrm.586-655*dsrm.1385-1446*dsrm.1558-1631*Helicase_C.457-***:0.13265)

97:0.03309,

(

1_ORYSJ_sp_A7LFZ6-1_DCL4_ORYSJ/31-196*1657**Ribonuclease_3.1043-1173*Ribonuclease_3.1249-1358*dsRNA_bind.585-672*dsrm.634-655*dsrm.1385-1449*dsrm.1570-1643*Helicase_C.457-***:0.00000,

1_ORYSJ_sp_A7LFZ6-2_DCL4_ORYSJ/31-196*1631**Ribonuclease_3.1017-1147*Ribonuclease_3.1223-1332*dsRNA_bind.559-646*dsrm.608-629*dsrm.1359-1423*dsrm.1544-1617*Helicase_C.431-***:0.00000)

100:0.16388)

100:0.06676,

(

1_Phypa1_1_86688/92-262*567**ResIII.90-257*DEAD.95-256*SNF2_N.104-259:0.22464,

1_Selmo1_407400/1-149*497**DEAD.2-148*Helicase_C.358-416*ResIII.4-149*SNF2_N.2-151:0.21160)

35:0.00819)

41:0.00756,

1_Phypa1_1_130425/3-168*1461**Ribonuclease_3.1031-1178*Ribonuclease_3.1260-1371*dsRNA_bind.547-631*DEAD.3-151*PAZ.863-993*Helicase_C.414-476*ResIII.4-168*SNF***:0.22764)

44:0.01624,

(

(

(

1_POPTR_0008s07580.1/23-194*1468**Ribonuclease_3.1062-1180*Ribonuclease_3.1252-1363*dsRNA_bind.610-689*Helicase_C.482-540*ResIII.23-190*DEAD.24-165*dsrm.1390-145***:0.08054,

1_POPTR_0010s18870.1/23-194*1408**Ribonuclease_3.1001-1119*Ribonuclease_3.1191-1302*dsRNA_bind.560-642*Helicase_C.431-489*DEAD.24-190*ResIII.23-188*PAZ.834-936*d***:0.08226)

100:0.06008,

(

(

1_ARATH_tr_Q1KL57_Q1KL57_ARATH/70-178*1374**Ribonuclease_3.981-1099*Ribonuclease_3.1171-1282*dsRNA_bind.545-624*Helicase_C.417-475*PAZ.794-920*DEAD.102-178*ResIII.130-176:0.01490,

1_ARATH_tr_Q3EBC8_Q3EBC8_ARATH/25-192*1388**Ribonuclease_3.995-1113*Ribonuclease_3.1185-1296*dsRNA_bind.559-638*Helicase_C.431-489*DEAD.27-192*ResIII.24-190*PAZ.808-934*SN***:-0.01490)

96:0.04173,

1_ARATH_tr_Q9M9P8_Q9M9P8_ARATH/751-859*2042**Ribonuclease_3.1649-1767*Ribonuclease_3.1839-1950*dsRNA_bind.1213-1292*Helicase_C.1085-1143*ResIII.750-871*DEAD.753-861*PAZ.146***:-0.01256)

96:0.10936)

95:0.04449,

(

1_ORYSJ_sp_Q10HL3_DCL2A_ORYSJ/37-204*1410**Ribonuclease_3.1006-1123*Ribonuclease_3.1197-1307*dsRNA_bind.569-650*Helicase_C.441-498*PAZ.825-966*DEAD.38-204*ResIII.36-182*d***:0.00000,

1_ORYSJ_sp_Q69LX2_DCL2B_ORYSJ/37-204*1377**Ribonuclease_3.977-1094*Ribonuclease_3.1168-1275*Helicase_C.441-498*DEAD.38-204*PAZ.799-937*dsRNA_bind.548-621*ResIII.36-182*ds***:0.00000)

100:0.16585)

96:0.06891)

9:0.00459)

7:0.00579,

(

(

(

1_POPTR_0018s08340.1/23-137*1476**Ribonuclease_3.893-1029*Ribonuclease_3.1106-1208*dsRNA_bind.471-558*Helicase_C.331-400*DEAD.21-137*ResIII.22-137*PAZ.753-816*ds***:0.16666,

1_ORYSJ_sp_Q5N870_DCL3A_ORYSJ/33-196*1651**Ribonuclease_3.1066-1197*Ribonuclease_3.1277-1388*dsRNA_bind.587-668*Helicase_C.446-516*PAZ.886-1027*ResIII.44-196*DEAD.35-195****:0.18986)

49:0.01564,

1_ARATH_tr_Q9LXW7_Q9LXW7_ARATH/53-183*1531**Ribonuclease_3.973-1108*Ribonuclease_3.1182-1290*PAZ.789-932*Helicase_C.407-457*DEAD.55-175*ResIII.56-186*dsrm.1318-1381*dsrm.1***:0.20263)

79:0.05609,

1_ORYSJ_sp_Q7XD96_DCL3B_ORYSJ/45-204*1637**Ribonuclease_3.1065-1199*Ribonuclease_3.1277-1388*dsRNA_bind.582-670*dsRNA_bind.1587-1630*DEAD.46-181*Helicase_C.453-514*PAZ.89***:0.24011)

33:0.01366)

12:0.00844,

(

(

1_Selmo1_444049/356-521*1686**Ribonuclease_3.1326-1450*Ribonuclease_3.1526-1633*dsRNA_bind.888-968*ResIII.356-521*PAZ.1172-1283*DEAD.358-519*Helicase_C.761-8***:0.01045,

1_Selmo1_448444/359-522*1719**Ribonuclease_3.1295-1419*Ribonuclease_3.1495-1602*dsRNA_bind.857-937*ResIII.365-522*DEAD.358-520*PAZ.1141-1252*Helicase_C.762-8***:0.00784)

100:0.20883,

1_Selmo1_74321/2-137*1291**Ribonuclease_3.867-1000*Ribonuclease_3.1078-1189*dsRNA_bind.484-574*Helicase_C.359-416*DEAD.2-141*ResIII.2-143*dsrm.484-558*dsr***:0.20114)

69:0.05654)

23:0.02772,

(

(

(

(

1_CHICK_sp_Q25BN1_DICER_CHICK/45-211*1921**Ribonuclease_3.1314-1574*Ribonuclease_3.1701-1823*PAZ.893-1064*dsRNA_bind.630-721*Helicase_C.481-554*DEAD.46-208*ResIII.42-207****:0.05063,

1_HUMAN_sp_Q9UPY3_DICER_HUMAN/45-221*1922**Ribonuclease_3.1313-1575*Ribonuclease_3.1702-1824*PAZ.893-1064*dsRNA_bind.630-721*Helicase_C.495-554*DEAD.46-208*ResIII.42-207****:0.05715)

100:0.06458,

1_DANRE_sp_Q6TV19_DICER_DANRE/35-197*1865**Ribonuclease_3.1295-1551*Ribonuclease_3.1645-1767*PAZ.879-1050*dsRNA_bind.616-707*Helicase_C.481-540*DEAD.36-194*ResIII.32-193****:0.11159)

77:0.01644,

1_ENSTRUP00000014961/36-201*1877**Ribonuclease_3.1280-1562*Ribonuclease_3.1657-1778*PAZ.883-1054*dsRNA_bind.620-711*Helicase_C.485-544*ResIII.33-197*DEAD.37-198****:0.14194)

100:0.17691,

(

1_CAEEL_sp_P34529_DCR1_CAEEL/14-189*1845**Ribonuclease_3.1348-1523*Ribonuclease_3.1614-1740*PAZ.786-960*dsRNA_bind.511-601*Helicase_C.435-498*DEAD.16-184*ResIII.11-181*d***:0.29051,

1_DROME_tr_A1ZAW0_A1ZAW0_DROME/9-173*1722**Ribonuclease_3.1210-1382*Ribonuclease_3.1469-1628*dsRNA_bind.571-673*dsrm.635-653*dsrm.1653-1717*DEAD.21-157*Helicase_C.440-495***:0.28525)

47:0.00899)

37:0.01178)

5:0.00568)

4:0.00890,

(

1_Naegr1_48963/30-244*1215**Ribonuclease_3.874-971*Ribonuclease_3.1058-1141*DEAD.37-242*DEAD.392-476*ResIII.28-240*Helicase_C.437-495:0.27802,

1_Naegr1_57506/108-270*858**ResIII.107-267*DEAD.109-269*Helicase_C.463-527*SNF2_N.117-268*PhoH.109-162*AAA_10.122-150*AAA_10.219-238*IstB_IS21.119-156*dsrm***:0.29073)

45:0.02477)

3:0.01358,

(

(

(

1_Naegr1_67962/214-356*650**Helicase_C.559-613*ResIII.208-354*DEAD.213-354*DEAD.504-579:0.29069,

1_DICDI_tr_Q86L44_Q86L44_DICDI/233-387*837**DEAD.239-388*DEAD.570-650*Helicase_C.625-684*dsrm.3-75*dsrm.808-825*ResIII.231-387:0.29204)

71:0.02901,

(

1_Phyra1_1_96203/169-312*521**ResIII.170-313*DEAD.170-312*DUF2075.174-283*SNF2_N.174-313:0.09387,

1_Physo1_1_158395/204-352*905**Helicase_C.469-514*ResIII.204-263*ResIII.306-345*DEAD.203-305:0.11051)

100:0.21596)

37:0.00900,

(

(

1_DICDI_tr_Q54EH7_Q54EH7_DICDI/274-439*2403**RdRP.1349-1722*Helicase_C.684-742*ResIII.279-437*DEAD.283-439:0.00300,

1_DICDI_tr_Q54H25_Q54H25_DICDI/285-450*2417**RdRP.1334-1708*Helicase_C.695-753*DEAD.294-450:0.00303)

100:0.27270,

1_DICDI_tr_Q54UI6_Q54UI6_DICDI/21-181*2285**RdRP.1218-1616*ResIII.18-176*DEAD.22-178*Helicase_C.433-493:0.26542)

91:0.04787)

45:0.01554)

1:0.00729,

(

(

1_tbruc_Tb927.7.2970/21-172*824**Helicase_C.464-525*DEAD.22-171*ResIII.19-193:0.20447,

1_tcong_TcIL3000.0.22580/26-211*828**Helicase_C.463-530*ResIII.24-199*DEAD.27-173:0.22316)

87:0.02910,

1_tviva_TvY486_0702830/11-184*824**Helicase_C.457-515*ResIII.9-184*DEAD.12-161*SNF2_N.23-140*SNF2_N.178-214:0.24288)

100:0.12927)

1:0.00298,

(

(

(

(

(

1_Nemve1_87071/4-172*689**RIG-I_C-RD.563-685*DEAD.6-173*Helicase_C.423-483*ResIII.2-170*AAA_10.18-44*AAA_10.102-139*AAA_10.269-385*PhoH.7-58:0.20091,

1_Nemve1_95706/4-170*672**RIG-I_C-RD.533-652*DEAD.5-170*ResIII.2-168*Helicase_C.395-453*Arch_ATPase.21-159*ATP-synt_ab.13-409:0.20271)

100:0.07213,

(

1_HUMAN_sp_O95786-1_DDX58_HUMAN/244-41*925**RIG-I_C-RD.804-924*DEAD.246-413*DEAD.519-597*ResIII.256-388*Helicase_C.672-733:0.00000,

1_HUMAN_sp_O95786-2_DDX58_HUMAN/199-36*880**RIG-I_C-RD.759-879*DEAD.201-368*DEAD.474-552*ResIII.211-343*Helicase_C.627-688:0.00000)

100:0.28384)

43:0.01319,

1_Cioin2_209576/169-334*666**DEAD.170-334*ResIII.166-334*Helicase_C.581-641*PhoH.172-222*PhoH.497-544*AAA_10.184-215*AAA_10.285-301:0.28259)

33:0.01334,

(

(

(

(

1_HUMAN_sp_Q9BYX4-1_IFIH1_HUMAN/309-49*1025**RIG-I_C-RD.903-1019*ResIII.306-491*DEAD.310-490*Helicase_C.765-824*CARD.25-89*CARD.116-199:0.10025,

1_CHICK_tr_D9N195_D9N195_CHICK/302-483*1001**RIG-I_C-RD.877-995*ResIII.299-483*DEAD.303-482*Helicase_C.720-798*CARD.17-90*CARD.115-197:0.10305)

100:0.06057,

1_ENSTRUP00000003255/5-187*701**RIG-I_C-RD.572-690*Helicase_C.424-494*DEAD.6-186*ResIII.2-187:0.16379)

55:0.01133,

1_DANRE_tr_B0R1C5_B0R1C5_DANRE/5-187*704**RIG-I_C-RD.574-689*ResIII.1-187*DEAD.6-186*Helicase_C.426-495:0.17452)

100:0.06874,

(

(

(

(

1_HUMAN_tr_B3KUP5_B3KUP5_HUMAN/4-127*487**Helicase_C.377-436*ResIII.1-70*ResIII.96-133*DEAD.5-83*DEAD.321-387:0.00864,

1_HUMAN_tr_C9JG98_C9JG98_HUMAN/4-170*302**ResIII.1-170*DEAD.5-170:-0.00864)

85:0.00431,

1_HUMAN_sp_Q96C10_DHX58_HUMAN/4-170*678**RIG-I_C-RD.550-670*ResIII.1-170*Helicase_C.414-473*DEAD.5-170:-0.00431)

96:0.00847,

1_HUMAN_tr_C9JE76_C9JE76_HUMAN/4-135*156**ResIII.1-147*DEAD.5-139:-0.00847)

100:0.20828,

1_ENSTRUP00000040150/5-172*669**RIG-I_C-RD.551-668*ResIII.2-170*DEAD.6-173*Helicase_C.395-473*SNF2_N.18-141:0.21822)

74:0.02453)

94:0.06135)

40:0.01627,

(

1_CAEEL_tr_O44165_O44165_CAEEL/294-473*1037**RIG-I_C-RD.886-1013*DEAD.295-474*ResIII.293-471*Helicase_C.729-809*AAA_10.309-332*AAA_10.401-444*DUF2075.310-437*GSPII_E.283-330:0.31719,

1_CAEEL_tr_Q93413_Q93413_CAEEL/372-545*1119**RIG-I_C-RD.947-1065*DEAD.373-542*ResIII.369-538*Helicase_C.811-871*GSPII_E.347-413*PhoH.374-429:0.30099)

28:0.00975)

68:0.03060)

1:0.00000,

(

(

(

1_para_paraGSPATP00033115001/112-304*1596**Helicase_C.602-664*DEAD.116-297*dsRNA_bind.745-831*Ribonuclease_3.1122-1226*Ribonuclease_3.1375-1481:0.25001,

1_tetra3687.m01153/106-312*1822**Ribonuclease_3.1443-1591*Ribonuclease_3.1607-1719*ResIII.105-312*Helicase_C.676-738*DEAD.108-299*dsRNA_bind.815-899:0.26612)

97:0.04805,

1_para_paraGSPATP00021751001/67-279*1797**Ribonuclease_3.1325-1458*Ribonuclease_3.1582-1696*ResIII.69-274*Helicase_C.587-644*DEAD.76-276*DEAD.568-610*dsRNA_bind.769-822:0.30243)

64:0.02989,

1_tetra3823.m01226/880-1052*2098**Helicase_C.1333-1402:0.34070)

47:0.03722)

1:0.01266,

1_ectoc_Esi0039_0031/4-180*1557**Ribonuclease_3.1165-1270*Ribonuclease_3.1363-1465*DEAD.5-175*ResIII.1-174*Helicase_C.440-490:0.33636)

6:0.02032,

(

1_ectoc_Esi0021_0139/27-184*765**ResIII.26-153*Helicase_C.541-614*DEAD.30-151*dsrm.698-757:0.26448,

1_Thaps3_20605/7-240*712**DEAD.8-237*ResIII.4-234*Helicase_C.519-565*dsrm.663-702:0.27746)

99:0.08632)

7:0.00808,

(

(

(

(

(

(

(

(

(

(

1_ANID_10063T0_ANID_10063/175-32*971**Helicase_C.571-635*ResIII.172-317*DEAD.175-323:0.17319,

1_YEAST_sp_P40562_MPH1_YEAST/88-250*993**Helicase_C.549-611*DEAD.95-248*ResIII.87-244:0.18252)

79:0.04371,

1_CRYNE_tr_Q5K7Q1_Q5K7Q1_CRYNE/294-458*1528**Helicase_C.710-771*DEAD.297-458*ResIII.294-451:0.21877)

20:0.01496,

(

(

(

(

(

(

1_BDET_01088_BDEG_01084/187-350*1732**ResIII.184-343*Helicase_C.603-664*DEAD.189-349:0.16892,

1_RO3G_14004.1/62-225*1138**ResIII.67-218*Helicase_C.461-538*DEAD.67-222:0.17254)

40:0.01299,

(

(

(

1_ENSTRUP00000024507/151-314*365**DEAD.156-312*ResIII.152-307*SNF2_N.169-307*DUF2075.239-280:0.11152,

1_DANRE_tr_A8QLH8_A8QLH8_DANRE/78-219*1761**Helicase_C.478-539*ResIII.75-140*ResIII.180-219*DEAD.80-225:0.09271)

76:0.02419,

(

1_HUMAN_sp_Q8IYD8-1_FANCM_HUMAN/92-255*2048**DEAD.104-254*Helicase_C.517-580*ResIII.91-248*HHH_2.1975-2027:0.00318,

1_HUMAN_sp_Q8IYD8-2_FANCM_HUMAN/92-248*669**DEAD.104-254*Helicase_C.517-580*ResIII.91-248*SNF2_N.105-248:-0.00318)

100:0.12387)

97:0.03032,

1_Nemve1_133840/86-249*642**DEAD.89-248*ResIII.84-243*Helicase_C.509-571*SNF2_N.106-242:0.15902)

40:0.01942)

36:0.02038,

(

(

(

1_POPTR_0013s11390.1/9-124*1220**Helicase_C.362-423*DEAD.11-125*DEAD.308-386*ResIII.1-124*Spt5_N.980-1026:0.02223,

1_POPTR_0013s11450.1/128-279*386**ResIII.127-242*DEAD.131-249:0.02539)

100:0.05727,

1_ARATH_tr_Q9LQE5_Q9LQE5_ARATH/206-388*1587**Helicase_C.665-726*ResIII.216-381*DEAD.212-385:0.06665)

98:0.04771,

1_Phypa1_1_66236/68-224*625**Helicase_C.473-534*DEAD.80-228*DEAD.406-477*ResIII.78-225:0.11050)

100:0.08645)

16:0.01611,

1_DROME_tr_Q9VDA0_Q9VDA0_DROME/59-226*1489**Helicase_C.476-538*ResIII.56-221*DEAD.61-225:0.22004)

3:0.01347,

(

(

(

(

1_ectoc_Esi0185_0042/119-282*2654**ResIII.117-275*DEAD.121-281*Helicase_C.496-551*PHD.1248-1256*PHD.1707-1756*PHD.1801-1829*PHD.1855-1882:0.17222,

(

1_Phyra1_1_47066/10-173*535**ResIII.8-166*Helicase_C.415-476*DEAD.13-167:0.01648,

1_Physo1_1_119530/9-131*494**Helicase_C.374-435*DEAD.11-125*ResIII.3-124:0.03230)

100:0.15502)

42:0.01687,

1_Phatr2_47619/282-438*1566**ResIII.285-438*DEAD.284-444*Helicase_C.691-752*SNF2_N.303-506*PHD.1254-1308:0.17941)

18:0.00952,

1_Thaps3_264868/12-175*224**DEAD.24-174*ResIII.12-168*SNF2_N.30-186*SecA_DEAD.12-117:0.19750)

22:0.02536,

(

1_CMER_CML313C/185-345*1770**Helicase_C.585-649*DEAD.190-344*ResIII.183-342*PHD.1530-1575*NMD3.1530-1604:0.21162,

1_SCHPO_sp_Q9UT23_MFH1_SCHPO/74-237*834**DEAD.77-234*DEAD.422-473*Helicase_C.474-536*ResIII.72-230:0.21243)

15:0.01008)

2:0.00480)

1:0.00528,

(

(

(

1_MicpuN3_56202/299-465*1778**ResIII.299-460*Helicase_C.771-832*DEAD.300-464*SNF2_N.315-526:0.17834,

1_OSTTA_tr_Q014U9_Q014U9_OSTTA/182-348*1307**ResIII.182-342*DEAD.187-347*Helicase_C.614-674*SNF2_N.202-364:0.18693)

74:0.02730,

1_Naegr1_69286/154-317*921**ResIII.153-311*Helicase_C.550-611*DEAD.167-313:0.22604)

33:0.01384,

1_Auran1_52597/48-208*550**DEAD.49-208*Helicase_C.418-493*ResIII.46-204*SNF2_N.63-204:0.21382)

5:0.00726)

4:0.00585)

4:0.00462,

1_Volca1_117719/158-328*480**ResIII.158-318*DEAD.170-322:0.25032)

5:0.00948,

1_DICDI_tr_Q8T145_Q8T145_DICDI/474-638*1789**ResIII.486-631*Helicase_C.864-942*DEAD.487-633:0.27125)

13:0.00322,

1_SCHPO_sp_Q9HE09_MFH2_SCHPO/112-275*783**ResIII.76-269*Helicase_C.511-575*DEAD.114-269:0.25843)

52:0.02560,

1_Monbr1_30349/194-348*1759**Helicase_C.584-645*DEAD.202-348*ResIII.205-343:0.28075)

50:0.01499,

(

1_para_paraGSPATP00024640001/54-186*712**Helicase_C.389-451*DEAD.54-185*DEAD.347-414*ResIII.53-179:0.18808,

1_tetra3718.m00036/139-301*1858**ResIII.137-295*ResIII.856-920*DEAD.141-300*Helicase_C.563-626:0.20586)

99:0.08740)

93:0.06578,

1_ectoc_Esi0052_0103/92-238*476**ResIII.90-236*SNF2_N.95-236*DEAD.112-235:0.41577)

:0.00519,

(

(

(

(

(

(

1_ANID_02739T0_ANID_02739/136-32*950**DEAD.149-326*Helicase_C.482-553*ResIII.136-320:0.27227,

(

(

(

(

(

1_Chlre4_179410/864-1006*2508**DNA_pol_A.2029-2125*DNA_pol_A.2174-2204*DNA_pol_A.2248-2494*Helicase_C.1151-1225*DEAD.876-996:0.06196,

1_Volca1_108435/848-988*2736**DNA_pol_A.2303-2436*DNA_pol_A.2490-2718*DEAD.860-1050*Helicase_C.1200-1274:0.07774)

100:0.14873,

(

(

(

1_ARATH_tr_O65531_O65531_ARATH/1-154*1548**DNA_pol_A.1157-1219*DNA_pol_A.1269-1541*Helicase_C.296-368*DEAD.51-149:0.00467,

1_ARATH_tr_Q588V7_Q588V7_ARATH/516-702*2154**DNA_pol_A.1739-2147*DEAD.527-700*Helicase_C.836-908:-0.00467)

100:0.03664,

1_POPTR_0018s00860.1/502-686*2173**DNA_pol_A.1742-2155*DEAD.514-687*Helicase_C.820-892:0.02727)

100:0.10409,

(

1_Phypa1_1_154818/68-257*1684**DNA_pol_A.1262-1676*DEAD.80-255*Helicase_C.388-460:0.06843,

1_Phypa1_1_76454/679-803*1574**DEAD.688-892*Helicase_C.1048-1111:0.06757)

84:0.05238)

86:0.08581)

51:0.02707,

1_OSTTA_tr_Q010Y2_Q010Y2_OSTTA/37-185*1489**DNA_pol_A.1099-1458*DEAD.47-239*Helicase_C.355-427:0.24029)

23:0.00136,

1_MicpuN3_113588/219-371*1974**DNA_pol_A.1527-1966*DEAD.232-449*Helicase_C.633-711:0.23646)

41:0.02507,

1_ectoc_Esi0163_0012/46-285*1907**DEAD.60-282*Helicase_C.375-447:0.27481)

24:0.01201)

15:0.01995,

(

(

(

(

(

(

(

(

1_ENSTRUP00000049309/148-319*2277**DNA_pol_A.1802-1958*DNA_pol_A.2009-2271*DEAD.152-318*Helicase_C.446-518:0.08655,

1_DANRE_tr_Q6ZM94_Q6ZM94_DANRE/40-216*2239**DNA_pol_A.1762-1917*DNA_pol_A.1970-2233*DEAD.42-213*Helicase_C.344-416:0.09368)

80:0.02198,

1_Nemve1_133505/14-147*150**DEAD.13-141:0.11925)

64:0.02428,

(

1_HUMAN_tr_Q6VMB5_Q6VMB5_HUMAN/94-272*2590**DNA_pol_A.2095-2156*DNA_pol_A.2176-2255*DNA_pol_A.2313-2584*DEAD.104-269*Helicase_C.413-485:0.00000,

1_HUMAN_tr_Q96SE4_Q96SE4_HUMAN/227-405*2724**DNA_pol_A.2229-2290*DNA_pol_A.2310-2389*DNA_pol_A.2447-2718*DEAD.237-402*Helicase_C.548-620:0.00000)

100:0.13772)

96:0.03990,

1_Cioin2_256358/3-146*146**DEAD.10-144*ResIII.18-133:0.17451)

72:0.02779,

1_DROME_tr_O18475_O18475_DROME/234-402*2059**DNA_pol_A.1673-2053*DEAD.246-401*Helicase_C.541-616:0.22138)

83:0.04844,

1_CRYPV_tr_Q5CT71_Q5CT71_CRYPV/140-313*1154**DEAD.150-309*Helicase_C.500-571:0.25296)

37:0.02316,

(

1_ent_h_150.m00115/97-257*848**DEAD.112-254*Helicase_C.382-457*AAA.122-257:0.00000,

1_ent_h_53.m00213/97-257*848**DEAD.112-254*Helicase_C.382-457*AAA.122-257:0.00000)

100:0.28376)

13:0.00884,

(

(

(

(

(

(

(

(

(

1_ENSTRUP00000047762/265-434*981**DEAD.276-429*Helicase_C.568-640*ResIII.270-428*DNA_pol_lambd_f.901-937:0.10220,

1_DANRE_tr_Q1LVP8_Q1LVP8_DANRE/1-168*710**DEAD.7-167*Helicase_C.296-368*ResIII.12-162*DNA_pol_lambd_f.630-664:0.10018)

64:0.00889,

1_HUMAN_sp_Q8TDG4-1_HELQ_HUMAN/337-506*1101**DEAD.346-505*DEAD.576-607*Helicase_C.638-712:0.12070)

100:0.04609,

1_Nemve1_94057/22-192*771**DEAD.31-187*Helicase_C.327-401*ResIII.35-186*DNA_pol_lambd_f.694-727:0.16304)

53:0.00875,

1_Cioin2_279781/26-196*774**DEAD.38-191*Helicase_C.328-402*ResIII.40-190:0.17192)

95:0.03494,

1_DROME_tr_Q9VSE2_Q9VSE2_DROME/265-434*1051**DEAD.274-429*Helicase_C.569-643*ResIII.270-428:0.21560)

78:0.02964,

1_CAEEL_tr_Q9N389_Q9N389_CAEEL/169-337*923**DEAD.179-334*Helicase_C.467-539*ResIII.168-332:0.23143)

61:0.01582,

(

1_Naegr1_50889/158-348*830**DEAD.163-345*Helicase_C.471-546:0.22437,

1_DICDI_tr_Q54X98_Q54X98_DICDI/455-622*1238**Helicase_C.744-816:0.21610)

81:0.04306)

81:0.02201,

(

(

(

(

(

1_leinf_LinJ.23.1640/1250-1413*2240**Helicase_C.1636-1709*DEAD.1260-1466:0.00617,

1_leima_LmjF.23.1380/870-1033*1881**Helicase_C.1256-1329*DEAD.880-1086:0.00602)

97:0.01633,

1_leime_LmxM.23.1380/893-1036*1882**Helicase_C.1265-1340*DEAD.891-1097:0.01230)

100:0.03175,

1_leibr_LbrM.23.1500/1248-1395*2239**Helicase_C.1622-1695*DEAD.1244-1452:0.05365)

100:0.13128,

(

(

1_tbruc_Tb927.8.3350/268-434*1057**DEAD.279-429*Helicase_C.558-632:0.10901,

1_tcong_TcIL3000.8.3410/243-405*1034**DEAD.256-404*Helicase_C.534-606:0.11185)

39:0.01162,

(

1_tcruz_Tc00.1047053509769.70/221-383*998**DEAD.233-382*Helicase_C.511-583:0.08937,

1_tviva_TvY486_0802790/252-414*1040**DEAD.265-413*Helicase_C.543-615:0.09468)

53:0.02673)

100:0.04765)

77:0.02279,

1_GSHART1T00003608001/368-553*661**DEAD.381-548:0.19835)

99:0.07516)

53:0.02442,

1_Naegr1_46260/190-362*1649**DNA_pol_A.1215-1608*DEAD.202-361*Helicase_C.488-560:0.31731)

8:0.00278)

3:0.00772)

9:0.00487,

(

(

(

1_toxo_TGGT1_117800/549-760*1355**DEAD.547-643*DEAD.702-756:0.00000,

1_toxo_TGVEG_025430/558-769*1246**DEAD.556-652*DEAD.711-765:0.00000)

100:0.00000,

1_toxo_TGME49_030080/558-769*1246**DEAD.556-652*DEAD.711-765:0.00000)

100:0.29480,

1_ectoc_Esi0400_0014/735-881*1533**DEAD.735-879*Helicase_C.1043-1115:0.25999)

34:0.01872)

22:0.01442,

(

(

1_MicpuN3_58249/135-323*1026**DEAD.137-329*Helicase_C.495-564:0.23430,

1_OSTTA_tr_Q00V86_Q00V86_OSTTA/265-429*1038**THF_DHG_CYH_C.72-234*THF_DHG_CYH.1-69*DEAD.274-435*Helicase_C.565-638*ResIII.273-399*OCD_Mu_crystall.141-189:0.21692)

98:0.06340,

1_Auran1_66735/109-294*2360**DEAD.109-293*Helicase_C.451-520*zf-C3HC4.2092-2134*zf-rbx1.2088-2135*zf-MYND.1800-1835*Terpene_synth_C.469-506*Terpene_synth_C.***:0.29158)

74:0.03264)

21:0.00732,

1_Monbr1_16697/7-183*439**DEAD.8-179*Helicase_C.319-391*ResIII.5-172:0.31888)

56:0.03542,

1_Auran1_71377/225-387*655**ResIII.223-389*Helicase_C.493-567*DEAD.254-388:0.36103)

8:0.02514)

:0.00278)

:0.00835,

(

1_DICDI_tr_Q54UP1_Q54UP1_DICDI/146-284*528**ResIII.145-282*DEAD.147-283*Helicase_C.388-456:0.36695,

1_Phyra1_1_79568/106-304*777**ResIII.105-298*WW.6-36*DEAD.126-301:0.41335)

5:0.00515)

:0.01576)

:0.00394,

(

(

(

(

(

(

(

(

(

(

(

(

(

(

(

(

(

(

1_ANID_02482T0_ANID_02482/286-47*2014**Sec63.785-1090*Sec63.1625-1974*DEAD.289-473*DEAD.1134-1296*ResIII.298-470*ResIII.1145-1267*Helicase_C.616-661*Helicase_C.1420-1***:0.12716,

1_SCHPO_sp_O60072_MUG81_SCHPO/279-467*1935**Sec63.787-1093*Sec63.1618-1926*DEAD.280-463*DEAD.1137-1301*ResIII.280-462*ResIII.1148-1271*Helicase_C.580-665*Helicase_C.1422-1***:0.12681)

65:0.02880,

(

(

(

1_BDET_04947_BDEG_04932/382-561*2058**Sec63.870-1183*Sec63.1710-2052*DEAD.383-559*DEAD.1228-1392*ResIII.381-555*ResIII.1228-1362*Helicase_C.671-748*Helicase_C.1515-1***:0.09030,

1_RO3G_05834.1/314-503*1306**Sec63.826-1133*DEAD.315-499*DEAD.1179-1300*ResIII.319-498*ResIII.1181-1298*Helicase_C.620-704*IstB_IS21.326-346*IstB_IS21.448-4***:0.09303)

91:0.03786,

1_CRYNE_tr_Q5KBS7_Q5KBS7_CRYNE/322-509*1770**Sec63.832-1139*DEAD.324-507*DEAD.1184-1336*ResIII.317-504*ResIII.1180-1237*Helicase_C.628-710*IstB_IS21.323-354*IstB_IS21.1195-***:0.12845)

56:0.02174,

1_YEAST_sp_P53327_SLH1_YEAST/289-473*1967**Sec63.796-1100*Sec63.1627-1957*DEAD.290-469*DEAD.1142-1306*ResIII.287-468*ResIII.1153-1276*Helicase_C.589-673*Helicase_C.1430-1***:0.14717)

34:0.00848)

49:0.01895,

(

(

(

(

(

(

1_Monbr1_26326/418-597*1507**Sec63.918-1232*DEAD.419-595*DEAD.1275-1439*ResIII.418-592*ResIII.1273-1409*Helicase_C.718-797*GSPII_E.356-460*GSPII_E.1263-1310***:0.10132,

1_Nemve1_88887/483-662*2187**Sec63.984-1292*Sec63.1817-2169*DEAD.484-658*DEAD.1334-1499*ResIII.488-657*ResIII.1332-1467*Helicase_C.786-861*Helicase_C.1621-1***:0.10424)

34:0.00848,

1_HUMAN_sp_Q8N3C0_HELC1_HUMAN/478-657*2202**Sec63.978-1287*Sec63.1812-2176*DEAD.479-653*DEAD.1329-1494*ResIII.483-652*ResIII.1342-1462*Helicase_C.779-856*Helicase_C.1616-1***:0.10819)

37:0.01308,

1_Cioin2_292983/429-584*2055**Sec63.99-273*Sec63.846-1156*Sec63.1683-2035*DEAD.430-589*DEAD.1198-1363*ResIII.434-571*ResIII.1209-1331*Helicase_C.643-724*Heli***:0.12079)

48:0.02073,

1_CAEEL_tr_Q9XWI1_Q9XWI1_CAEEL/315-493*2017**Sec63.818-1133*Sec63.1668-2013*DEAD.315-489*DEAD.1182-1340*ResIII.321-487*ResIII.1184-1314*Helicase_C.620-696*Helicase_C.1472-1***:0.14359)

33:0.01726,

(

1_Naegr1_44831/197-375*1842**Sec63.700-1017*Sec63.1541-1830*DEAD.198-371*DEAD.1062-1223*ResIII.202-370*ResIII.1073-1195*Helicase_C.502-577*Helicase_C.1345-1***:0.16080,

1_DICDI_sp_Q54G57_HELC1_DICDI/484-663*2195**Sec63.981-1282*Sec63.1810-2164*DEAD.485-661*DEAD.1329-1494*ResIII.489-658*ResIII.1331-1460*ResIII.2030-2110*Helicase_C.777-858****:0.14646)

15:0.00976)

12:0.00508,

(

(

1_MicpuN3_84094/126-305*1901**Sec63.629-939*Sec63.1480-1807*DEAD.127-301*DEAD.992-1157*ResIII.135-300*ResIII.990-1126*Helicase_C.428-507*Helicase_C.1282-1361***:0.10064,

1_OSTTA_tr_Q013J2_Q013J2_OSTTA/503-678*2138**Sec63.955-1062*Sec63.1074-1243*Sec63.1770-2096*DEAD.504-675*DEAD.1287-1452*ResIII.506-673*ResIII.1291-1420*Helicase_C.1573-1651***:0.09822)

90:0.03432,

(

(

(

1_POPTR_0015s06720.1/66-205*374**DEAD.67-128*DEAD.120-202*ResIII.68-131*ResIII.129-200*Helicase_C.268-322*IstB_IS21.75-165:0.02465,

1_ARATH_tr_Q9FNQ1_Q9FNQ1_ARATH/509-687*2157**Sec63.1008-1316*Sec63.1839-2150*DEAD.510-684*DEAD.1358-1521*ResIII.512-682*ResIII.1369-1491*Helicase_C.809-886*Helicase_C.1644-***:0.03963)

97:0.04429,

(

1_Phypa1_1_130836/455-633*2112**Sec63.956-1263*Sec63.1787-2107*DEAD.456-630*DEAD.1305-1470*ResIII.455-628*ResIII.1303-1438*Helicase_C.750-833*Helicase_C.1589-1***:0.06828,

(

1_Selmo1_178863/266-444*1914**Sec63.766-1073*Sec63.1600-1913*DEAD.267-441*DEAD.1115-1280*ResIII.267-439*ResIII.1113-1248*Helicase_C.566-643*Helicase_C.1402-1***:0.02893,

1_Selmo1_410613/297-466*1812**Sec63.775-1082*Sec63.1608-1745*Sec63.1746-1811*DEAD.298-449*DEAD.1124-1289*ResIII.298-439*ResIII.1122-1257*Helicase_C.575-652*H***:0.04166)

98:0.04053)

64:0.01399)

77:0.02347,

1_Volca1_30109/16-132*1405**Sec63.505-590*Sec63.598-650*Sec63.1321-1405*DEAD.17-132*DEAD.818-923*Helicase_C.301-380*Helicase_C.1112-1189*ResIII.21-91*ResII***:0.10149)

69:0.02777)

60:0.03152)

17:0.01349)

28:0.02172,

(

(

(

1_GSEM1T00007182001/436-614*2145**Sec63.934-1261*Sec63.1793-2141*DEAD.437-612*DEAD.1303-1465*ResIII.448-608*ResIII.1307-1435*Helicase_C.737-812*Helicase_C.1588-1***:0.05789,

1_GSHART1T00002799001/436-614*2154**Sec63.934-1261*Sec63.1792-2140*DEAD.437-612*DEAD.1303-1464*ResIII.445-608*ResIII.1307-1435*Helicase_C.737-812*Helicase_C.1587-1***:0.05943)

92:0.03641,

(

(

(

(

1_leinf_LinJ.13.0390/451-629*2167**Sec63.952-1279*Sec63.1811-2149*DEAD.452-627*DEAD.1321-1481*ResIII.463-623*ResIII.1332-1453*Helicase_C.755-830*Helicase_C.1606-1***:0.00000,

1_leima_LmjF.13.0500/281-459*1985**Sec63.782-1109*Sec63.1641-1979*DEAD.282-457*DEAD.1151-1311*ResIII.293-453*ResIII.1162-1283*Helicase_C.585-660*Helicase_C.1436-1***:0.00000)

99:0.00278,

1_leime_LmxM.13.0500/281-459*1985**Sec63.782-1109*Sec63.1641-1979*DEAD.282-457*DEAD.1151-1311*ResIII.293-453*ResIII.1162-1283*Helicase_C.585-660*Helicase_C.1436-1***:0.00281)

87:0.01093,

(

1_leibr_LbrM.13.0320/282-460*1986**Sec63.783-1110*Sec63.1642-1980*DEAD.283-458*DEAD.1152-1312*ResIII.294-454*ResIII.1163-1284*Helicase_C.586-661*Helicase_C.1437-1***:0.00913,

1_leibr_LbrM.02.0170/218-368*368**DEAD.219-364*ResIII.230-357*DUF2075.239-358*SNF2_N.232-364:0.01074)

50:0.00433)

100:0.06352,

(

1_tbruc_Tb11.02.1930/483-663*2196**Sec63.983-1304*Sec63.1840-2189*DEAD.485-661*DEAD.1346-1510*ResIII.492-658*ResIII.1346-1480*Helicase_C.785-860*Helicase_C.1633-1***:0.06791,

1_tcong_TcIL3000.11.4440/437-617*2158**Sec63.937-1258*Sec63.1793-2151*DEAD.439-613*DEAD.1300-1462*ResIII.449-612*ResIII.1313-1433*Helicase_C.738-814*Helicase_C.1587-1***:0.06469)

59:0.01057)

45:0.01773)

37:0.01206,

1_tviva_TvY486_1104500/430-610*2150**Sec63.930-1247*Sec63.1793-2137*DEAD.432-608*DEAD.1293-1458*Helicase_C.731-807*Helicase_C.1580-1659*ResIII.433-605*ResIII.1305-1***:0.11332)

100:0.09178)

13:0.01221,

(

(

1_para_paraGSPATP00011266001/462-638*2116**Sec63.958-1287*Sec63.1814-2115*DEAD.462-633*DEAD.1334-1497*Helicase_C.757-836*Helicase_C.1619-1697*ResIII.473-633*ResIII.1329-1***:0.01953,

1_para_paraPTETP3100018001/461-637*2120**Sec63.957-1289*Sec63.1818-2119*DEAD.461-632*DEAD.1338-1501*ResIII.472-632*ResIII.1333-1496*Helicase_C.756-835*Helicase_C.1621-1***:0.02002)

100:0.15845,

1_tetra205.m00065/501-677*2678**Sec63.997-1360*Sec63.1883-2236*DEAD.501-673*DEAD.1402-1568*Helicase_C.801-876*Helicase_C.1682-1763*PhoH.495-540*PhoH.1399-1457****:0.17771)

68:0.03398)

10:0.01724,

1_ent_h_3.m00609/452-632*1799**Sec63.952-1255*DEAD.453-627*DEAD.1301-1455*DEAD.1506-1574*Helicase_C.746-829*PhoH.450-526*PhoH.1300-1364:0.22795)

:0.00680,

(

(

(

(

(

(

(

1_ANID_10194T0_ANID_10194/534-71*2226**Sec63.1035-1343*Sec63.1870-2210*DEAD.535-710*DEAD.1386-1533*ResIII.547-709*ResIII.1385-1518*Helicase_C.837-914*AAA_10.549-576*A***:0.12254,

(

1_BDET_03666_BDEG_03657/559-739*2234**Sec63.1060-1365*Sec63.1890-2211*DEAD.560-735*DEAD.1408-1574*ResIII.571-734*ResIII.1406-1540*Helicase_C.859-938*Helicase_C.1694-***:0.09626,

1_RO3G_02202.1/533-713*2202**Sec63.1037-1341*Sec63.1868-2182*DEAD.534-709*DEAD.1385-1541*ResIII.545-708*ResIII.1384-1528*Helicase_C.835-914*Helicase_C.1672-***:0.09711)

80:0.02663)

51:0.02418,

1_SCHPO_sp_Q9UT24_BRR2_SCHPO/521-700*2176**Sec63.1020-1324*Sec63.1849-2160*DEAD.522-696*DEAD.1367-1513*ResIII.506-695*ResIII.1368-1493*Helicase_C.819-898*PhoH.532-563*Pho***:0.14595)

35:0.01875,

1_CRYNE_tr_Q5KET5_Q5KET5_CRYNE/488-666*2152**Sec63.986-1291*Sec63.1816-2128*DEAD.488-664*DEAD.1333-1498*Helicase_C.787-864*Helicase_C.1615-1698*ResIII.499-661*ResIII.1341-1***:0.16392)

33:0.01753,

(

(

(

(

1_Phatr2_21388/507-695*2190**Sec63.1017-1322*Sec63.1850-2175*DEAD.508-691*DEAD.1364-1535*ResIII.519-690*ResIII.1362-1493*Helicase_C.815-894*AAA_10.523-546*A***:0.09358,

1_Thaps3_35726/401-583*2089**Sec63.904-1210*Sec63.1741-2071*DEAD.402-579*DEAD.1252-1423*ResIII.410-578*ResIII.1263-1390*Helicase_C.704-782*AAA_10.416-439*AA***:0.09768)

100:0.05528,

1_Auran1_37524/496-680*2171**Sec63.999-1303*Sec63.1845-2162*DEAD.497-677*DEAD.1347-1516*Helicase_C.799-878*Helicase_C.1649-1725*ResIII.510-675:0.14799)

48:0.01296,

(

(

(

1_DICDI_sp_Q55CI8_HELCL_DICDI/553-733*2237**Sec63.1050-1356*Sec63.1892-2214*DEAD.554-731*DEAD.1400-1567*DEAD.1614-1646*Helicase_C.851-928*Helicase_C.1686-1767:0.13601,

(

(

1_Phyra1_1_47995/394-576*2122**Sec63.899-1214*Sec63.1774-2108*DEAD.395-574*DEAD.1259-1419*ResIII.400-571*ResIII.1256-1410*Helicase_C.699-776*Helicase_C.1569-1***:0.00864,

1_Physo1_1_117362/251-433*1995**Sec63.756-1071*Sec63.1648-1983*DEAD.252-431*DEAD.1133-1293*Helicase_C.556-633*Helicase_C.1443-1471*ResIII.256-428*ResIII.1130-1***:0.00775)

100:0.10540,

1_ectoc_Esi0020_0094/529-708*2195**Sec63.1028-1333*Sec63.1860-2180*DEAD.530-706*DEAD.1378-1544*ResIII.535-703*ResIII.1385-1540*Helicase_C.825-906*Helicase_C.1659-***:0.11141)

39:0.02023)

8:0.01120,

(

(

(

1_Chlre4_123427/510-690*2169**Sec63.1011-1317*Sec63.1845-2167*DEAD.511-688*DEAD.1360-1510*ResIII.525-685*ResIII.1358-1498*Helicase_C.812-888*Helicase_C.1649-***:0.02010,

1_Volca1_107845/470-586*1703**Sec63.876-1106*Sec63.1370-1692*DEAD.469-584*DEAD.1117-1190*Helicase_C.740-794*Helicase_C.1194-1251:0.03118)

87:0.08604,

(

1_MicpuN3_98172/398-577*2072**Sec63.898-1202*Sec63.1734-2051*DEAD.399-574*DEAD.1246-1398*Helicase_C.696-775*Helicase_C.1535-1615*ResIII.411-572*ResIII.1244-1***:0.09295,

1_Phypa1_1_205535/512-691*2181**Sec63.1012-1316*Sec63.1844-2162*DEAD.513-689*DEAD.1359-1525*ResIII.525-686*ResIII.1370-1491*Helicase_C.810-889*Helicase_C.1650-***:0.09038)

38:0.01260)

25:0.02524,

(

(

(

1_ARATH_tr_O48534_O48534_ARATH/507-686*2172**Sec63.1007-1311*Sec63.1840-2158*DEAD.509-682*DEAD.1354-1521*ResIII.520-681*ResIII.1353-1489*Helicase_C.805-884*Helicase_C.1644-***:0.06624,

1_ARATH_tr_Q9SYP1_Q9SYP1_ARATH/506-685*2171**Sec63.1006-1310*Sec63.1839-2158*DEAD.507-683*DEAD.1353-1520*ResIII.518-680*ResIII.1351-1489*Helicase_C.804-883*Helicase_C.1644-***:0.06709)

64:0.00866,

1_POPTR_0012s09930.1/517-696*2186**Sec63.1017-1325*Sec63.1853-2171*DEAD.518-693*DEAD.1368-1535*ResIII.529-691*ResIII.1366-1503*Helicase_C.815-894*Helicase_C.1658-***:0.07745)

90:0.05041,

1_Selmo1_144158/500-679*2164**Sec63.1000-1304*Sec63.1830-2144*DEAD.501-677*DEAD.1347-1516*ResIII.505-673*ResIII.1348-1481*Helicase_C.798-877*Helicase_C.1635-***:0.12042)

15:0.00207)

24:0.01224)

15:0.01263,

(

(

1_toxo_TGME49_023390/534-715*2198**Sec63.1036-1340*Sec63.1875-2193*DEAD.535-711*DEAD.1384-1531*Helicase_C.834-913*Helicase_C.1680-1756*ResIII.537-710:0.00000,

1_toxo_TGVEG_063760/534-715*2198**Sec63.1036-1340*Sec63.1875-2193*DEAD.535-711*DEAD.1384-1530*Helicase_C.834-913*Helicase_C.1680-1756*ResIII.537-710:0.00000)

100:0.00000,

1_toxo_TGGT1_077470/534-715*2119**Sec63.1036-1340*Sec63.1875-2111*DEAD.535-711*DEAD.1384-1530*Helicase_C.834-913*Helicase_C.1680-1756*ResIII.537-710:0.00000)

100:0.15633)

3:0.00537)

8:0.01302,

1_Naegr1_37179/399-579*2058**Sec63.899-1204*Sec63.1729-2042*DEAD.403-577*DEAD.1249-1412*Helicase_C.696-777*Helicase_C.1532-1611*ResIII.403-574*ResIII.1246-1***:0.17805)

9:0.00928)

7:0.00363,

1_tetra3691.m00174/561-740*2279**Sec63.1071-1393*Sec63.1948-2263*DEAD.562-737*DEAD.1444-1590*Helicase_C.868-950*Helicase_C.1743-1779*GSPII_E.562-603*GSPII_E.143***:0.18807)

8:0.00474,

(

(

(

(

(

(

1_ENSTRUP00000003016/480-659*2136**Sec63.980-1284*Sec63.1810-2120*DEAD.481-657*DEAD.1328-1493*ResIII.481-654*ResIII.1326-1461*Helicase_C.778-857*Helicase_C.1615-1***:0.01888,

1_DANRE_tr_B0S754_B0S754_DANRE/479-658*2134**Sec63.979-1283*Sec63.1808-2119*DEAD.480-656*DEAD.1326-1491*ResIII.487-653*ResIII.1324-1460*Helicase_C.777-856*Helicase_C.1613-1***:0.02001)

99:0.03247,

1_HUMAN_sp_O75643-1_U520_HUMAN/482-661*2136**Sec63.982-1286*Sec63.1812-2124*DEAD.483-659*DEAD.1330-1512*ResIII.487-656*ResIII.1329-1478*Helicase_C.780-859*Helicase_C.1617-1***:0.04809)

100:0.03927,

1_Cioin2_238542/488-667*2143**Sec63.986-1290*Sec63.1816-2126*DEAD.489-665*DEAD.1334-1494*Helicase_C.786-865*Helicase_C.1621-1697*ResIII.491-662*ResIII.1335-1***:0.09267)

78:0.01783,

(

1_Nemve1_158557/482-661*2147**Sec63.982-1286*Sec63.1812-2127*DEAD.483-659*DEAD.1330-1495*ResIII.494-656*ResIII.1341-1464*Helicase_C.780-859*Helicase_C.1615-1***:0.08622,

1_DROME_sp_Q9VUV9_U520_DROME/482-661*2142**Sec63.982-1286*Sec63.1811-2128*DEAD.483-658*DEAD.1330-1494*ResIII.487-656*ResIII.1328-1454*Helicase_C.779-859*Helicase_C.1616-1***:0.09155)

75:0.01551)

93:0.04358,

1_CAEEL_sp_Q9U2G0_U520_CAEEL/476-655*2145**Sec63.975-1279*Sec63.1811-2126*DEAD.477-652*DEAD.1324-1489*ResIII.485-650*ResIII.1322-1458*Helicase_C.773-852*PhoH.476-515*PhoH***:0.15190)

56:0.01782,

1_Monbr1_36978/482-658*2143**Sec63.979-1284*Sec63.1811-2128*DEAD.483-656*DEAD.1328-1472*ResIII.496-653*ResIII.1326-1462*Helicase_C.778-857*Helicase_C.1615-1***:0.17136)

35:0.02248)

39:0.01102,

(

1_para_paraGSPATP00029804001/440-618*2065**Sec63.937-1243*Sec63.1742-2052*DEAD.442-614*DEAD.1290-1443*Helicase_C.741-817:0.03878,

1_para_paraGSPATP00030936001/439-617*2066**Sec63.936-1242*Sec63.1743-2053*DEAD.441-613*DEAD.1289-1447*Helicase_C.739-816:0.03943)

100:0.16300)

37:0.03216)

1:0.00863,

(

1_CRYPV_tr_Q5CRF5_Q5CRF5_CRYPV/528-705*1204**Sec63.1050-1200*DEAD.529-701*ResIII.537-700*Helicase_C.828-904:0.23138,

(

1_PLAF7_tr_Q8IFP1_Q8IFP1_PLAF7/716-872*2874**Sec63.1379-1706*Sec63.2503-2869*DEAD.717-977*DEAD.1830-1919*Helicase_C.1103-1180*Helicase_C.2304-2356:0.22403,

1_THEPA_tr_Q4MYU4_Q4MYU4_THEPA/489-689*2249**Sec63.1024-1363*Sec63.1951-2245*DEAD.490-684*DEAD.1430-1574*ResIII.501-684*ResIII.1420-1514*Helicase_C.807-884*Helicase_C.1648-***:0.23349)

29:0.00206)

34:0.01482)

:0.00688,

(

(

(

(

(

1_Phyra1_1_85820/282-466*2139**Sec63.846-1166*Sec63.1776-2136*DEAD.284-464*DEAD.1217-1412*ResIII.287-461*ResIII.1216-1381*Helicase_C.629-713*Helicase_C.1550-1***:0.03251,

1_Physo1_1_131652/326-510*2186**Sec63.898-1218*Sec63.1828-2184*DEAD.328-508*DEAD.1269-1464*ResIII.332-505*ResIII.1268-1433*Helicase_C.681-765*Helicase_C.1602-1***:0.03235)

100:0.13204,

1_ectoc_Esi0177_0016/610-788*2343**Sec63.1110-1418*Sec63.1967-2155*Sec63.2262-2332*DEAD.611-785*DEAD.820-944*DEAD.1460-1611*Helicase_C.908-987*Helicase_C.1755-183***:0.17072)

37:0.01083,

(

1_Phatr2_25/53-237*1589**Sec63.573-900*Sec63.1463-1589*DEAD.54-234*DEAD.944-1105*ResIII.67-232*ResIII.955-1090*Helicase_C.367-447*Helicase_C.1264-1341*A***:0.12605,

1_Thaps3_12259/55-245*1581**Sec63.572-886*Sec63.1453-1581*DEAD.56-243*DEAD.932-1092*ResIII.54-240*ResIII.947-1079*Helicase_C.372-449*Helicase_C.1255-1331*A***:0.12532)

100:0.05748)

40:0.01719,

1_Auran1_58/4-203*1555**Sec63.525-850*Sec63.1402-1554*DEAD.5-201*DEAD.898-1074*ResIII.13-198*ResIII.911-1038*Helicase_C.327-403*Helicase_C.1205-1282*GS***:0.19614)

27:0.03185,

1_ent_h_27.m00240/182-353*1804**Sec63.662-968*Sec63.1487-1800*DEAD.182-350*DEAD.1010-1170*Helicase_C.475-552*Helicase_C.1294-1371*ResIII.192-348*ResIII.1004-11***:0.22618)

8:0.01893)

:0.00263,

(

1_toxo_TGME49_049810/622-762*2539**Sec63.1187-1508*Sec63.2181-2504*DEAD.489-761*DEAD.1551-1658*Helicase_C.976-1064*Helicase_C.1872-1952*ResIII.495-530*ResIII.678-***:0.25472,

1_THEPA_tr_Q4N888_Q4N888_THEPA/128-309*1764**Sec63.619-948*Sec63.1502-1652*Sec63.1669-1759*DEAD.130-307*DEAD.990-1161*Helicase_C.422-500*Helicase_C.1274-1349*ResIII.133-304***:0.22677)

32:0.02361)

:0.01205,

1_CMER_CMQ149C/244-419*1858**Sec63.738-1067*DEAD.245-417*DEAD.1114-1248*Helicase_C.537-614*ResIII.249-414*ResIII.1231-1254:0.24513)

:0.00577,

1_CMER_CML192C/120-296*1822**DEAD.121-292*Sec63.626-765*ResIII.119-290*Helicase_C.422-498*GSPII_E.121-155:0.26602)

:0.00435,

1_CRYPV_tr_Q5CTJ2_Q5CTJ2_CRYPV/240-434*2184**Sec63.839-1186*Sec63.1856-2183*DEAD.240-429*DEAD.1254-1416*Helicase_C.635-715*Helicase_C.1569-1646*ResIII.251-429*ResIII.1258-1***:0.28020)

:0.01676,

(

(

(

(

1_GSEM1T00002495001/458-647*2181**Sec63.970-1282*DEAD.459-643*DEAD.1339-1505*Helicase_C.770-850*ResIII.471-641:0.04044,

1_GSHART1T00001101001/458-641*2337**Sec63.964-1276*Sec63.1870-2085*DEAD.459-637*DEAD.1334-1510*Helicase_C.766-844*ResIII.471-612*ResIII.1342-1365:0.04108)

100:0.06813,

(

(

1_leima_LmjF.17.0920/485-666*2368**Sec63.991-1299*Sec63.2010-2235*DEAD.487-662*DEAD.1356-1542*Helicase_C.793-870*ResIII.497-660*SNF2_N.499-634:0.00604,

1_leime_LmxM.17.0920/485-666*2368**Sec63.991-1299*Sec63.2079-2242*DEAD.487-662*DEAD.1356-1542*Helicase_C.793-870*ResIII.497-660*SNF2_N.499-634:0.00494)

39:0.02818,

1_leibr_LbrM.17.0940/483-664*2365**Sec63.989-1299*Sec63.2075-2149*DEAD.485-660*DEAD.1354-1538*Helicase_C.791-868*ResIII.496-658*AAA_10.499-534*AAA_10.575-625*IstB***:0.03500)

23:0.06804)

17:0.01107,

(

(

1_tbruc_Tb927.5.2290/404-584*2237**Sec63.908-1220*Sec63.1883-2019*DEAD.405-579*DEAD.1274-1454*ResIII.417-578*ResIII.1283-1312*Helicase_C.709-787:0.06828,

1_tcong_TcIL3000.5.2070/404-584*781**DEAD.405-580*ResIII.418-578*Helicase_C.709-756:0.06984)

41:0.00634,

1_tviva_TvY486_0501670/407-587*2241**Sec63.911-1220*Sec63.1869-2023*DEAD.408-583*DEAD.1279-1452*ResIII.419-581*ResIII.1289-1314*Helicase_C.713-790:0.07929)

96:0.03726)

23:0.11630,

(

1_leinf_LinJ.17.1020/170-276*276**DEAD.172-270*ResIII.182-268:-0.00165,

1_CAEEL_tr_A0FLQ6_A0FLQ6_CAEEL/1-75*1540**DNA_pol_A.1175-1538*Helicase_C.202-274*DEAD.18-70:0.00165)

7:0.23776)

2:0.07254)

1:0.02743,

(

1_Chlre4_142899/1-165*934**Sec63.502-852*DEAD.26-163*Helicase_C.286-376:0.29321,

1_OSTTA_tr_Q018K2_Q018K2_OSTTA/77-252*1057**Sec63.558-853*DEAD.77-250*zf-CCHC.981-996*zf-CCHC.1014-1029*Helicase_C.369-445:0.29686)

87:0.06849)

1:0.00430,

(

(

(

(

(

(

(

1_ENSTRUP00000024677/1300-1471*2037**Sec63.922-940*Sec63.967-1259*Sec63.1696-2033*DEAD.469-511*DEAD.521-597*DEAD.1301-1466*Helicase_C.724-800*Helicase_C.1500-1577*R***:0.11060,

1_DROME_tr_Q961L2_Q961L2_DROME/250-422*774**Sec63.1-209*Sec63.733-762*DEAD.251-417*ResIII.262-385*Helicase_C.540-616:0.11033)

98:0.04629,

(

1_POPTR_0015s06740.1/394-565*1200**Sec63.45-353*Sec63.877-1187*DEAD.395-559*Helicase_C.681-759*ResIII.406-529:0.05039,

1_ORYSJ_tr_Q0DU12_Q0DU12_ORYSJ/339-510*1139**Sec63.1-298*Sec63.823-1132*DEAD.340-504*Helicase_C.626-704*ResIII.341-473:0.05426)

100:0.11359)

93:0.03005,

(

1_toxo_TGGT1_101490/1557-1729*2477**Sec63.1194-1515*Sec63.2215-2442*DEAD.489-761*DEAD.1558-1723*Helicase_C.994-1071*Helicase_C.1906-1986*ResIII.495-530*ResIII.678-***:0.00000,

1_toxo_TGVEG_002020/1559-1731*2578**Sec63.1196-1517*Sec63.2220-2543*DEAD.489-761*DEAD.1560-1725*Helicase_C.996-1073*Helicase_C.1911-1991*ResIII.495-530*ResIII.678-***:0.00000)

100:0.19234)

98:0.05347,

(

1_POPTR_0015s10750.1/1336-1509*2157**Sec63.985-1294*Sec63.1823-2142*DEAD.514-603*DEAD.609-662*DEAD.1337-1504*ResIII.525-586*ResIII.614-660*ResIII.1335-1472*Helicase***:0.17717,

1_OSTTA_tr_Q00Z19_Q00Z19_OSTTA/567-737*1398**Sec63.219-524*Sec63.1037-1349*DEAD.568-732*Helicase_C.68-112*Helicase_C.886-920*ResIII.579-692:0.17955)

97:0.06948)

91:0.03365,

1_PLAF7_tr_Q8IL78_Q8IL78_PLAF7/1372-15*2472**Sec63.953-1330*Sec63.2027-2056*Sec63.2139-2468*DEAD.343-634*DEAD.1373-1534*Helicase_C.752-833*Helicase_C.1811-1892*AAA.358-384****:0.29440)

58:0.02693,

(

(

(

(

(

1_ANID_05514T0_ANID_05514/256-42*1390**Sec63.708-1031*DEAD.257-422*ResIII.268-420*AAA_10.272-295*AAA_10.347-394:0.20656,

1_BDET_04643_BDEG_04629/185-361*544**DEAD.184-358*ResIII.186-314*Helicase_C.437-483:0.20160)

55:0.01708,

(

(

1_ENSTRUP00000007481/121-276*894**Sec63.538-790*DEAD.121-230*ResIII.118-214*Helicase_C.373-416:0.11828,

1_DANRE_tr_A2BIH3_A2BIH3_DANRE/140-321*977**Sec63.616-930*DEAD.140-319*ResIII.137-315*Helicase_C.436-513:0.12531)

97:0.04056,

(

(

1_HUMAN_sp_A2PYH4-1_HFM1_HUMAN/284-466*1435**Sec63.777-1091*DEAD.284-463*Helicase_C.583-658*ResIII.282-436:0.00000,

1_HUMAN_tr_A6NGI5_A6NGI5_HUMAN/284-466*1391**Sec63.777-896*Sec63.899-1047*DEAD.284-463*Helicase_C.583-658*ResIII.282-436:0.00000)

93:0.01423,

1_HUMAN_tr_A8MQ67_A8MQ67_HUMAN/284-386*391**DEAD.284-386*ResIII.282-365:-0.01423)

100:0.14582)

100:0.07483)

69:0.03543,

(

(

(

(

(

(

1_POPTR_0001s35040.1/26-209*1175**Sec63.488-762*DEAD.28-208*Helicase_C.288-366*ResIII.41-170*Cdd1.647-680:0.10099,

1_ORYSJ_tr_Q0DZI2_Q0DZI2_ORYSJ/33-224*624**DEAD.35-222*Sec63.541-601*Helicase_C.344-421*ResIII.49-185*AAA_10.49-74:0.10553)

76:0.01573,

(

1_ARATH_tr_Q5D892_Q5D892_ARATH/26-217*1133**Sec63.536-847*DEAD.28-216*Helicase_C.337-414*ResIII.41-211*Cdd1.693-726*AAA_10.42-66*AAA_10.1016-1109:-0.00252,

1_ARATH_tr_Q9LVW8_Q9LVW8_ARATH/26-206*1111**Sec63.486-759*DEAD.28-205*Helicase_C.287-364*ResIII.41-200*Cdd1.643-676*AAA_10.42-66*AAA_10.1028-1087:0.00252)

100:0.11825)

100:0.07258,

(

1_Phypa1_1_122688/30-221*827**Sec63.541-810*DEAD.32-220*Helicase_C.344-421*ResIII.45-178:0.15495,

1_Selmo1_97186/27-204*762**Sec63.490-761*DEAD.29-202*Helicase_C.294-371*DNA_pol_lambd_f.650-683*GSPII_E.29-64*Cdd1.606-629*Cdd1.646-684:0.16144)

98:0.03379)

100:0.04792,

1_Naegr1_30474/29-210*666**Sec63.521-665*DEAD.30-208*ResIII.41-205*Helicase_C.330-407:0.24336)

23:0.01341,

1_ectoc_Esi0020_0060/276-466*1882**Sec63.718-957*DEAD.277-462*ResIII.281-459*Helicase_C.579-656*GSPII_E.273-315:0.26790)

14:0.01198,

1_MicpuN3_57057/77-269*1148**Sec63.587-931*DEAD.79-265*Helicase_C.390-465*ResIII.90-226*GSPII_E.80-119:0.26087)

20:0.01030)

13:0.00904,

(

1_Monbr1_28075/66-222*1063**Sec63.525-754*DEAD.67-150*DEAD.152-220*Helicase_C.345-422*ResIII.67-137*ResIII.161-216:0.27264,

1_CRYNE_tr_Q5KBY3_Q5KBY3_CRYNE/198-373*1465**DEAD.197-370*Sec63.792-1008*Helicase_C.521-598*ResIII.198-340*SNF2_N.207-347:0.25475)

28:0.01468)

13:0.00277,

1_YEAST_sp_P51979_HFM1_YEAST/140-310*1187**Sec63.616-932*DEAD.141-309*ResIII.138-304*Helicase_C.420-496*GSPII_E.109-182:0.27438)

31:0.01674)

22:0.00694,

(

(

(

1_GSEM1T00000941001/21-236*1509**Sec63.601-994*DEAD.21-231*ResIII.21-197*Helicase_C.357-433:0.12403,

1_GSHART1T00008272001/21-234*1268**Sec63.603-923*DEAD.21-229*ResIII.20-186*Helicase_C.353-431:0.12125)

100:0.09377,

(

(

(

1_leinf_LinJ.32.1460/22-256*1689**Sec63.606-634*Sec63.710-928*DEAD.22-251*Helicase_C.377-453*ResIII.32-217:0.02135,

1_leima_LmjF.32.1400/22-255*1691**Sec63.605-632*Sec63.709-927*DEAD.22-250*Helicase_C.374-452*ResIII.32-218:0.02138)

86:0.01049,

1_leime_LmxM.31.1400/22-256*1692**Sec63.606-633*Sec63.710-916*DEAD.22-251*Helicase_C.377-453*ResIII.35-217:0.03212)

100:0.06900,

1_leibr_LbrM.32.1560/22-256*1678**Sec63.606-633*Sec63.710-925*DEAD.22-251*Helicase_C.377-453*ResIII.35-217:0.09711)

100:0.11931)

54:0.00577,

(

(

(

1_tcruz_Tc00.1047053504051.20/21-221*1324**Sec63.571-880*DEAD.21-218*Helicase_C.342-418*ResIII.23-182*GSPII_E.17-57:0.11156,

1_tviva_TvY486_1115360/21-178*953**Sec63.532-840*DEAD.37-175*Helicase_C.299-375:0.12261)

98:0.03327,

1_tbruc_Tb11.01.6260/66-282*1408**Sec63.637-951*DEAD.66-279*Helicase_C.403-479*ResIII.64-258*GSPII_E.59-107:0.14084)

69:0.00912,

1_tcong_TcIL3000.11.14900/21-238*689**DEAD.21-237*Helicase_C.359-435*Sec63.593-689*ResIII.20-210*GSPII_E.16-58:0.15411)

100:0.06755)

100:0.09240)

34:0.02398)

2:0.02712,

(

(

(

(

(

(

(

(

(

(

(

(

(

(

(

(

(

(

(

1_ANID_04412T0_ANID_04412/155-30*1080**DSHCT.902-1080*DEAD.155-302*Helicase_C.477-552*GSPII_E.156-199:0.05491,

1_RO3G_00987.1/147-294*1061**DSHCT.885-1061*DEAD.147-294*Helicase_C.467-542*GSPII_E.147-191:0.05320)

51:0.01297,

(

1_SCHPO_sp_O14232_YDVG_SCHPO/201-348*1117**DSHCT.940-1117*DEAD.201-348*Helicase_C.521-596:0.05014,

1_YEAST_sp_P47047_MTR4_YEAST/152-299*1073**DSHCT.897-1073*DEAD.152-299*DEAD.339-366*Helicase_C.473-548:0.05121)

60:0.01912)

43:0.01033,

1_Monbr1_35219/50-157*941**DSHCT.758-940*DEAD.50-141*Helicase_C.346-421:0.08098)

13:0.00271,

(

(

1_Cioin2_289546/131-278*1037**DSHCT.863-1037*DEAD.131-277*Helicase_C.444-519:0.04412,

1_Nemve1_234599/132-279*1031**DSHCT.855-1031*DEAD.132-278*Helicase_C.442-517:0.04372)

86:0.01913,

(

(

(

1_HUMAN_sp_P42285_SK2L2_HUMAN/142-289*1042**DSHCT.867-1042*DEAD.143-288*Helicase_C.453-528*ResIII.146-266:0.00368,

1_CHICK_tr_Q5ZMQ1_Q5ZMQ1_CHICK/129-276*1029**DSHCT.854-1029*DEAD.130-275*Helicase_C.440-515*ResIII.133-253:0.00307)

97:0.01186,

1_DANRE_tr_Q6P7X6_Q6P7X6_DANRE/130-277*1034**DSHCT.859-1034*DEAD.130-276*Helicase_C.446-521*ResIII.139-254:0.01517)

57:0.00264,

1_ENSTRUP00000037244/129-276*1034**DSHCT.860-1034*DEAD.129-275*Helicase_C.446-521*ResIII.138-272:0.01763)

98:0.04464)

72:0.02052)

4:0.00923,

1_DROME_tr_Q9Y134_Q9Y134_DROME/154-301*1055**DSHCT.881-1055*DEAD.154-300*Helicase_C.469-544:0.08846)

5:0.00243,

1_CAEEL_sp_Q23223_YH2O_CAEEL/122-275*1026**DSHCT.852-1026*DEAD.129-274*Helicase_C.440-515*ResIII.130-253:0.09428)

4:0.02119,

1_Naegr1_81560/177-326*1131**DSHCT.948-1130*DEAD.178-324*Helicase_C.499-574:0.11647)

2:0.00247,

(

(

(

(

(

(

(

1_Phyra1_1_74137/129-278*1067**DSHCT.887-1066*DEAD.129-275*Helicase_C.452-526*Helicase_C.887-899:0.00000,

1_Phyra1_1_86779/108-257*1046**DSHCT.866-1045*DEAD.108-254*Helicase_C.431-505*Helicase_C.866-878:0.00000)

100:0.00333,

1_Physo1_1_135412/136-285*1072**DSHCT.892-1071*DEAD.136-282*Helicase_C.459-533*Helicase_C.892-904:0.00333)

100:0.03546,

1_ectoc_Esi0347_0025/115-262*1034**DSHCT.855-1034*DEAD.115-261*Helicase_C.432-508:0.03891)

68:0.01747,

1_Thaps3_34661/10-159*948**DSHCT.766-947*DEAD.10-156*Helicase_C.339-414*ResIII.7-129:0.05274)

53:0.01191,

1_Auran1_268/11-159*916**DSHCT.738-916*DEAD.12-159*Helicase_C.328-404:0.06564)

55:0.01208,

1_Phatr2_50326/90-239*999**DSHCT.817-998*DEAD.90-236*Helicase_C.402-477*Helicase_C.864-920:0.07518)

60:0.02859,

(

(

1_ent_h_131.m00124/102-245*977**DSHCT.800-977*DEAD.98-245*Helicase_C.406-480:0.00000,

1_ent_h_373.m00054/102-245*486**DEAD.98-245*Helicase_C.406-480*Arch_ATPase.120-218:0.00000)

100:0.09583,

(

1_CRYNE_tr_Q5KHW3_Q5KHW3_CRYNE/150-295*1068**DSHCT.889-1068*DEAD.150-295*Helicase_C.469-544*ResIII.158-273:0.09344,

1_DICDI_tr_Q86IE2_Q86IE2_DICDI/214-361*1128**DSHCT.944-1128*DEAD.214-360*Helicase_C.527-601:0.09149)

15:0.00615)

12:0.00957)

5:0.01280)

4:0.01192,

(

(

(

(

1_para_paraGSPATP00016170001/79-228*963**DSHCT.785-963*DEAD.79-225*DEAD.266-294*Helicase_C.384-459:0.00000,

1_para_paraPTETP14300002001/79-228*972**DSHCT.722-756*DSHCT.794-972*DEAD.79-225*DEAD.266-294*Helicase_C.384-459:0.00000)

100:0.07913,

1_tetra3687.m00033/136-282*1037**DSHCT.858-1037*DEAD.136-282*Helicase_C.445-520:0.07733)

81:0.02741,

1_CMER_CMA072C/173-320*1046**DSHCT.862-1046*DEAD.173-317*Helicase_C.476-552:0.11553)

29:0.01440,

(

(

1_Chlre4_206573/99-246*1009**DSHCT.829-1009*DEAD.99-245*Helicase_C.406-480:0.00336,

1_Volca1_107315/487-634*1484**DSHCT.1292-1484*DEAD.487-633*WD40.95-121*WD40.147-163*WD40.186-219*WD40.269-302*WD40.321-348*Helicase_C.794-869:0.00340)

100:0.10791,

(

(

(

1_ORYSJ_tr_C7JAA4_C7JAA4_ORYSJ/86-235*250**DEAD.86-233*ResIII.84-230*Zot.103-203*Arch_ATPase.109-206:0.03690,

1_ARATH_tr_Q9XIF2_Q9XIF2_ARATH/71-219*988**DSHCT.811-988*DEAD.71-217*Helicase_C.388-462*ResIII.80-214:0.03692)

59:0.00875,

1_POPTR_0004s23750.1/85-234*1012**DSHCT.835-1012*DEAD.85-232*Helicase_C.411-486*Zot.102-203*ResIII.96-229*ResIII.554-599:0.04467)

95:0.02366,

(

1_Phypa1_1_183907/91-240*1003**DSHCT.826-1002*DEAD.91-238*Helicase_C.409-484:0.04349,

1_Selmo1_174598/70-219*986**DSHCT.810-986*DEAD.71-217*Helicase_C.382-457*ResIII.71-214:0.03651)

95:0.02391)

98:0.05230)

19:0.00793)

2:0.00614)

1:0.00368,

(

(

1_MicpuN3_78446/133-281*1037**DSHCT.853-1037*DEAD.133-279*Helicase_C.441-517:0.07787,

1_OSTTA_tr_Q016S7_Q016S7_OSTTA/85-231*1018**DSHCT.842-1018*DEAD.85-230*Helicase_C.402-475:0.07860)

91:0.04748,

(

(

1_MicpuN3_88392/93-232*1047**DSHCT.855-1047*DEAD.86-231*Helicase_C.433-508:0.06613,

1_OSTTA_tr_Q011H9_Q011H9_OSTTA/104-251*1033**DSHCT.853-1033*DEAD.105-251*Helicase_C.438-513*Uteroglobin.293-316*ResIII.114-249:0.06244)

96:0.04628,

(

(

(

1_POPTR_0006s07760.1/74-223*985**DSHCT.806-985*DEAD.74-220*Helicase_C.392-468:0.01373,

1_POPTR_0018s14280.1/91-240*1113**DSHCT.757-932*DEAD.91-237*Helicase_C.409-483:0.01294)

99:0.03071,

(

1_ORYSJ_tr_Q53PH9_Q53PH9_ORYSJ/86-235*1003**DSHCT.824-1003*DEAD.86-232*Helicase_C.405-481:0.03639,

1_ARATH_tr_Q9ZVW2_Q9ZVW2_ARATH/84-233*995**DSHCT.816-995*DEAD.84-230*Helicase_C.402-478:0.03694)

41:0.00762)

49:0.01261,

(

1_Phypa1_1_182487/85-234*1017**DSHCT.839-1016*DEAD.85-231*Helicase_C.419-494:0.04555,

1_Selmo1_79650/47-196*970**DSHCT.796-970*DEAD.47-193*Helicase_C.372-448:0.04112)

59:0.01323)

99:0.06086)

38:0.00943)

14:0.00821)

6:0.00713,

(

(

(

(

1_toxo_TGME49_013770/237-385*1206**DSHCT.1010-1206*DEAD.238-385*Helicase_C.559-634:-0.00048,

1_toxo_TGVEG_034540/237-386*1206**DSHCT.1010-1206*DEAD.238-385*Helicase_C.559-634:0.00048)

96:0.00024,

1_toxo_TGGT1_038730/237-385*1206**DSHCT.1010-1206*DEAD.238-385*Helicase_C.559-634:-0.00024)

100:0.11431,

1_CRYPV_tr_Q5CVW7_Q5CVW7_CRYPV/104-250*1280**DSHCT.1102-1280*DEAD.103-251*Helicase_C.417-492:0.11698)

45:0.01511,

(

1_PLAF7_tr_C6KSM1_C6KSM1_PLAF7/258-403*1350**DSHCT.1173-1350*DEAD.258-403*Helicase_C.574-649:0.11938,

1_THEPA_tr_Q4N4X3_Q4N4X3_THEPA/110-260*1012**DSHCT.834-992*DEAD.111-256*Helicase_C.421-497:0.12720)

19:0.00704)

26:0.00996)

5:0.00956,

1_SCHPO_sp_O13799_YE02_SCHPO/128-275*1030**DSHCT.854-1030*DEAD.128-275*Helicase_C.438-512:0.15149)

40:0.02390,

(

1_Chlre4_191764/85-247*1144**DSHCT.723-875*DEAD.86-243*Helicase_C.431-505*Myb_DNA-binding.890-924:0.05041,

1_Volca1_121704/101-245*991**DSHCT.826-991*DEAD.101-240*Helicase_C.399-474:0.04050)

100:0.14484)

32:0.01294,

(

(

(

(

1_GSEM1T00000782001/31-178*949**DSHCT.768-949*DEAD.32-177*Helicase_C.352-428*ResIII.32-156*PhoH.32-161*Zot.47-149:0.00345,

1_GSHART1T00002842001/32-178*949**DSHCT.768-949*DEAD.32-177*Helicase_C.353-428*ResIII.33-156*PhoH.32-161*Zot.47-149:0.00335)

91:0.01576,

(

(

1_leibr_LbrM.35.3220/31-177*954**DSHCT.773-954*DEAD.31-176*Helicase_C.359-434*ResIII.41-173*Zot.46-148*Arch_ATPase.52-147*PhoH.31-146:0.01249,

1_tcruz_Tc00.1047053510105.9/29-175*283**DEAD.29-174*ResIII.39-172*Zot.44-146*Zot.146-225*PhoH.29-145*Arch_ATPase.50-146:0.01472)

24:0.00184,

1_tviva_TvY486_1007260/32-181*948**DSHCT.767-948*DEAD.33-178*Helicase_C.353-428*ResIII.43-175*PhoH.33-149*Arch_ATPase.54-149*Zot.48-148:0.01517)

29:0.00289)

24:0.00375,

(

(

1_leima_LmjF.36.3000/45-191*968**DSHCT.787-968*DEAD.45-190*Helicase_C.373-448*ResIII.54-187*Zot.60-163*PhoH.45-160*Arch_ATPase.66-161:0.00314,

1_leinf_LinJ.36.3150/31-177*954**DSHCT.773-954*DEAD.31-176*Helicase_C.359-434*ResIII.40-173*PhoH.31-147*Zot.46-149*GSPII_E.37-74:0.00366)

45:0.00158,

1_leime_LmxM.36.3000/31-177*954**DSHCT.773-954*DEAD.31-176*Helicase_C.359-434*ResIII.40-173*PhoH.31-146*Zot.46-148*Arch_ATPase.52-147:0.00523)

82:0.01584)

64:0.01107,

(

1_tbruc_Tb927.10.7440/32-179*950**DSHCT.769-950*DEAD.33-178*Helicase_C.355-430*ResIII.38-175*PhoH.33-149*Zot.48-151*Arch_ATPase.54-149:0.02326,

1_tcong_TcIL3000.10.6410/34-180*951**DSHCT.770-951*DEAD.34-179*Helicase_C.356-431*PhoH.34-150*ResIII.39-176*Zot.49-151*Arch_ATPase.55-150*GSPII_E.42-77:0.02436)

46:0.00504)

100:0.14558)

67:0.03055,

(

(

(

(

(

(

(

(

(

(

(

(

(

1_ANID_06007T0_ANID_06007/326-47*1293**DSHCT.1113-1293*DEAD.326-472*Helicase_C.693-769*ResIII.327-469:0.03357,

1_SCHPO_sp_O59801_YJV3_SCHPO/284-429*1213**DSHCT.1033-1213*DEAD.284-430*Helicase_C.617-692:0.03492)

48:0.00958,

1_RO3G_10610.1/200-346*1100**DSHCT.922-1099*DEAD.200-346*Helicase_C.533-609*ResIII.212-344:0.04179)

63:0.01294,

1_CRYNE_tr_Q5KBF6_Q5KBF6_CRYNE/304-451*1185**DSHCT.1009-1185*DEAD.304-452*Helicase_C.681-756*ResIII.301-449:0.05685)

86:0.02402,

1_YEAST_sp_P35207_SKI2_YEAST/333-480*1287**DSHCT.1105-1287*DEAD.333-482*Helicase_C.692-768*DUF240.8-67*DUF240.651-684:0.08347)

63:0.01075,

1_Naegr1_44652/12-157*844**DSHCT.659-837*DEAD.13-158*Helicase_C.314-389*ResIII.14-156:0.09285)

27:0.00914,

(

(

(

1_MicpuN3_65181/36-180*1029**DSHCT.849-1027*DEAD.36-179*Helicase_C.396-469:0.04152,

1_OSTTA_tr_Q01GD5_Q01GD5_OSTTA/692-842*1701**DSHCT.1519-1697*PG_binding_1.62-111*PG_binding_1.208-264*DEAD.693-837*Helicase_C.1049-1122:0.04813)

89:0.02532,

(

(

(

1_POPTR_0009s04590.1/359-509*1208**DEAD.360-507*Helicase_C.717-793:0.00000,

1_POPTR_0009s04590.2/49-199*1037**DSHCT.855-1034*DEAD.50-197*Helicase_C.407-483:0.00000)

100:0.02634,

1_ARATH_tr_Q9SD77_Q9SD77_ARATH/355-499*1347**DSHCT.1165-1344*DEAD.355-500*Helicase_C.707-782:0.02194)

99:0.02925,

(

1_Phypa1_1_227295/357-501*1365**DSHCT.1179-1358*DEAD.357-502*Helicase_C.723-798*DUF3516.819-865:0.04092,

1_Selmo1_403447/338-487*1310**DSHCT.1127-1306*DEAD.339-483*Helicase_C.677-752:0.04184)

57:0.01103)

79:0.01777)

69:0.01401,

1_Volca1_107417/451-599*1584**DSHCT.1296-1473*DEAD.451-596*Helicase_C.755-831:0.08564)

75:0.02031)

21:0.00632,

1_CMER_CMA059C/483-632*1490**DSHCT.1296-1489*DEAD.484-631*Helicase_C.796-871:0.10777)

19:0.01167,

(

(

(

(

(

1_ENSTRUP00000002286/335-481*1262**DSHCT.1084-1261*DEAD.336-481*Helicase_C.653-729:0.04080,

(

1_DANRE_tr_B7ZUW9_B7ZUW9_DANRE/283-470*1249**DSHCT.1072-1248*DEAD.323-469*Helicase_C.642-717*ResIII.322-465:0.03730,

(

(

1_HUMAN_sp_Q15477_SKIV2_HUMAN/314-460*1246**DSHCT.1069-1245*DEAD.315-460*Helicase_C.636-708:0.00000,

1_HUMAN_tr_O76046_O76046_HUMAN/314-460*1246**DSHCT.1069-1245*DEAD.315-460*Helicase_C.636-708:0.00000)

100:0.00000,

1_HUMAN_tr_Q5ST66_Q5ST66_HUMAN/314-460*1246**DSHCT.1069-1245*DEAD.315-460*Helicase_C.636-708:0.00000)

100:0.03073)

53:0.01080)

87:0.02282,

1_Nemve1_210670/11-180*950**DSHCT.781-949*DEAD.29-182*Helicase_C.354-429*ResIII.25-178*DUF3516.450-518:0.06387)

92:0.03225,

1_Cioin2_385475/293-457*1235**DSHCT.1060-1234*DEAD.312-459*Helicase_C.623-704*ResIII.308-454*ResIII.759-821:0.09571)

49:0.01409,

(

(

(

(

1_Phyra1_1_77468/347-498*1358**DSHCT.1178-1356*DEAD.348-495*Helicase_C.673-748:0.00580,

1_Physo1_1_139993/446-597*1457**DSHCT.1277-1455*DEAD.213-304*DEAD.447-594*Helicase_C.772-847*RIB43A.960-1021:0.00735)

100:0.06736,

1_ectoc_Esi0134_0090/596-745*1630**DSHCT.1453-1629*DEAD.597-744*Helicase_C.930-1005:0.07273)

74:0.02120,

1_Thaps3_31145/19-166*939**DSHCT.757-937*DEAD.19-168*Helicase_C.351-426*ResIII.15-163:0.08800)

58:0.01162,

1_Monbr1_13948/67-212*999**DSHCT.721-763*DSHCT.821-997*DEAD.67-213*Helicase_C.387-465*ResIII.67-210:0.10003)

33:0.01013)

4:0.00232,

1_DROME_tr_Q9BI21_Q9BI21_DROME/205-411*1197**DSHCT.1022-1195*DEAD.267-413*Helicase_C.585-658*ResIII.266-409:0.12988)

6:0.00560)

10:0.01332,

1_Phatr2_33072/10-162*873**DSHCT.696-871*DEAD.11-160*Helicase_C.312-387:0.13716)

11:0.00808,

1_DICDI_tr_Q86K90_Q86K90_DICDI/437-582*1378**DSHCT.1198-1377*DEAD.437-582*Helicase_C.757-832:0.14032)

21:0.01217,

1_CAEEL_tr_Q19103_Q19103_CAEEL/295-446*1266**DSHCT.1090-1264*DEAD.295-441*Helicase_C.629-704:0.15531)

40:0.00325,

(

(

(

1_tetra3822.m00669/396-542*1383**DSHCT.1187-1378*DEAD.396-542*Helicase_C.750-825:0.02082,

1_tetra3822.m00670/405-551*1392**DSHCT.1195-1387*DEAD.405-551*Helicase_C.759-834:0.01999)

100:0.09431,

1_tetra3822.m00666/428-575*1406**DSHCT.1214-1401*DEAD.429-575*Helicase_C.777-849:0.11658)

66:0.01929,

1_para_paraGSPATP00004797001/450-596*1486**DSHCT.1280-1475*DEAD.72-108*DEAD.450-596*Helicase_C.800-879:0.13131)

60:0.02502)

83:0.04180,

(

(

(

(

(

(

1_toxo_TGME49_085660/460-606*1329**DSHCT.1151-1328*DEAD.460-606*Helicase_C.800-876*ResIII.461-604:0.00000,

1_toxo_TGVEG_033040/460-606*1329**DSHCT.1151-1328*DEAD.460-606*Helicase_C.800-876*ResIII.461-604:0.00000)

100:0.00000,

1_toxo_TGGT1_037060/460-606*1329**DSHCT.1151-1328*DEAD.460-606*Helicase_C.800-876*ResIII.461-604:0.00000)

100:0.14370,

1_THEPA_tr_Q4N2I5_Q4N2I5_THEPA/185-337*1069**DSHCT.889-1068*DEAD.185-333*Helicase_C.491-566*ResIII.185-331:0.15562)

34:0.01819,

1_PLAF7_tr_Q8I353_Q8I353_PLAF7/304-455*1373**DSHCT.1193-1372*DEAD.304-450*Helicase_C.682-756:0.17145)

31:0.00534,

1_CRYPV_tr_Q5CPF4_Q5CPF4_CRYPV/130-288*1439**DSHCT.1231-1435*DEAD.130-289*Helicase_C.567-642:0.17423)

52:0.01926,

1_ent_h_414.m00041/82-229*1062**DSHCT.781-961*DEAD.82-228*DEAD.709-786*Helicase_C.406-467*ResIII.85-227:0.19981)

33:0.00015)

85:0.02244)

72:0.05559,

(

(

(

1_Chlre4_116679/44-207*534**DEAD.45-205*ResIII.56-201*IstB_IS21.53-93*PhoH.44-92*Helicase_C.369-430*AAA_10.57-88:0.05606,

1_Volca1_119055/315-456*823**DEAD.315-449*Peptidase_S24.28-102*DSHCT.765-820*IstB_IS21.326-363*IstB_IS21.414-449*PhoH.313-363*ResIII.327-442:0.03746)

100:0.15053,

(

1_MicpuN3_65459/9-184*934**DSHCT.772-933*DEAD.10-179*ResIII.21-178*DUF3516.441-566*Helicase_C.348-418:0.09419,

1_OSTTA_tr_Q010R7_Q010R7_OSTTA/96-247*1096**DSHCT.936-1093*DEAD.90-241*ResIII.101-239*Helicase_C.418-491:0.09124)

100:0.10711)

29:0.01031,

(

(

(

(

(

(

1_ARATH_tr_B9DFG3_B9DFG3_ARATH/157-315*1171**DSHCT.1002-1167*DEAD.158-310*Helicase_C.513-574*ResIII.162-309*IstB_IS21.157-204:0.04387,

1_ORYSJ_tr_Q6Z5P0_Q6Z5P0_ORYSJ/172-330*1179**DSHCT.1009-1175*DEAD.173-325*ResIII.185-324*Helicase_C.527-588*IstB_IS21.172-220*IstB_IS21.246-295:0.04418)

59:0.00695,

1_POPTR_0010s04800.1/166-324*1180**DSHCT.1011-1176*DEAD.167-320*Helicase_C.521-582*ResIII.168-319*IstB_IS21.167-213*RNA_pol_3_Rpc31.15-102*PhoH.166-214:0.04965)

100:0.06172,

1_Phypa1_1_220890/1-155*1026**DSHCT.851-1021*DEAD.2-152*Helicase_C.367-429*ResIII.12-149*IstB_IS21.9-44*IstB_IS21.74-120:0.10893)

53:0.01287,

1_Phypa1_1_141731/29-186*1037**DSHCT.866-1032*DEAD.29-181*Helicase_C.383-444*ResIII.42-180:0.12325)

48:0.01762,

1_Selmo1_440019/945-1102*1890**DSHCT.1717-1885*Pkinase.496-776*Pkinase_Tyr.496-777*DEAD.946-1097*LRR_1.138-159*LRR_1.162-182*LRR_1.186-207*LRR_1.212-230*LRR_1***:0.15068)

84:0.04626,

1_ARATH_tr_O04538_O04538_ARATH/157-307*1198**DSHCT.1029-1194*DEAD.158-258*Helicase_C.540-601:0.21253)

53:0.03309)

95:0.03816)

6:0.00075,

(

(

(

(

1_Auran1_12569/7-159*387**DEAD.8-157*Helicase_C.306-382*ResIII.11-156*GSPII_E.10-41*AAA_10.20-72*AAA_10.90-131:0.00000,

1_Auran1_28826/79-231*536**DEAD.80-229*Helicase_C.389-465*ResIII.83-228*GSPII_E.81-113:0.00000)

100:0.13055,

1_ectoc_Esi0050_0056/392-537*1408**DSHCT.1170-1338*DEAD.392-533*ResIII.389-531*Helicase_C.709-760*Sigma70_ner.298-354:0.14218)

98:0.04201,

1_CMER_CMO352C/99-285*1214**DSHCT.976-1166*DEAD.100-281*ResIII.95-279*Helicase_C.498-573:0.19299)

98:0.04904,

(

1_Phatr2_43406/47-194*1210**DEAD.37-193*DSHCT.1012-1175*ResIII.51-191:0.18686,

1_Thaps3_262824/96-243*1128**DEAD.87-242*DSHCT.928-1045*ResIII.91-241*Helicase_C.445-518*IstB_IS21.88-132*IstB_IS21.162-211:0.18476)

98:0.04533)

81:0.02753)

32:0.01148,

1_Auran1_28728/2-146*190**DEAD.2-141*ResIII.2-139*Zot.3-153:0.26435)

65:0.03445,

1_MicpuN3_94136/26-176*898**DUF3516.369-864*DEAD.27-172*ResIII.24-64*ResIII.134-171*Helicase_C.280-358*IstB_IS21.38-73:0.30536)

71:0.04727)

:0.02201,

(

(

(

(

(

(

(

(

(

(

1_Phyra1_1_84090/296-418*865**SUV3_C.719-762*Helicase_C.486-570:0.02527,

1_Physo1_1_141458/207-329*746**SUV3_C.630-673*Helicase_C.397-481:0.02351)

100:0.14117,

1_Auran1_10272/18-142*480**SUV3_C.453-479*Helicase_C.211-301:0.16777)

31:0.00563,

1_ectoc_Esi0113_0075/564-696*745*:0.16846)

43:0.02798,

(

(

(

(

(

1_POPTR_0017s11820.1/259-379*783**SUV3_C.676-724*Helicase_C.447-530*DEAD.262-344:0.00000,

1_POPTR_0017s11820.2/259-379*783**SUV3_C.676-724*Helicase_C.447-530*DEAD.262-344:0.00000)

100:0.07340,

1_ARATH_tr_Q9FLF1_Q9FLF1_ARATH/271-391*769**SUV3_C.688-735*Helicase_C.459-542*DEAD.272-339:0.06709)

87:0.02368,

1_ORYSJ_tr_Q0JCN6_Q0JCN6_ORYSJ/76-196*609**SUV3_C.493-541*Helicase_C.266-347*DEAD.77-142:0.10028)

92:0.06142,

(

1_Phypa1_1_137618/97-217*609**SUV3_C.514-562*Helicase_C.288-368:0.14466,

1_Selmo1_81713/120-240*633**SUV3_C.538-583*Helicase_C.309-391:0.14459)

55:0.01710)

84:0.03054,

1_Naegr1_493/33-158*546**Helicase_C.228-322*SUV3_C.486-529:0.19570)

24:0.00611)

20:0.01569,

(

1_BDET_04368_BDEG_04354/218-338*774**SUV3_C.640-687*Helicase_C.408-489:0.19239,

1_SCHPO_sp_O94445_SUV3_SCHPO/170-290*647**Helicase_C.359-441*SUV3_C.598-643:0.19928)

33:0.01738)

36:0.02015,

1_DICDI_tr_Q54XQ3_Q54XQ3_DICDI/403-512*904**SUV3_C.829-877*Helicase_C.583-668*Prothymosin.323-381:0.22987)

32:0.02212,

1_Thaps3_31932/35-130*504**SUV3_C.455-501*Helicase_C.221-302*DEAD.31-87:0.23036)

23:0.01441,

(

(

1_leinf_LinJ.34.2450/138-257*687**SUV3_C.640-682*Helicase_C.327-451*DEAD.143-189:0.01415,

(

1_leime_LmxM.33.2620/138-257*687**SUV3_C.640-682*Helicase_C.327-451*DEAD.143-189:0.01172,

1_leima_LmjF.34.2620/105-224*655**SUV3_C.608-650*Helicase_C.294-418*DEAD.110-156:0.01328)

64:0.00252)

100:0.07007,

(

(

1_tbruc_Tb927.4.1990/125-243*626**SUV3_C.578-625*Helicase_C.311-403:0.03817,

1_tcong_TcIL3000.4.1730/119-237*620**SUV3_C.572-619*Helicase_C.306-397*DEAD.123-168:0.03746)

56:0.01607,

1_tcruz_Tc00.1047053510877.70/124-242*623**SUV3_C.575-622*Helicase_C.314-402*DEAD.127-172:0.04695)

99:0.03825)

100:0.17665)

11:0.00404,

(

1_MicpuN3_82395/24-118*481**SUV3_C.435-481*Helicase_C.202-287*DEAD.20-130:0.23161,

1_Cioin2_270597/39-149*523**Helicase_C.230-322*SUV3_C.479-522*DEAD.48-149:0.25226)

25:0.01435)

35:0.01324,

(

(

1_toxo_TGGT1_114990/684-794*1781**SUV3_C.1412-1458*Helicase_C.858-896*Helicase_C.1000-1056:0.00000,

1_toxo_TGME49_032530/684-794*1779**SUV3_C.1412-1458*Helicase_C.858-896*Helicase_C.1000-1056:0.00000)

100:0.00000,

1_toxo_TGVEG_023110/684-794*1779**SUV3_C.1412-1458*Helicase_C.858-896*Helicase_C.1000-1056:0.00000)

100:0.26297)

99:0.10855)

:0.02776)

:0.00135)

:0.00454,

(

(

(

(

(

(

(

(

(

(

1_ANID_10757T0_ANID_10757/390-56*1199**DEAD.391-563*DEAD.929-996*Helicase_C.667-731*DUF1998.1017-1047*DUF1998.1072-1130*CDT1.124-191:0.19329,

1_YEAST_sp_Q05549_HRQ1_YEAST/292-470*1077**DEAD.293-470*DUF1998.900-989*Helicase_C.564-632*CDT1.22-194:0.19624)

35:0.01560,

1_RO3G_11306.1/249-399*733**Helicase_C.484-527*DEAD.249-270*DEAD.290-401:0.24269)

22:0.00986,

1_SCHPO_sp_O13983_HRQ1_SCHPO/313-490*1063**DEAD.314-489*DUF1998.915-1007*Helicase_C.386-410*Helicase_C.589-654*CDT1.52-215:0.21744)

82:0.03251,

1_BDET_05963_BDEG_05946/294-468*939**DEAD.295-469*Helicase_C.568-637*DUF1998.822-904:0.25353)

82:0.02579,

(

(

(

1_Chlre4_11348/1456-1594*1958**Helicase_C.1635-1703*DEAD.1456-1512:0.13115,

1_Volca1_97014/835-986*1928**DEAD.836-990*DUF1998.1799-1881*Helicase_C.1341-1409:0.12811)

69:0.10050,

(

(

(

1_ORYSJ_tr_Q6Z8Y2_Q6Z8Y2_ORYSJ/189-359*927**DEAD.190-361*DEAD.419-466*DUF1998.803-886*Helicase_C.459-525*ResIII.187-324:0.17334,

1_POPTR_0012s06280.1/439-608*671**DEAD.440-609:0.16784)

54:0.01882,

1_Phypa1_1_118192/57-226*827**DEAD.59-228*DUF1998.670-753*Helicase_C.330-394:0.18706)

57:0.02664,

(

1_OSTTA_tr_Q017R5_Q017R5_OSTTA/447-630*1194**DEAD.447-627*Helicase_C.777-846*ResIII.444-589*FtsK_SpoIIIE.278-339*FtsK_SpoIIIE.458-522:0.20478,

1_MicpuN3_93660/160-336*959**DEAD.160-337*DUF1998.768-896*Helicase_C.424-493:0.19751)

73:0.02170)

25:0.00955)

36:0.02739,

(

(

1_Monbr1_12171/218-363*1010**Ras.21-46*Ras.53-125*DEAD.20-364*Helicase_C.629-697*Miro.21-50*Miro.54-85:0.22903,

1_Physo1_1_157121/196-356*854**DEAD.197-346*Helicase_C.450-490*DUF1998.781-834:0.22626)

44:0.02371,

1_Phypa1_1_234741/449-648*1348**DEAD.450-644*DUF1998.1165-1237*Helicase_C.754-793:0.24967)

17:0.01382)

15:0.00934)

28:0.01653,

(

1_MicpuN3_80832/178-378*880**DEAD.179-374*DUF1998.804-880*Helicase_C.468-535*ResIII.176-335:0.23472,

1_OSTTA_tr_Q018A3_Q018A3_OSTTA/153-358*934**DEAD.154-360*DUF1998.831-904*Helicase_C.457-525*ResIII.151-319:0.24221)

98:0.05942)

41:0.01890,

(

1_Auran1_10212/39-209*723**DEAD.41-205*DUF1998.641-723*Helicase_C.104-128*Helicase_C.309-377*SecA_DEAD.39-126:0.26596,

(

1_Phatr2_48177/329-517*1322**DEAD.330-517*Helicase_C.404-427*Helicase_C.690-759*ResIII.327-466:0.23110,

1_Thaps3_3719/357-526*1288**DEAD.356-552*DUF1998.1130-1213*Helicase_C.718-785*ResIII.354-496:0.22012)

90:0.03922)

74:0.03930)

15:0.01273,

1_CRYPV_tr_Q5CQ75_Q5CQ75_CRYPV/267-455*851**DEAD.268-453*DEAD.524-596*Helicase_C.348-366*Helicase_C.564-632:0.33514)

23:0.02183,

1_DICDI_tr_Q55GN2_Q55GN2_DICDI/408-620*1263**DEAD.409-615*Helicase_C.707-774*DUF1998.1168-1241:0.35791)

20:0.05455,

(

1_THEPA_tr_Q4N0A0_Q4N0A0_THEPA/142-307*728**DEAD.143-307:0.38427,

(

(

(

(

(

(

(

(

(

(

(

(

(

(

(

(

(

(

1_ANID_02087T0_ANID_02087/702-87*1534**DEAD.703-877*Helicase_C.763-793*Helicase_C.950-1024*RQC.1111-1219*HRDC.1342-1384*ResIII.701-871:0.19191,

1_SCHPO_sp_Q09811_HUS2_SCHPO/526-695*1328**DEAD.522-695*Helicase_C.582-607*Helicase_C.762-838*RQC.924-1033*HRDC.1120-1185:0.19862)

48:0.02142,

(

(

1_BDET_05213_BDEG_05198/131-301*773**RQC.531-638*DEAD.129-301*DEAD.632-654*Helicase_C.369-445:0.20379,

1_RO3G_04352.1/166-343*692**DEAD.167-341*Helicase_C.390-464*RQC.552-659*ResIII.164-334*SecA_DEAD.58-299*Seryl_tRNA_N.30-86:0.19972)

27:0.01212,

1_YEAST_sp_P35187_SGS1_YEAST/680-854*1447**Helicase_Sgs1.1271-1349*RQC.1084-1193*DEAD.432-497*DEAD.681-850*Helicase_C.741-774*Helicase_C.920-995*HRDC.1279-1334:0.21944)

18:0.00964)

18:0.01566,

(

1_Chlre4_205526/1-135*331**Helicase_C.191-266*DEAD.7-135:0.13918,

1_Volca1_103112/149-298*735**DEAD.150-297*Helicase_C.374-418:0.12438)

98:0.11085)

4:0.00148,

1_CRYNE_tr_Q5KK35_Q5KK35_CRYNE/250-426*1054**DEAD.251-423*RQC.636-743*HRDC.867-930*Helicase_C.312-358*Helicase_C.492-531*ResIII.248-385:0.23750)

2:0.00744,

(

(

(

(

(

(

(

(

(

1_Phyra1_1_79056/122-292*530**DEAD.120-290*Helicase_C.364-440:0.05690,

1_Physo1_1_142527/170-337*577**DEAD.167-337*Helicase_C.411-487:0.06215)

100:0.11649,

1_ectoc_Esi0095_0027/222-389*645**DEAD.224-397*Helicase_C.475-551:0.18221)

64:0.02859,

(

(

(

(

1_POPTR_0005s01970.1/188-361*588**Helicase_C.249-278*Helicase_C.429-502*DEAD.189-357:0.08119,

1_ARATH_tr_Q9M9M2_Q9M9M2_ARATH/226-395*624**Helicase_C.287-316*Helicase_C.467-541*DEAD.227-395*ResIII.224-371:0.07764)

100:0.04609,

1_ORYSJ_tr_Q2QZT4_Q2QZT4_ORYSJ/188-361*588**Helicase_C.249-278*Helicase_C.428-502*DEAD.189-358*ResIII.185-321:0.12440)

97:0.02970,

1_Selmo1_98462/202-373*602**DEAD.203-372*Helicase_C.261-292*Helicase_C.444-518:0.15140)

74:0.02753,

1_OSTTA_tr_Q019W1_Q019W1_OSTTA/208-374*445**DEAD.206-372*Response_reg.66-89*Response_reg.272-304*Response_reg.352-379:0.18275)

67:0.02165)

17:0.00673,

(

1_Naegr1_32708/26-199*424**DEAD.25-192*Helicase_C.266-342*ResIII.21-190*Rhodanese.205-281*Rhodanese.352-391:0.19284,

1_DROME_sp_Q9VGI8_BLM_DROME/744-908*1487**RQC.1144-1254*DEAD.740-906*Helicase_C.977-1053*HRDC.1287-1352*Helicase_Sgs1.1288-1343:0.19504)

22:0.01076)

3:0.00851,

1_DICDI_tr_Q54DM3_Q54DM3_DICDI/532-698*1259**DEAD.529-696*RQC.931-1039*Helicase_C.765-841*HRDC.1086-1152:0.21857)

2:0.00385,

(

(

1_CMER_CMA093C/788-958*1603**DEAD.785-957*Helicase_C.1030-1105:0.20908,

1_Monbr1_29065/611-780*2200**Pkinase_Tyr.1927-2188*Pkinase.1928-2183*DEAD.612-779*Helicase_C.846-922*RQC.1036-1146*HRDC.1178-1243*Ldl_recept_a.1654-1684:0.20659)

9:0.00320,

(

(

(

(

1_HUMAN_sp_P54132_BLM_HUMAN/672-839*1417**RQC.1076-1193*BDHCT.371-411*DEAD.671-839*Helicase_C.908-984*HRDC.1216-1281:0.00000,

1_HUMAN_tr_B7Z2X2_B7Z2X2_HUMAN/325-492*1047**RQC.706-823*BDHCT.24-64*DEAD.324-492*Helicase_C.564-614*HRDC.846-911:0.00000)

100:0.06403,

(

1_CHICK_sp_Q9I920_BLM_CHICK/402-569*1142**BDHCT.78-118*RQC.806-923*DEAD.401-569*Helicase_C.638-714*HRDC.946-1011:0.00000,

1_CHICK_tr_D3KR64_D3KR64_CHICK/640-807*1380**BDHCT.316-356*RQC.1044-1161*DEAD.639-807*Helicase_C.876-952*HRDC.1184-1249:0.00000)

100:0.06097)

100:0.12723,

1_CAEEL_sp_O18017_BLM_CAEEL/253-419*988**RQC.657-769*DEAD.251-418*Helicase_C.488-564*HRDC.812-877*ResIII.247-417:0.19984)

26:0.00821,

1_Nemve1_145462/20-189*489**DEAD.17-187*RQC.401-486*ResIII.15-185:0.21227)

16:0.01146)

3:0.00512)

:0.00869,

(

(

1_MicpuN3_79105/30-195*454**DEAD.27-194*Helicase_C.304-360*ResIII.39-189:0.17330,

1_OSTTA_tr_Q01CY7_Q01CY7_OSTTA/359-521*1174**DEAD.355-520*RQC.776-863*Helicase_C.612-683:0.16832)

98:0.05592,

(

(

(

(

(

1_ARATH_tr_O04092_O04092_ARATH/130-296*665**Helicase_C.184-215*Helicase_C.363-439*DEAD.127-295*RQC.539-618*ResIII.123-289:0.00000,

1_ARATH_tr_Q8L840_Q8L840_ARATH/459-625*1188**Helicase_C.513-544*Helicase_C.692-768*DEAD.456-624*RQC.868-975*HRDC.1023-1090*ResIII.452-618:0.00000)

100:0.04679,

(

1_ARATH_tr_Q9C959_Q9C959_ARATH/422-580*1031**Helicase_C.466-500*Helicase_C.645-721*Helicase_C.859-896*HRDC.916-982*RQC.821-898:0.00626,

1_ARATH_tr_Q9FT70_Q9FT70_ARATH/475-641*1150**Helicase_C.529-563*Helicase_C.708-784*DEAD.472-641*RQC.884-994*HRDC.1035-1101*ResIII.468-634:-0.00626)

100:0.05340)

100:0.04593,

1_POPTR_0003s01160.1/464-630*1194**Helicase_C.518-544*Helicase_C.697-773*RQC.875-984*DEAD.461-629*HRDC.1032-1099*ResIII.457-623:0.09113)

98:0.04439,

(

1_Phypa1_1_1048/19-186*521**Helicase_C.73-111*Helicase_C.251-326*DEAD.18-183*RQC.431-511*ResIII.14-177:0.11666,

1_Selmo1_10140/42-208*703**Helicase_C.95-125*Helicase_C.275-350*DEAD.39-207*RQC.450-558*HRDC.604-671*ResIII.35-201*ClpS.258-281*ClpS.470-512:0.12577)

71:0.01715)

100:0.06553,

1_Volca1_68317/36-206*544**DEAD.37-204*Helicase_C.291-361*RQC.461-516:0.19278)

46:0.02009)

8:0.00277)

:0.00716,

(

1_Auran1_2515/11-185*415**DEAD.8-181*Helicase_C.263-334:0.22505,

(

(

(

(

(

(

1_GSEM1T00008196001/532-704*1874**DEAD.532-697*Helicase_C.772-845*HRDC.1366-1435*Allexi_40kDa.199-290:0.02623,

1_GSHART1T00000108001/533-705*1873**DEAD.533-698*Helicase_C.773-846*HRDC.1365-1434:0.02579)

100:0.03579,

1_tcruz_Tc00.1047053507433.9/384-559*1310**Helicase_C.449-478*Helicase_C.631-701*DEAD.390-557*HRDC.1092-1162:0.06685)

44:0.00881,

1_tviva_TvY486_0806320/361-505*1395**Helicase_C.573-646*DEAD.367-415*DEAD.429-504*HRDC.1043-1112:0.06917)

22:0.01366,

(

(

1_leibr_LbrM.24.1330/545-712*2031**DEAD.543-710*Helicase_C.782-855*HRDC.1352-1406:0.00887,

(

1_leinf_LinJ.24.1590/530-697*1946**DEAD.528-693*Helicase_C.767-840*HRDC.1303-1357:0.00584,

1_leima_LmjF.24.1530/276-443*1691**DEAD.274-439*Helicase_C.513-586*HRDC.1049-1103:0.00606)

35:0.00303)

45:0.00382,

1_leime_LmxM.24.1530/277-448*1687**DEAD.277-442*Helicase_C.516-589*HRDC.1051-1105:0.00808)

100:0.07609)

34:0.00531,

1_tcong_TcIL3000.0.05660/433-604*1398**Helicase_C.490-521*Helicase_C.670-744*DEAD.433-600*HRDC.1160-1231:0.09091)

32:0.00625,

1_tbruc_Tb927.8.6690/470-637*1548**DEAD.468-636*Helicase_C.706-779*HRDC.1207-1273:0.09990)

100:0.12832)

13:0.01182)

1:0.00598,

(

(

1_Phyra1_1_39985/20-187*418**DEAD.17-184*Helicase_C.270-339:0.03355,

1_Physo1_1_119497/1-164*391**DEAD.5-161*Helicase_C.245-314:0.03352)

100:0.19255,

(

(

1_Phatr2_18280/19-186*504**DEAD.17-187*Helicase_C.267-338*RQC.426-502*ResIII.13-153:0.15501,

1_Thaps3_268582/1-161*518**DEAD.2-161*Helicase_C.240-312*RQC.401-508:0.14933)

94:0.04522,

1_ectoc_Esi0021_0019/595-767*1537**DEAD.596-765*zf-GRF.510-553*Helicase_C.849-919*HRDC.1307-1369*RQC.1008-1089:0.20038)

85:0.02563)

25:0.01650)

:0.00527)

6:0.01573,

(

(

1_toxo_TGME49_064840/741-909*1753**DEAD.742-909*Helicase_C.981-1056*ResIII.740-905:0.00000,

1_toxo_TGVEG_081440/741-909*1753**DEAD.742-909*Helicase_C.981-1056*ResIII.740-905:0.00000)

100:0.19302,

1_CRYPV_tr_Q5CWN1_Q5CWN1_CRYPV/243-413*990**Helicase_C.300-332*Helicase_C.486-562*DEAD.241-411*HRDC.887-949:0.20698)

90:0.06306)

:0.00723,

(

1_para_paraGSPATP00035858001/96-256*889**DEAD.94-256*Helicase_C.326-395*RQC.306-367*RQC.483-560:0.23331,

1_tetra204.m00059/412-576*1198**DEAD.410-574*Helicase_C.648-722*RQC.606-672*RQC.812-917:0.22919)

22:0.04595)

1:0.00629,

(

1_THEPA_tr_Q4N265_Q4N265_THEPA/294-461*1044**DEAD.290-462*Helicase_C.345-378*Helicase_C.526-602*RQC.684-794*ResIII.287-454:0.26600,

1_THEPA_tr_Q4N4Y1_Q4N4Y1_THEPA/188-381*998**DEAD.189-380*Helicase_C.250-279*Helicase_C.455-524:0.25522)

19:0.01880)

:0.01236,

(

(

(

(

(

(

(

(

1_Chlre4_128016/15-185*489**DEAD.16-181*Helicase_C.255-330:0.05703,

1_Volca1_57553/54-224*646**DEAD.55-222*Helicase_C.294-373*HRDC.586-645:0.05993)

100:0.11843,

(

(

(

(

(

(

1_ARATH_tr_A8MRK2_A8MRK2_ARATH/5-136*580**Helicase_C.208-283*HRDC.475-535*RQC.360-455:0.00264,

1_ARATH_tr_Q9SHE4_Q9SHE4_ARATH/129-308*849**DEAD.126-307*Helicase_C.380-446*RQC.579-666*SKI.42-98*SKI.116-168*SKI.776-837*HRDC.731-770*HRDC.784-803:-0.00264)

76:0.00286,

1_ARATH_tr_Q9FT73_Q9FT73_ARATH/95-261*705**DEAD.92-260*Helicase_C.333-408*HRDC.600-660*RQC.485-580:-0.00286)

100:0.06146,

1_POPTR_0003s10340.1/99-264*718**DEAD.96-264*DEAD.295-317*Helicase_C.153-184*Helicase_C.336-412*RQC.489-582*HRDC.609-674:0.05492)

57:0.01151,

1_ORYSJ_tr_Q0IQT8_Q0IQT8_ORYSJ/15-179*685**DEAD.15-178*Helicase_C.251-327*HRDC.587-647*RQC.235-272*RQC.465-562:0.06925)

94:0.02439,

1_Phypa1_1_132154/90-255*655**DEAD.87-255*Helicase_C.144-175*Helicase_C.327-403*HRDC.595-652*RQC.501-567:0.09107)

48:0.00745,

1_Selmo1_105080/83-249*711**Helicase_C.138-168*Helicase_C.321-396*DEAD.80-247*HRDC.611-672*RQC.473-579*ResIII.81-242:0.10056)

100:0.07841)

90:0.03240,

1_MicpuN3_66235/16-194*531**DEAD.17-193*Helicase_C.273-349:0.20456)

38:0.01355,

1_CRYNE_tr_Q5KJ99_Q5KJ99_CRYNE/152-317*876**DEAD.148-318*Helicase_C.204-235*Helicase_C.395-463*ResIII.152-282*RQC.563-664:0.22202)

24:0.01221,

1_Auran1_52627/77-251*616**DEAD.78-251*Helicase_C.325-400:0.22757)

23:0.01573,

(

(

1_Phatr2_14845/21-201*440**DEAD.22-197*Helicase_C.271-346*ResIII.19-192:0.15790,

1_Thaps3_261829/24-200*515**DEAD.25-198*Helicase_C.271-347*RQC.251-305*RQC.470-515*ResIII.21-161:0.15848)

100:0.07320,

1_ectoc_Esi0115_0054/18-160*678**Helicase_C.235-308*DEAD.17-50*DEAD.82-155*RQC.400-508:0.21584)

86:0.03082)

15:0.01631,

(

(

(

(

(

(

(

1_HUMAN_sp_P46063_RECQ1_HUMAN/93-261*649**Helicase_C.334-408*DEAD.94-260*RQC.490-591*ResIII.92-257:0.00000,

1_HUMAN_tr_A8MUG3_A8MUG3_HUMAN/92-260*648**Helicase_C.333-407*DEAD.93-259*RQC.489-590*ResIII.91-256:0.00000)

100:0.06891,

1_CHICK_tr_Q8AYS4_Q8AYS4_CHICK/93-263*661**Helicase_C.334-408*DEAD.95-261*RQC.496-581:0.06718)

100:0.07388,

(

1_DANRE_tr_Q1LUY8_Q1LUY8_DANRE/99-270*639**DEAD.100-267*Helicase_C.338-412*RQC.492-593*ResIII.112-262:0.00000,

1_DANRE_tr_Q5RHI1_Q5RHI1_DANRE/99-270*639**DEAD.100-267*Helicase_C.338-412*RQC.492-593*ResIII.112-262:0.00000)

100:0.12578)

85:0.03855,

1_Nemve1_174448/94-263*582**DEAD.93-260*Helicase_C.333-407*RQC.491-567*ResIII.90-254:0.16828)

63:0.01460,

1_Cioin2_271012/23-190*508**DEAD.23-190*Helicase_C.263-338*RQC.417-507*ResIII.20-185:0.18764)

80:0.03632,

(

(

1_CAEEL_tr_Q5DX50_Q5DX50_CAEEL/88-260*608**DEAD.89-256*Helicase_C.145-178*Helicase_C.328-404*ResIII.86-252*Tektin.7-53:0.00000,

1_CAEEL_tr_Q9TXJ8_Q9TXJ8_CAEEL/111-283*631**DEAD.112-279*Helicase_C.168-201*Helicase_C.351-427*ResIII.109-275*IncA.29-75*Tektin.25-76:0.00000)

100:0.00000,

1_CAEEL_sp_P46064_RECQ1_CAEEL/490-662*892**DEAD.491-658*Helicase_C.547-580*Helicase_C.730-806*ResIII.488-654*IncA.395-454*Tektin.405-455:0.00000)

100:0.21823)

58:0.02430,

(

(

1_toxo_TGGT1_093990/165-363*932**DEAD.165-362*Helicase_C.434-509*ResIII.165-356:0.00000,

1_toxo_TGVEG_101400/165-363*932**DEAD.165-362*Helicase_C.434-509*ResIII.165-356:0.00000)

100:0.00000,

1_toxo_TGME49_116300/165-363*932**DEAD.165-362*Helicase_C.434-509*ResIII.165-356:0.00000)

100:0.23969)

17:0.02342)

10:0.01179,

(

1_Phyra1_1_46139/82-258*582**DEAD.83-251*DEAD.316-363*Helicase_C.326-400*ResIII.81-249:0.09295,

1_Physo1_1_139379/88-222*280**DEAD.89-225:0.07999)

93:0.17848)

10:0.01201)

:0.00544,

(

1_ent_h_192.m00073/464-636*1182**DEAD.465-635*Helicase_C.703-779*RQC.868-971*HRDC.998-1065:0.24614,

1_ent_h_232.m00084/393-554*774**DEAD.390-553*Helicase_C.619-696:0.23534)

77:0.05306)

:0.00924,

1_Nemve1_40929/14-181*441**Helicase_C.71-101*Helicase_C.246-321*DEAD.14-180*RQC.405-441:0.29499)

:0.00747,

(

(

(

(

(

(

(

(

(

(

1_toxo_TGME49_106080/652-814*1626**Helicase_C.703-743*Helicase_C.886-960*DEAD.649-813*RQC.1096-1208:0.00000,

1_toxo_TGVEG_107530/652-814*1626**Helicase_C.703-743*Helicase_C.886-960*DEAD.649-813*RQC.1096-1208:0.00000)

100:0.00321,

1_toxo_TGGT1_041270/651-813*1625**Helicase_C.702-742*Helicase_C.884-959*DEAD.648-812*RQC.1095-1207:0.00292)

100:0.22570,

1_ectoc_Esi0033_0067/37-233*807**Helicase_C.323-392*DEAD.36-233:0.24669)

24:0.02528,

(

1_Cioin2_381144/28-200*631**DEAD.29-198*Helicase_C.86-112*Helicase_C.277-352*ResIII.29-191:0.23124,

(

1_CAEEL_tr_Q19046_Q19046_CAEEL/180-352*809**Helicase_C.238-270*Helicase_C.433-509*DEAD.181-348*ResIII.183-310:0.23912,

(

(

(

(

(

(

1_HUMAN_tr_B7Z8Y7_B7Z8Y7_HUMAN/31-201*1018**RecQ5.625-829*DEAD.31-200*Helicase_C.92-121*Helicase_C.279-354*ResIII.41-197*SRI.914-953:0.00000,

1_HUMAN_tr_C9JPA2_C9JPA2_HUMAN/31-201*409**DEAD.31-200*Helicase_C.92-121*Helicase_C.279-354*ResIII.40-197:0.00000)

100:0.00000,

1_HUMAN_sp_O94762-3_RECQ5_HUMAN/31-201*435**DEAD.31-200*Helicase_C.92-121*Helicase_C.279-354*ResIII.40-197:0.00000)

49:0.00000,

(

1_HUMAN_sp_O94762-1_RECQ5_HUMAN/31-201*991**RecQ5.625-829*DEAD.31-200*Helicase_C.92-121*Helicase_C.279-354*ResIII.41-197*SRI.914-953:0.00000,

1_HUMAN_sp_O94762-2_RECQ5_HUMAN/31-201*410**DEAD.31-200*Helicase_C.92-121*Helicase_C.279-354*ResIII.40-197:0.00000)

50:0.00000)

100:0.08954,

(

1_CHICK_tr_D3KR67_D3KR67_CHICK/45-208*1052**RecQ5.640-841*DEAD.38-205*Helicase_C.95-126*Helicase_C.285-360*ResIII.49-169:0.01082,

1_CHICK_tr_Q8AYS3_Q8AYS3_CHICK/36-208*446**DEAD.38-206*Helicase_C.96-126*Helicase_C.285-360*ResIII.48-169:0.01357)

100:0.08735)

100:0.04847,

1_ENSTRUP00000020644/19-191*876**DEAD.20-189*Helicase_C.77-106*Helicase_C.170-198*Helicase_C.265-341*RecQ5.630-684*RecQ5.696-730:0.14668)

98:0.05174,

(

(

1_DROME_tr_Q59E27_Q59E27_DROME/37-193*468**Helicase_C.81-113*Helicase_C.278-351*DEAD.23-193*ResIII.17-188:0.00000,

1_DROME_tr_Q7YZ98_Q7YZ98_DROME/37-193*470**Helicase_C.81-113*Helicase_C.278-351*DEAD.23-193*ResIII.17-188:0.00000)

100:0.17652,

1_Nemve1_127336/24-190*424**Helicase_C.78-104*Helicase_C.268-343*DEAD.22-190:0.18245)

72:0.02690)

87:0.03063)

26:0.00226)

44:0.02691)

5:0.01356,

(

(

1_Monbr1_15227/29-198*454**Helicase_C.85-115*Helicase_C.276-352*DEAD.29-195:0.24897,

1_ANID_04432T0_ANID_04432/27-194*558**DEAD.28-193*Helicase_C.82-113*Helicase_C.294-381:0.26369)

20:0.01188,

(

(

(

(

1_Naegr1_29201/15-185*402**DEAD.18-184*Helicase_C.267-337*ResIII.13-180:0.22510,

(

1_ent_h_81.m00181/38-207*509**Helicase_C.96-126*Helicase_C.276-351*DEAD.39-207*ResIII.36-179*ResIII.440-499:0.21803,

1_BDET_01611_BDEG_01607/26-191*797**Helicase_C.78-109*Helicase_C.276-394*DEAD.33-187:0.21947)

42:0.00445)

50:0.01602,

(

(

(

1_POPTR_0005s10920.1/44-208*752**DEAD.42-207*Helicase_C.97-129*Helicase_C.276-351*ResIII.38-201:0.00000,

1_POPTR_0005s10920.3/44-208*752**DEAD.42-207*Helicase_C.97-129*Helicase_C.276-351*ResIII.38-201:0.00000)

69:0.06348,

(

1_ARATH_tr_Q3E9Q7_Q3E9Q7_ARATH/23-114*620**Helicase_C.183-257*DEAD.28-114:-0.00207,

1_ARATH_tr_Q9FT72_Q9FT72_ARATH/43-207*713**DEAD.41-207*Helicase_C.276-350*ResIII.37-200:0.00207)

91:0.05690)

33:0.07181,

1_Selmo1_41328/21-184*600**DEAD.18-183*Helicase_C.73-105*Helicase_C.166-201*Helicase_C.253-328*ResIII.15-178:0.12986)

32:0.10732)

4:0.01147,

1_Phatr2_9529/16-192*348**DEAD.13-191*DEAD.250-299*Helicase_C.68-94*Helicase_C.263-335:0.26292)

:0.01321,

1_Volca1_30776/9-176*324**DEAD.9-173*Helicase_C.240-315*ResIII.5-64:0.26865)

:0.00242)

:0.01377)

:0.00996,

(

1_Chlre4_149083/38-203*308**DEAD.34-201*Helicase_C.264-307*ResIII.32-200:0.25572,

1_MicpuN3_69395/1-170*380**DEAD.1-169*Helicase_C.239-311:0.25372)

66:0.04200)

:0.00491,

1_CRYPV_tr_Q5CV40_Q5CV40_CRYPV/112-307*762**DEAD.114-304*Helicase_C.388-463:0.29775)

:0.00385,

(

(

(

1_Phyra1_1_85825/30-199*570**DEAD.28-197*Helicase_C.273-348*ResIII.25-193:0.04853,

1_Physo1_1_136854/28-205*1360**DEAD.31-201*Helicase_C.277-352*ResIII.30-197:0.05147)

100:0.19975,

1_CAEEL_sp_Q19546_WRN_CAEEL/229-396*1056**Helicase_C.466-541*DEAD.231-391*RQC.634-738*HRDC.811-876*Sigma70_r4_2.907-949*ResIII.227-387:0.26387)

26:0.01956,

(

(

1_toxo_TGME49_059250/26-200*902**DEAD.27-195*Helicase_C.84-109*Helicase_C.290-365*ResIII.24-84:0.00000,

1_toxo_TGVEG_074990/26-200*902**DEAD.27-195*Helicase_C.84-109*Helicase_C.290-365*ResIII.24-84:0.00000)

100:0.00285,

1_toxo_TGGT1_010560/26-200*902**DEAD.27-195*Helicase_C.84-109*Helicase_C.290-365*ResIII.24-85:0.00286)

100:0.27866)

12:0.02091)

:0.00853,

(

(

1_ectoc_Esi0379_0021/86-227*774**Helicase_C.147-180*Helicase_C.333-411*DEAD.89-250*MarR_2.252-267*MarR_2.441-490*MarR_2.540-578:0.24446,

1_tcong_TcIL3000.0.26230/32-194*354**Helicase_C.86-122*Helicase_C.259-335*DEAD.32-189*ResIII.28-189*SNF2_N.70-185:0.22613)

65:0.01605,

1_CMER_CMD123C/127-292*867**DEAD.128-290*Helicase_C.184-218*Helicase_C.378-449:0.25688)

69:0.04903)

:0.00382,

(

(

1_DICDI_tr_Q55A06_Q55A06_DICDI/485-650*973**DEAD.482-649*Helicase_C.538-573*Helicase_C.721-797:0.26101,

1_CRYNE_tr_Q5KMI8_Q5KMI8_CRYNE/64-234*913**DEAD.64-230*Helicase_C.319-378*Bac_luciferase.278-338*ResIII.78-208:0.26626)

34:0.02999,

(

(

(

(

(

(

(

1_Chlre4_284462/1-143*578**DEAD.1-141*Helicase_C.206-273*RQC.362-466*HRDC.509-573:0.06669,

1_Volca1_117801/32-193*327**DEAD.31-189*ResIII.27-103*Helicase_C.288-321:0.06618)

100:0.14928,

1_Auran1_26856/55-223*382**Helicase_C.298-368*DEAD.56-217:0.21012)

22:0.01912,

(

1_MicpuN3_75328/11-180*390**DEAD.12-176*Helicase_C.259-327:0.19478,

1_OSTTA_tr_Q01BJ2_Q01BJ2_OSTTA/69-242*862**DEAD.70-235*Helicase_C.319-386*HRDC.660-714:0.20043)

67:0.03103)

7:0.00912,

(

1_Phatr2_2089/16-186*449**DEAD.17-191*DEAD.241-296*Helicase_C.266-337:0.18556,

1_Thaps3_bd_1221/34-219*498**DEAD.57-216*Helicase_C.322-371:0.19019)

100:0.06002)

4:0.00987,

(

(

1_POPTR_0013s15710.1/15-179*888**RQC.404-498*DEAD.16-175*DEAD.214-284*Helicase_C.247-323*HRDC.547-613*ResIII.13-78:0.15093,

1_ORYSJ_tr_Q7XHW1_Q7XHW1_ORYSJ/19-176*886**DEAD.16-175*Helicase_C.248-323*Helicase_C.348-371*RQC.403-497*HRDC.545-611*ResIII.14-114:0.15286)

47:0.00746,

(

1_Phypa1_1_234221/15-193*965**DEAD.16-193*Helicase_C.275-350*RQC.434-530*HRDC.583-648*ResIII.13-92:0.12301,

1_Selmo1_402571/15-176*935**DEAD.16-173*RQC.402-494*Helicase_C.246-320*HRDC.539-605*ResIII.13-112:0.11266)

89:0.03740)

100:0.08588)

7:0.00824,

(

(

(

(

(

(

1_POPTR_0005s02650.1/178-349*1048**DEAD.178-342*Helicase_C.550-626:0.08619,

1_ORYSJ_tr_Q5WN04_Q5WN04_ORYSJ/179-350*844**DEAD.179-343*DEAD.448-567*Helicase_C.529-605:0.08823)

88:0.02383,

1_ARATH_tr_Q9FT69_Q9FT69_ARATH/170-343*858**DEAD.171-340*Helicase_C.518-592*UBA.5-41:0.10699)

100:0.05545,

(

1_Phypa1_1_10706/21-192*711**DEAD.21-188*Helicase_C.360-438:0.03245,

1_Phypa1_1_92210/237-408*880**DEAD.237-405*Helicase_C.642-696:0.03150)

100:0.12842)

100:0.06166,

1_ectoc_Esi0098_0023/8-135*559**Helicase_C.211-277*HRDC.500-559*RQC.346-455*DEAD.9-131:0.23294)

18:0.02242,

1_PLAF7_tr_Q8ILG5_Q8ILG5_PLAF7/54-220*1440**Helicase_C.303-378*DEAD.54-217*RQC.569-673*HRDC.901-941:0.26009)

11:0.01277,

(

(

1_Cioin2_294004/259-425*598**DEAD.260-422*Helicase_C.500-574*ResIII.257-419:0.19792,

1_Nemve1_130162/19-148*158**DEAD.20-38*DEAD.41-148:0.21293)

67:0.02545,

(

1_HUMAN_sp_Q14191_WRN_HUMAN/551-714*1432**DNA_pol_A_exo1.60-228*DEAD.551-709*DEAD.766-821*RQC.958-1053*Helicase_C.784-859*HRDC.1156-1210:0.12297,

1_CHICK_tr_D3KR65_D3KR65_CHICK/530-693*1498**DNA_pol_A_exo1.67-240*Helicase_C.765-840*DEAD.530-688*DEAD.747-803*RQC.939-1032*HRDC.1136-1191*ResIII.527-588:0.12703)

100:0.09204)

81:0.03744)

6:0.00298)

6:0.01030,

1_DICDI_tr_B0G0Y4_B0G0Y4_DICDI/303-468*1136**DEAD.304-464*DEAD.535-582*Helicase_C.543-619*RQC.740-834*HRDC.906-969*ResIII.301-459:0.27883)

10:0.02160)

:0.01147)

:0.00390)

:0.01478,

(

1_PLAF7_tr_Q8I2W7_Q8I2W7_PLAF7/60-229*728**Helicase_C.115-146*Helicase_C.280-296*Helicase_C.332-409*DEAD.59-227*DEAD.325-372:0.32276,

(

1_Nemve1_199277/37-200*200**DEAD.33-198*ResIII.30-193:0.00526,

1_Nemve1_200367/37-203*556**Helicase_C.285-356*DEAD.33-201:0.00694)

100:0.32770)

20:0.00982)

:0.00295,

(

(

(

(

(

(

(

(

(

(

(

1_HUMAN_sp_O94761_RECQ4_HUMAN/482-652*1208**Helicase_C.548-580*Helicase_C.738-809*DEAD.483-649*Drc1-Sld2.6-63:0.00000,

1_HUMAN_tr_C9JFV7_C9JFV7_HUMAN/482-652*1207**Helicase_C.548-580*Helicase_C.738-808*DEAD.483-649*Drc1-Sld2.6-94:0.00000)

100:0.11886,

1_ENSTRUP00000032268/639-814*1358**Helicase_C.704-735*Helicase_C.911-981*DEAD.640-809*Drc1-Sld2.6-67*zf-CCHC.513-528:0.13260)

67:0.01895,

1_Nemve1_174598/1-168*714**Helicase_C.57-90*Helicase_C.258-326*DEAD.3-163:0.15769)

90:0.03768,

1_DROME_tr_Q9NH11_Q9NH11_DROME/823-990*1530**Helicase_C.1086-1159*DEAD.824-990*zf-CCHC.627-642:0.18202)

78:0.02353,

1_Cioin2_260482/18-180*705**Helicase_C.81-112*Helicase_C.275-344*DEAD.17-182*ResIII.13-181*SecA_DEAD.18-63:0.20417)

100:0.05918,

1_BDET_02992_BDEG_02984/797-973*1515**DEAD.798-966*Helicase_C.1056-1132*Drc1-Sld2.3-216*Drc1-Sld2.620-709*ResIII.795-945:0.26716)

37:0.01469,

(

(

(

(

1_Phatr2_47369/732-909*1497**Helicase_C.1011-1079*DEAD.734-906*zf-GRF.473-516*SAP.549-576*ResIII.731-900:0.15581,

1_Thaps3_264792/10-183*332**Helicase_C.66-99*Helicase_C.261-329*DEAD.8-176*ResIII.4-174:0.15454)

100:0.06385,

1_ectoc_Esi0088_0014/1360-1529*2200**Helicase_C.1599-1674*zf-GRF.894-938*DEAD.1367-1526*SAP.969-1001*Drc1-Sld2.11-37*Drc1-Sld2.690-757:0.21500)

81:0.03861,

(

(

(

1_MicpuN3_50295/4-134*652**Helicase_C.202-278*DEAD.7-129:0.13748,

1_OSTTA_tr_Q018J1_Q018J1_OSTTA/436-582*973**Helicase_C.503-529*Helicase_C.671-747*DEAD.437-598*Drc1-Sld2.14-139*ResIII.434-594:0.13775)

86:0.08006,

(

(

(

(

1_ARATH_tr_Q0WVW7_Q0WVW7_ARATH/271-424*911**DEAD.272-433*Helicase_C.504-581*ResIII.269-429:0.00616,

1_ARATH_tr_Q9C6N0_Q9C6N0_ARATH/271-397*941**Helicase_C.523-600*DEAD.272-398*ResIII.269-448:-0.00616)

100:0.13296,

1_POPTR_0010s06660.1/274-415*921**Helicase_C.518-594*DEAD.275-436*ResIII.272-431:0.12872)

77:0.02028,

1_ORYSJ_tr_Q0JC83_Q0JC83_ORYSJ/290-440*873**Helicase_C.520-596*DEAD.289-453*ResIII.285-445:0.15806)

100:0.04643,

(

1_Phypa1_1_145700/109-269*728**Helicase_C.173-198*Helicase_C.345-421*DEAD.108-268*ResIII.104-264:0.17846,

1_Selmo1_90579/146-312*770**Helicase_C.211-240*Helicase_C.379-455*DEAD.148-309*ResIII.145-304:0.18800)

77:0.01920)

61:0.00944)

78:0.02486,

1_Volca1_98196/1201-1353*1852**Helicase_C.1441-1515*DEAD.1201-1358:0.23612)

46:0.01933)

16:0.01196,

(

(

1_Phyra1_1_81163/409-583*1111**Helicase_C.684-753*DEAD.410-580*zf-GRF.305-348*ResIII.407-576:0.01176,

1_Physo1_1_143534/500-673*1321**Helicase_C.773-842*DEAD.501-670*zf-GRF.396-439*ResIII.498-666:0.01123)

100:0.06924,

(

1_Physo1_1_128347/375-537*1101**Helicase_C.585-654*zf-GRF.271-314*DEAD.376-446*ResIII.373-433:0.04262,

1_Physo1_1_130797/500-558*948**Helicase_C.709-778*zf-GRF.396-439*DEAD.501-571*ResIII.498-558:-0.04262)

96:0.05694)

99:0.19037)

9:0.00779)

10:0.00262,

1_Monbr1_31140/569-731*1242**Helicase_C.805-880*DEAD.568-731*Drc1-Sld2.8-93*zf-CCHC.341-356*ResIII.564-628*eIF3g.332-361:0.26936)

14:0.00873,

(

(

1_para_paraGSPATP00021237001/312-480*971**Helicase_C.545-621*DEAD.314-477*DEAD.538-583:0.22548,

1_tetra273.m00018/383-548*1083**Helicase_C.445-471*Helicase_C.612-689*DEAD.385-545*ResIII.381-539:0.23235)

91:0.05280,

1_Naegr1_29370/140-310*782**Helicase_C.379-454*DEAD.141-306*GSPII_E.119-170:0.27974)

43:0.01891)

23:0.01240,

1_CRYPV_tr_Q5CV92_Q5CV92_CRYPV/457-651*1421**Helicase_C.529-563*Helicase_C.770-844*DEAD.460-645:0.29887)

17:0.02801,

(

(

1_GSEM1T00006453001/139-379*1257**Helicase_C.780-847*DEAD.138-374:0.23504,

(

(

(

1_leima_LmjF.30.2290/135-374*1003**DEAD.132-374*Helicase_C.533-600:0.02589,

1_leime_LmxM.29.2290/132-374*1003**DEAD.132-373*Helicase_C.533-600:0.01994)

57:0.00654,

1_leinf_LinJ.30.2300/135-374*1003**DEAD.132-374*Helicase_C.534-600:0.02887)

100:0.06165,

1_leibr_LbrM.30.2240/132-378*998**DEAD.132-374*Helicase_C.528-596*DUF742.773-823:0.09195)

100:0.14816)

55:0.00866,

(

1_tbruc_Tb927.6.3580/158-362*913**DEAD.159-358*Helicase_C.489-555*ResIII.156-356:0.16846,

(

1_tviva_TvY486_0603070/170-374*926**DEAD.171-367*Helicase_C.499-565:0.16348,

1_tcruz_Tc00.1047053506941.90/152-362*917**DEAD.154-358*Helicase_C.481-551:0.17311)

44:0.00471)

100:0.06341)

100:0.09786)

6:0.00412)

:0.01518,

(

(

1_Nemve1_11933/11-173*336**DEAD.12-155*Helicase_C.68-99*Helicase_C.246-319*ResIII.8-139:0.01550,

1_Nemve1_70421/27-184*357**DEAD.28-189*Helicase_C.84-116*Helicase_C.263-341*ResIII.24-156:0.01614)

100:0.31923,

(

1_Phyra1_1_96316/343-513*841**DEAD.343-511*Helicase_C.588-659*HRDC.790-835:0.08121,

1_Physo1_1_157526/284-454*767**DEAD.284-453*Helicase_C.514-585*HRDC.720-761*Flavodoxin_5.477-545:0.08253)

100:0.24226)

18:0.01048)

:0.00774,

(

1_Nemve1_217120/234-369*1457**Helicase_C.464-539*DEAD.231-367*RQC.654-734:0.00713,

1_Nemve1_220157/645-819*1038**Pkinase.268-460*DEAD.488-540*DEAD.646-817*Pkinase_Tyr.267-461*ResIII.481-534*ResIII.643-811*Zot.489-525*Zot.766-802:0.00022)

100:0.35020)

:0.02761,

1_RO3G_05508.1/114-272*291**DEAD.114-236:0.41448)

:0.00374,

1_RO3G_08756.1/82-264*548**Helicase_C.318-390*DEAD.83-193:0.40172)

:0.00915)

:0.01087)

:0.01164)

:0.00509)

:0.00125,

(

(

(

(

(

(

(

(

(

(

1_POPTR_0001s09020.1/1-99*302**Helicase_C.170-246*DEAD.2-94:0.02614,

1_HUMAN_tr_B4DKC6_B4DKC6_HUMAN/50-113*126**DUF258.63-94*GSPII_E.59-105:-0.02614)

6:0.23937,

(

(

(

(

1_Monbr1_17631/1-104*289**Helicase_C.92-118*Helicase_C.174-249*DEAD.6-103:0.02735,

1_HUMAN_tr_A2AB32_A2AB32_HUMAN/69-125*125**DEAD.70-125:-0.02735)

5:0.08902,

(

1_HUMAN_tr_A2AB33_A2AB33_HUMAN/69-122*132**DEAD.70-108:-0.02110,

1_Volca1_82170/4-131*626**OB_NTP_bind.515-598*HA2.365-455*Helicase_C.217-304:0.02110)

13:0.14487)

:0.05577,

(

1_Monbr1_17513/4-105*599**HA2.335-424*OB_NTP_bind.471-557*Helicase_C.187-273*DEAD.31-99:0.02859,

1_Chlre4_13217/791-853*3392**SNF2_N.792-999*SNF2_N.1039-1122*Chromo.641-678*Chromo.693-728*Helicase_C.1243-1326*PWWP.198-248:-0.02859)

16:0.20213)

:0.02776,

(

(

1_Naegr1_38674/1-96*602**HA2.329-419*OB_NTP_bind.470-559*Helicase_C.179-267*DEAD.28-94:0.01362,

1_Thaps3_38827/99-171*171**CarD_TRCF.4-69*DEAD.99-168:-0.01362)

20:0.15748,

(

1_RO3G_16036.1/3-105*564**HA2.333-422*OB_NTP_bind.456-557*Helicase_C.181-270*DEAD.24-101:0.02487,

1_tcong_TcIL3000.10.4420/175-249*250**GSPII_E.17-206*KaiC.182-209*DEAD.176-208*Zeta_toxin.183-221:-0.02487)

2:0.14779)

:0.08182)

:0.00918)

:0.04483,

(

(

(

1_OSTTA_tr_Q00WW8_Q00WW8_OSTTA/1-34*448**Helicase_C.109-180*DEAD.1-33:-0.05803,

(

1_HUMAN_sp_Q7L7V1-1_DHX32_HUMAN/77-191*743**HA2.457-548*OB_NTP_bind.590-696:0.00000,

1_HUMAN_sp_Q7L7V1-2_DHX32_HUMAN/77-191*662**HA2.376-467*OB_NTP_bind.509-615:0.00000)

100:0.05803)

28:0.15501,

1_PLAF7_tr_Q8IET8_Q8IET8_PLAF7/465-583*1566**Helicase_C.882-969*DEAD.463-625*HA2.1093-1180:0.16604)

24:0.11561,

(

1_para_paraGSPATP00028886001/95-188*190**DEAD.94-187:-0.00028,

1_HUMAN_sp_Q9H6R0-2_DHX33_HUMAN/1-67*534**OB_NTP_bind.424-524*HA2.298-390*Helicase_C.151-235*DEAD.11-62:0.00028)

10:0.27676)

1:0.03908)

:0.01365,

(

(

1_HUMAN_tr_A2BF60_A2BF60_HUMAN/84-136*136**DEAD.85-129:-0.04071,

1_tcruz_Tc00.1047053506861.10/1-115*908**HA2.405-497*Helicase_C.253-341*DEAD.37-114:0.04071)

22:0.20412,

(

1_Selmo1_418902/238-342*1011**DUF1998.816-899*DEAD.237-370*Helicase_C.252-271*Helicase_C.476-541:0.03736,

1_Volca1_91309/885-939*3332**SNF2_N.887-942*SNF2_N.945-1129*Chromo.731-768*Chromo.784-818*zf-CW.58-103*PWWP.311-360*Helicase_C.1252-1368*HDA2-3.1072-1244:-0.03736)

15:0.21368)

5:0.08470)

:0.02221,

(

(

(

1_Selmo1_447153/118-200*242**DEAD.103-200:0.05254,

1_MicpuN3_63717/82-146*1672**UvrC_HhH_N.1408-1513*UvrC_HhH_N.1599-1618*Helicase_C.609-684*UvrB.691-728*ResIII.81-150*DEAD.99-151*GIY-YIG.922-1000:-0.05254)

43:0.25570,

(

1_Nemve1_225933/4-115*371**Helicase_C.8-40*Helicase_C.177-252*DEAD.6-112*RecX.125-194:0.03996,

1_tcruz_Tc00.1047053511315.9/417-488*488**DEAD.418-487*ResIII.431-484:-0.03996)

27:0.17856)

10:0.12037,

(

(

1_Auran1_24596/14-105*700**HRDC.629-695*Helicase_C.468-548*ResIII.14-92*UvrB.555-594*DEAD.15-88*DEAD.333-399*UPF0079.29-106*HHH.664-683:0.01229,

1_CHICK_tr_E1C287_E1C287_CHICK/1-81*177**DEAD.15-78*DEAD.131-153:-0.01229)

30:0.29597,

1_CMER_CMG133C/241-384*905**UvrB.776-814*Helicase_C.689-769*ResIII.243-333*UVR.846-873*DEAD.240-304:0.32849)

:0.04085)

:0.03977)

:0.01196,

(

(

1_HUMAN_tr_B0V2L8_B0V2L8_HUMAN/1-63*63**DEAD.11-62:-0.00519,

1_Physo1_1_135987/489-622*1311**SNF2_N.490-530*SNF2_N.534-736*Nop10p.3-53*Helicase_C.879-958*HDA2-3.832-989:0.00519)

49:0.21742,

(

1_THEPA_tr_Q4N1M3_Q4N1M3_THEPA/122-224*230**DEAD.123-224*ResIII.44-62*ResIII.120-220:0.01661,

1_Phyra1_1_96114/355-433*813**SNF2_N.330-364*SNF2_N.356-527*Helicase_C.616-687:-0.01661)

33:0.25735)

6:0.13935)

:0.00830,

(

(

(

(

(

(

1_Nemve1_64197/1-67*244**Helicase_C.135-211*DEAD.1-67:0.00375,

1_toxo_TGGT1_123390/314-395*1042**DEAD.315-394*DEAD.533-676*Helicase_C.922-992:-0.00375)

:0.00187,

1_toxo_TGME49_011400/314-395*1042**DEAD.315-394*DEAD.533-676*Helicase_C.922-992:-0.00187)

:0.12503,

(

1_Chlre4_12013/18-87*3556**Ribonuclease_3.2584-2636*Ribonuclease_3.3305-3513*DEAD.20-95*DEAD.178-257*Helicase_C.1013-1069*ResIII.32-264:0.00085,

1_Volca1_43161/1-78*347**SNF2_N.1-173*Helicase_C.233-312:-0.00085)

25:0.22075)

:0.03487,

(

(

(

(

(

(

1_Selmo1_424620/268-336*518*:-0.01231,

1_Phatr2_12605/10-85*615**Helicase_C.478-558*UvrB.565-603*ResIII.8-86*DEAD.13-80*DEAD.336-413:0.01231)

9:0.11385,

(

1_Selmo1_428347/253-321*501**DEAD.66-112*DEAD.257-322:-0.01171,

1_GSEM1T00008289001/18-93*805**DUF1227.259-406*DEAD_2.72-244*DEAD.34-96*ResIII.18-87:0.01171)

6:0.11128)

:0.04504,

(

1_Monbr1_28525/4-72*451**Helicase_C.146-221*DEAD.12-65:-0.00905,

(

(

(

1_leibr_LbrM.24.2360/18-93*813**DUF1227.259-406*DEAD_2.72-244*DEAD.28-93*DEAD.192-232*ResIII.18-62:0.00000,

1_leinf_LinJ.24.2370/18-93*813**DUF1227.259-406*DEAD_2.72-244*DEAD.28-97*DEAD.192-232*ResIII.18-62:0.00000)

57:0.00000,

1_leima_LmjF.24.2280/18-93*813**DUF1227.259-405*DEAD_2.72-244*DEAD.28-94*DEAD.192-232*ResIII.18-62:0.00000)

51:0.00662,

1_leime_LmxM.24.2280/18-93*813**DUF1227.259-406*DEAD_2.72-244*DEAD.28-97*DEAD.192-232*ResIII.18-62:0.00654)

42:0.00247)

5:0.16912)

:0.06186,

(

(

1_MicpuN3_51830/4-73*567**HA2.312-401*OB_NTP_bind.436-538*Helicase_C.154-249:0.00212,

1_Phyra1_1_71330/16-112*758**SNF2_N.17-139*SNF2_N.235-446*Helicase_C.624-701*zf-C3HC4.486-528*ResIII.13-281*DEAD.16-138*DEAD.233-258:-0.00212)

10:0.16435,

(

1_Auran1_2266/1-75*394**Helicase_C.195-280*HA2.346-394*DEAD.27-69*DEAD.163-226:0.01142,

1_Volca1_37155/3-72*74**SNF2_N.2-71:-0.01142)

14:0.14041)

5:0.05035)

:0.06178,

(

(

(

1_RO3G_11195.1/1-86*454**Helicase_C.153-193*Helicase_C.222-272*DEAD.4-86:0.01479,

1_toxo_TGME49_067030/545-617*2729**DEAD.547-621*DEAD.775-824*Helicase_C.1831-1870*ResIII.564-616*ResIII.783-859:-0.01479)

4:0.04451,

(

(

(

1_tcong_TcIL3000.0.13800/195-309*739**DEAD.31-136*DEAD.213-307*Helicase_C.531-602*ResIII.29-111:0.00000,

1_tcong_TcIL3000.1.970/195-309*739**DEAD.31-136*DEAD.213-307*Helicase_C.531-603*ResIII.29-111:0.00000)

59:0.01555,

1_toxo_TGGT1_075910/516-588*2720**DEAD.518-592*DEAD.750-795*Helicase_C.1821-1860*ResIII.535-587*ResIII.747-830:-0.01555)

1:0.00813,

1_toxo_TGVEG_085860/281-350*2477**DEAD.283-354*DEAD.508-557*Helicase_C.1578-1617*ResIII.297-349*ResIII.516-592:-0.00813)

1:0.03684)

:0.10900,

(

(

1_Phyra1_1_80580/204-283*292**DEAD.206-277:-0.00469,

1_GSHART1T00004782001/43-147*755**Helicase_C.280-352*DEAD.15-145:0.00469)

8:0.17337,

(

1_POPTR_0005s10920.2/17-114*658**Helicase_C.3-35*Helicase_C.182-257*DEAD.42-113:-0.00747,

1_OSTTA_tr_Q00WA4_Q00WA4_OSTTA/19-87*1294**UvrC_HhH_N.1097-1203*UvrC_HhH_N.1220-1275*Helicase_C.488-568*UvrB.575-611*ResIII.18-83*GIY-YIG.728-804*DEAD.31-90:0.00747)

8:0.20538)

:0.03947)

:0.02146)

:0.01629,

(

(

(

1_Monbr1_39079/1-92*414**Helicase_C.218-289*DEAD.2-92*Phi_1.117-211:0.01068,

1_ectoc_Esi0128_0080/856-943*1077**GSPII_E.867-898:-0.01068)

17:0.14396,

(

1_Chlre4_108839/11-90*92**GSPII_E.20-55*DEAD.21-80*PhoH.22-46*NB-ARC.18-52*Myosin_head.24-60*UPF0079.19-54:-0.00960,

1_Auran1_28341/3-101*396**SNF2_N.3-216*Helicase_C.280-359*ResIII.45-93:0.00960)

6:0.14353)

3:0.05854,

(

1_para_paraGSPATP00013018001/13-86*105**DEAD.14-88*ResIII.29-99:-0.00376,

1_Selmo1_164481/18-101*501**SNF2_N.12-196*Helicase_C.252-331*HDA2-3.154-349*DEAD_2.14-60*DEAD.14-83*ResIII.20-80:0.00376)

1:0.18082)

:0.04608)

:0.02344)

:0.01243,

(

1_ectoc_Esi0046_0082/377-473*806**Helicase_C.556-629*DEAD.377-483:0.09155,

(

1_ectoc_Esi0024_0091/522-578*578**SNF2_N.483-526*SNF2_N.521-575*ResIII.480-524*ResIII.529-572*HSA.338-402:-0.02232,

1_Nemve1_217073/30-118*140**DEAD.29-99*ResIII.25-96:0.02232)

32:0.27882)

:0.03679)

:0.02180,

(

(

1_Volca1_121455/5-124*774**Helicase_C.203-277*DEAD.5-122:0.02003,

1_toxo_TGVEG_009280/319-396*1047**DEAD.320-398*DEAD.536-681*Helicase_C.927-997:-0.02003)

19:0.14460,

(

1_ORYSJ_tr_C7J4H0_C7J4H0_ORYSJ/10-103*120**DEAD.9-105:0.02057,

1_Cioin2_235423/115-191*191**SNF2_N.117-190:-0.02057)

19:0.27291)

:0.06164)

:0.03165)

:0.01076,

(

(

(

1_HUMAN_tr_B4E132_B4E132_HUMAN/77-133*407**Helicase_C.205-281*DEAD.77-136*DEAD.200-244:-0.05648,

1_Auran1_64133/67-189*1459**SNF2_N.68-288*zf-CW.432-479*ResIII.65-141:0.05648)

14:0.21805,

(

(

(

(

1_ARATH_tr_Q9LEZ5_Q9LEZ5_ARATH/395-515*1058**DEAD.396-486*DUF1998.945-1028*Helicase_C.608-673*Rad60-SLD.15-81:0.01863,

1_ORYSJ_tr_Q0E1V1_Q0E1V1_ORYSJ/1-54*546**OB_NTP_bind.408-507*HA2.285-374*Helicase_C.137-223:-0.01863)

17:0.19888,

(

(

(

1_tcong_TcIL3000.4.2820/4-56*784**HA2.367-455*Helicase_C.190-303*OB_NTP_bind.490-653:-0.02121,

1_tcruz_Tc00.1047053506925.140/147-255*983**SNF2_N.148-257*SNF2_N.458-671*Helicase_C.850-927*zf-PARP.34-109*zf-Apc11.682-737*zf-C3HC4.690-733*PHD.405-419*PHD.689-733*zf-rb***:0.02121)

7:0.11146,

1_MicpuN3_81085/151-280*961**SNF2_N.151-275*SNF2_N.455-671*Helicase_C.828-905*zf-PARP.32-109*zf-rbx1.693-739*zf-Apc11.692-743*zf-C3HC4.693-738*ResIII.170-23***:0.10613)

1:0.01060,

(

1_Thaps3_35984/1-41*72*:-0.03868,

1_tcong_TcIL3000.0.15260/63-172*899**SNF2_N.64-169*SNF2_N.374-589*Helicase_C.765-843*zf-Apc11.605-655*zf-rbx1.604-651*zf-C3HC4.608-651*ResIII.61-126*ResIII.382-420:0.03868)

5:0.09728)

:0.06028)

:0.02948,

(

(

1_ENSTRUP00000002859/10-63*657**HA2.311-400*OB_NTP_bind.441-557*Helicase_C.158-247*DEAD.12-61:-0.03272,

1_ANID_10380T0_ANID_10380/15-136*1393**Ribonuclease_3.873-978*Ribonuclease_3.1056-1214*dsRNA_bind.492-584*Helicase_C.363-423*DEAD.17-125*ResIII.14-85:0.03272)

12:0.15245,

(

1_Naegr1_45438/366-414*2275**HA2.637-721:-0.02543,

1_ORYSJ_tr_Q10N49_Q10N49_ORYSJ/21-116*404**DEAD.21-48*DEAD.83-150:0.02543)

2:0.17451)

1:0.04174)

:0.04828,

(

(

(

(

(

1_para_paraGSPATP00024034001/559-651*1228**SNF2_N.493-649*SNF2_N.749-932*Helicase_C.1092-1169*ResIII.510-809*zf-C3HC4.987-1025:0.01035,

1_para_paraGSPATP00026539001/559-651*1225**SNF2_N.493-649*SNF2_N.746-929*Helicase_C.1089-1166*ResIII.490-806*zf-C3HC4.984-1022:0.01116)

99:0.13339,

(

1_CRYPV_tr_Q5CQM5_Q5CQM5_CRYPV/188-336*1278**SNF2_N.188-321*SNF2_N.669-882*Helicase_C.1145-1222*zf-C3HC4.944-1004*zf-rbx1.937-978*zf-PARP.59-117:0.04725,

1_Monbr1_38516/1-58*524**SNF2_N.1-135*SNF2_N.133-148*SNF2_N.387-462*Helicase_C.219-293*HDA2-3.112-363:-0.04725)

33:0.15080)

7:0.01553,

(

1_para_paraGSPATP00028600001/543-636*1215**SNF2_N.485-636*SNF2_N.728-923*Helicase_C.1083-1160:0.12610,

1_para_paraGSPATP00036500001/544-641*1210**SNF2_N.489-642*SNF2_N.723-919*Helicase_C.1077-1155*DEAD.553-638*DEAD.728-773*zf-C3HC4.972-1010*zf-rbx1.972-1011:0.13986)

46:0.03245)

3:0.03032,

(

(

1_ectoc_Esi0279_0004/117-252*644**SNF2_N.118-251*SNF2_N.584-634*zf-PARP.6-76:0.02978,

1_Thaps3_35501/10-62*339**SNF2_N.9-173*Helicase_C.236-319*HDA2-3.158-335:-0.02978)

3:0.12555,

(

(

1_ARATH_tr_O23055_O23055_ARATH/141-257*822**SNF2_N.142-253*SNF2_N.309-410*SNF2_N.491-569*ResIII.138-391*zf-C3HC4.622-684:0.00989,

1_Monbr1_14626/43-103*138**SNF2_N.20-136:-0.00989)

21:0.13706,

1_Thaps3_268889/12-114*717**SNF2_N.11-113*SNF2_N.180-416*Helicase_C.583-661:0.11552)

6:0.01790)

:0.06761)

:0.04440,

(

(

1_GSEM1T00001806001/147-256*1019**SNF2_N.148-250*SNF2_N.468-683*Helicase_C.886-963*zf-PARP.34-107*ResIII.145-249*ResIII.466-514*zf-rbx1.702-746*zf-C3HC4.256-266****:0.02186,

1_GSHART1T00001224001/147-291*1015**SNF2_N.148-251*SNF2_N.467-682*zf-PARP.34-105*Helicase_C.882-959*ResIII.145-211*ResIII.465-513*zf-C3HC4.256-266*zf-C3HC4.701-745***:0.04178)

86:0.14585,

(

(

(

(

1_leinf_LinJ.25.0770/149-258*1092**SNF2_N.150-253*SNF2_N.557-772*zf-PARP.34-110*Helicase_C.959-1036*zf-C3HC4.791-835*zf-rbx1.790-835*ResIII.161-252*ResIII.568-603***:0.00406,

1_leima_LmjF.25.0740/149-258*1092**SNF2_N.150-253*SNF2_N.557-772*zf-PARP.34-110*Helicase_C.959-1036*zf-C3HC4.791-835*zf-rbx1.790-835*zf-Apc11.787-837:0.00504)

80:0.00719,

1_leime_LmxM.25.0740/149-258*1092**SNF2_N.150-253*SNF2_N.557-772*zf-PARP.34-109*Helicase_C.959-1036*zf-C3HC4.791-835*zf-rbx1.790-835*ResIII.161-253*ResIII.555-603***:0.01099)

57:0.00705,

(

1_leibr_LbrM.25.0620/150-259*1099**SNF2_N.151-254*SNF2_N.559-773*zf-PARP.35-111*Helicase_C.967-1043*zf-C3HC4.792-836*ResIII.150-255*ResIII.569-604:0.02553,

1_Chlre4_116723/1-70*120**SNF2_N.5-119*ResIII.7-48:-0.02553)

6:0.00545)

12:0.07629,

(

1_tbruc_Tb11.03.0400/146-254*984**SNF2_N.147-255*SNF2_N.458-673*Helicase_C.851-928*zf-PARP.33-107*zf-C3HC4.253-265*zf-C3HC4.692-735*zf-rbx1.687-735*PHD.691-736*R***:0.02935,

1_Phatr2_17728/47-101*510**SNF2_N.32-228*Helicase_C.344-421:-0.02935)

10:0.07707)

1:0.06775)

1:0.09843)

:0.00719)

:0.05478)

:0.01574,

(

1_Auran1_19900/67-190*191**DEAD.68-190*ResIII.70-148:0.11068,

(

1_Auran1_23847/1-58*83*:-0.01106,

(

(

1_toxo_TGGT1_112860/474-574*3207**SNF2_N.483-540*SNF2_N.658-745*ResIII.488-521*ResIII.676-729*Helicase_C.1551-1620:0.00000,

1_toxo_TGME49_073780/474-574*3207**SNF2_N.483-540*SNF2_N.658-745*ResIII.488-521*ResIII.676-729*Helicase_C.1551-1620:0.00000)

89:0.00000,

1_toxo_TGVEG_021120/474-574*3207**SNF2_N.483-540*SNF2_N.658-745*ResIII.488-521*ResIII.676-729*Helicase_C.1551-1620:0.00000)

89:0.01106)

25:0.28932)

3:0.04367)

:0.05307)

:0.02308,

(

(

(

(

1_ENSTRUP00000001070/1-63*268**Helicase_C.137-207*DEAD.1-63:-0.04351,

1_THEPA_tr_Q4N1S7_Q4N1S7_THEPA/77-447*733**DEAD.78-259*DEAD.392-449*Helicase_C.556-623*ResIII.90-109*ResIII.237-309:0.04351)

43:0.21164,

(

1_HUMAN_tr_B7ZBU3_B7ZBU3_HUMAN/1-37*224**Helicase_C.111-183*DEAD.1-36*DEAD.111-145:-0.04187,

1_tviva_TvY486_1014730/137-258*1772**HA2.708-792:0.04187)

12:0.16488)

7:0.02715,

1_ectoc_Esi0036_0155/155-288*990**DEAD.155-288*DUF1998.820-900*Helicase_C.541-606:0.21951)

1:0.11934,

(

(

(

(

(

1_HUMAN_tr_C9JCB2_C9JCB2_HUMAN/5-57*214**Helicase_C.108-182*DEAD.6-57:-0.04856,

1_GSEM1T00002300001/98-248*704**Helicase_C.495-563*DEAD.98-223*DEAD.336-403:0.04856)

10:0.06194,

(

(

(

1_leima_LmjF.21.0610/94-215*697**DEAD.94-211*DEAD.292-355*Helicase_C.485-554:0.02453,

1_leime_LmxM.21.0610/94-215*690**DEAD.94-211*DEAD.292-356*Helicase_C.476-547:0.02465)

93:0.02015,

1_leinf_LinJ.21.0670/94-203*697**DEAD.94-211*DEAD.293-356*Helicase_C.486-554:0.02344)

47:0.02711,

1_leibr_LbrM.21.0670/94-215*696**DEAD.94-211*DEAD.291-356*Helicase_C.484-553:0.07960)

40:0.03079)

3:0.03744,

(

1_tviva_TvY486_0006190/56-159*379**DEAD.56-162*DEAD.223-289:0.11041,

1_tcruz_Tc00.1047053511911.110/85-321*620**DEAD.85-194*DEAD.247-319*Helicase_C.394-469*ResIII.96-265:0.12035)

37:0.01883)

2:0.01348,

(

1_tbruc_Tb927.10.1720/87-280*596**DEAD.87-307*Helicase_C.383-459:0.14217,

1_tcong_TcIL3000.10.1460/127-321*642**DEAD.127-233*DEAD.283-349*Helicase_C.425-500:0.14280)

45:0.00434)

4:0.13390,

(

1_OSTTA_tr_Q00TZ0_Q00TZ0_OSTTA/69-197*498**Helicase_C.356-431*DEAD.69-192*ResIII.84-142:0.16811,

(

(

(

1_para_paraGSPATP00014037001/20-190*361**DEAD.19-188*Helicase_C.261-323*ResIII.4-73*DUF3045.174-237:0.02582,

1_HUMAN_tr_Q5JP46_Q5JP46_HUMAN/31-82*560**OB_NTP_bind.436-534*HA2.311-401*Helicase_C.161-248:-0.02582)

14:0.10269,

(

1_HUMAN_tr_Q5SQH5_Q5SQH5_HUMAN/31-82*560**OB_NTP_bind.436-534*HA2.311-401*Helicase_C.161-248:-0.02158,

1_CMER_CMC111C/272-389*917**DEAD.276-388*DEAD.437-480*DEAD.521-582*Helicase_C.348-383*Helicase_C.566-634*CarD_TRCF.92-153*CarD_TRCF.191-235*TRCF.763-840*Re***:0.02158)

12:0.09984)

2:0.10188,

(

1_tetra3680.m00025/52-260*481**DEAD.59-260*Helicase_C.345-421*ResIII.66-136*FtsJ.361-461:0.02177,

1_Phyra1_1_45270/2-47*653**Helicase_C.220-294*DEAD.3-43:-0.02177)

6:0.19282)

4:0.02535)

2:0.10254)

:0.01415)

:0.03813)

:0.02619,

(

(

(

1_ORYSJ_tr_C7IWH5_C7IWH5_ORYSJ/9-64*71**DEAD.7-65:-0.04362,

1_POPTR_0001s09560.1/2-98*220**Helicase_C.94-170*DEAD.2-87:0.04362)

54:0.17716,

1_Monbr1_6446/674-804*1543**SNF2_N.678-723*SNF2_N.761-918*Helicase_C.1065-1137*ResIII.728-797:0.23355)

53:0.16625,

(

(

(

(

(

1_toxo_TGGT1_016870/389-445*1734**Helicase_C.1140-1256*DEAD.389-611*DEAD.850-935:-0.06268,

1_Naegr1_49247/336-437*823**SNF2_N.67-122*SNF2_N.344-541*Helicase_C.643-717*DEAD.353-411:0.06268)

64:0.11777,

(

(

1_toxo_TGME49_003840/372-428*1717**Helicase_C.1123-1239*DEAD.372-594*DEAD.833-918:-0.04113,

1_ARATH_sp_Q9FF61_SM3L1_ARATH/361-484*881**SNF2_N.234-592*HIRAN.60-154*Helicase_C.745-824*zf-C3HC4.635-673*zf-Apc11.634-678*DEAD.288-451*HDA2-3.698-764*HDA2-3.817-854*zf-***:0.04113)

11:0.07701,

(

1_toxo_TGVEG_045470/431-487*1776**Helicase_C.1182-1298*DEAD.431-653*DEAD.892-977:-0.04107,

1_tetra3810.m01936/555-678*1285**SNF2_N.389-797*Helicase_C.921-998*DEAD.474-652:0.04107)

15:0.07716)

17:0.01925)

18:0.05435,

1_tetra3825.m02825/950-1072*1540**SNF2_N.53-170*SNF2_N.187-281*SNF2_N.794-1189*Helicase_C.1406-1483*HIRAN.392-500*zf-C3HC4.1303-1340:0.18232)

13:0.15793,

(

(

(

(

(

(

(

1_ANID_00044T0_ANID_00044/514-70*1202**SNF2_N.439-818*HIRAN.198-306*Helicase_C.1034-1144*zf-C3HC4.892-936:0.23490,

1_SCHPO_sp_P36607_RAD5_SCHPO/516-703*1133**SNF2_N.448-820*HIRAN.206-318*Helicase_C.1001-1078*zf-C3HC4.877-922:0.23701)

93:0.04392,

1_YEAST_sp_P32849_RAD5_YEAST/514-727*1169**SNF2_N.440-846*HIRAN.176-285*Helicase_C.1041-1115*zf-C3HC4.914-960*zf-Apc11.914-964:0.28420)

58:0.01697,

1_CRYNE_sp_Q5KPG8_RAD5_CRYNE/575-737*1198**SNF2_N.438-851*HIRAN.140-284*Helicase_C.1055-1133*ResIII.433-719*zf-C3HC4.920-963*DEAD.521-696:0.29731)

29:0.01738,

1_RO3G_02076.1/290-490*959**SNF2_N.365-608*Helicase_C.823-902*HIRAN.63-156*zf-C3HC4.695-745*UBA.7-42*UBA.299-314:0.35248)

33:0.02982,

(

(

(

(

(

(

(

(

(

(

(

1_POPTR_0006s03420.1/204-396*791**SNF2_N.177-504*HIRAN.3-98*Helicase_C.655-734*zf-C3HC4.547-585*zf-Apc11.546-591*Rad50_zn_hook.572-590:0.17719,

1_ORYSJ_tr_Q8GSA1_Q8GSA1_ORYSJ/226-416*821**SNF2_N.195-530*HIRAN.20-117*Helicase_C.683-762*zf-C3HC4.575-613*DEAD.249-381*zf-rbx1.574-614*zf-Apc11.574-617*ResIII.241-400*HD***:0.17018)

50:0.08773,

(

(

1_Selmo1_110695/289-439*851**SNF2_N.189-554*Helicase_C.715-794*zf-C3HC4.594-632*HIRAN.22-111*Rtf2.592-690*zf-rbx1.594-633*HDA2-3.678-822*zf-Apc11.594-636:0.14160,

1_Selmo1_408/332-454*835**SNF2_N.192-569*HIRAN.9-102*Helicase_C.720-799*zf-C3HC4.610-648*DEAD.251-416*zf-rbx1.610-649*zf-Apc11.609-654:0.12730)

48:0.10207,

1_MicpuN3_99199/204-450*865**SNF2_N.206-573*Helicase_C.726-804*HIRAN.48-90*zf-C3HC4.611-648*DEAD.261-425:0.23781)

27:0.01921)

10:0.01826,

1_CRYNE_tr_Q5K8L9_Q5K8L9_CRYNE/290-480*900**SNF2_N.248-596*HIRAN.47-140*Helicase_C.754-839*zf-C3HC4.649-688*zf-rbx1.640-690:0.26555)

10:0.00115,

1_ANID_02256T0_ANID_02256/304-51*919**SNF2_N.305-632*HIRAN.86-161*Helicase_C.784-861*zf-C3HC4.677-714*zf-Nse.669-714*DEAD.363-480*U-box.676-721*zf-rbx1.685-715:0.29633)

5:0.01197,

(

1_Auran1_15891/1-119*137**SNF2_N.1-137*DEAD.2-111:0.23391,

1_Volca1_58399/7-226*584**SNF2_N.8-253*SNF2_N.299-322*Helicase_C.479-522*zf-C3HC4.362-387:0.24508)

14:0.02478)

:0.01492,

(

(

(

(

1_POPTR_0003s08160.1/326-501*937**SNF2_N.259-618*Helicase_C.807-884*HIRAN.79-136*zf-C3HC4.700-739*ResIII.254-486*DEAD.327-462*Baculo_IE-1.659-747:0.13845,

1_ARATH_sp_Q9FIY7_SM3L3_ARATH/672-868*1277**SNF2_N.619-985*Helicase_C.1147-1224*HIRAN.404-493*zf-C3HC4.1040-1079*ResIII.614-853:0.13995)

63:0.02424,

1_ORYSJ_tr_Q0JF05_Q0JF05_ORYSJ/77-247*664**SNF2_N.15-371*Helicase_C.535-611*zf-C3HC4.428-468*DEAD.81-216*ResIII.13-239:0.16331)

100:0.06632,

(

(

(

1_ARATH_sp_Q9FNI6_SM3L2_ARATH/349-620*1029**SNF2_N.351-736*HIRAN.113-226*Helicase_C.899-976*zf-C3HC4.794-833*DEAD.417-588*ResIII.346-604*zf-Apc11.787-839:0.11692,

1_ORYSJ_tr_Q6H792_Q6H792_ORYSJ/273-404*810**SNF2_N.134-519*Helicase_C.680-757*zf-C3HC4.575-614*DEAD.201-364*ResIII.129-217*ResIII.318-387*zf-Apc11.572-621:0.11208)

50:0.00801,

1_POPTR_0004s20080.1/358-627*1037**SNF2_N.360-744*HIRAN.121-235*Helicase_C.907-984*zf-C3HC4.802-841*DEAD.427-613*UBA.6-43*ResIII.355-442*ResIII.542-612:0.12881)

94:0.11128,

1_Phypa1_1_105578/416-626*1032**SNF2_N.366-742*Helicase_C.902-978*HIRAN.135-238*zf-C3HC4.796-835*DEAD.433-590*ResIII.361-610:0.24014)

75:0.01330)

65:0.03381,

(

(

1_Phyra1_1_79594/403-576*1069**SNF2_N.339-694*Helicase_C.931-1009*zf-C3HC4.795-834*ResIII.334-562*DEAD.407-540*zf-RanBP.3-28*HIRAN.191-246:0.06716,

1_Physo1_1_132681/432-605*1524**SNF2_N.368-723*Helicase_C.966-1044*DEAD.436-571*zf-C3HC4.826-865*ResIII.364-591*zf-RanBP.6-30:0.06503)

100:0.20800,

1_para_paraGSPATP00006683001/244-463*954**SNF2_N.219-573*Helicase_C.817-894*DEAD.289-443*zf-C3HC4.711-752:0.27785)

37:0.01584)

15:0.01345)

:0.00402,

(

(

(

1_Selmo1_109740/38-241*587**SNF2_N.38-354*Helicase_C.449-526*ResIII.34-113*HDA2-3.302-361*HDA2-3.525-557:0.10217,

1_Selmo1_37666/2-173*174**SNF2_N.2-173*DEAD.2-140:0.09901)

100:0.10617,

1_Selmo1_431801/30-178*412**SNF2_N.30-210*SNF2_N.245-277*Helicase_C.344-407:0.21619)

98:0.06129,

(

1_Selmo1_429540/532-771*1524**SNF2_N.532-792*SNF2_N.805-866*Helicase_C.1008-1085*zf-C3HC4.894-933*Pribosyltran.20-58:0.24138,

1_ARATH_tr_Q9LUS4_Q9LUS4_ARATH/56-266*653**SNF2_N.56-309*SNF2_N.333-355*Helicase_C.517-567*zf-C3HC4.395-431*DEAD.80-229:0.24188)

63:0.03461)

13:0.02358)

:0.00478,

(

(

(

(

(

(

1_CHICK_tr_E1C1L9_E1C1L9_CHICK/575-787*1167**SNF2_N.575-934*Helicase_C.1034-1112*zf-GRF.5-42*zf-GRF.68-100*DEAD.595-752*ResIII.572-772:0.00000,

1_CHICK_tr_E1C366_E1C366_CHICK/558-770*1150**SNF2_N.558-917*Helicase_C.1017-1095*zf-GRF.5-42*zf-GRF.68-100*DEAD.578-735*ResIII.555-755:0.00000)

100:0.13552,

1_HUMAN_sp_Q9UNY4-1_TTF2_HUMAN/573-784*1162**SNF2_N.573-929*Helicase_C.1028-1106*ResIII.570-768*zf-GRF.5-39:0.14067)

100:0.10024,

1_DROME_sp_P34739_TTF2_DROME/442-650*1061**SNF2_N.442-803*Helicase_C.927-1006*DEAD.464-613*ResIII.438-635:0.22921)

88:0.03246,

1_CMER_CMI119C/361-558*973**SNF2_N.362-675*Helicase_C.838-914*DEAD.386-518*ResIII.357-520*DEAD_2.465-521:0.26121)

47:0.01715,

(

(

1_CAEEL_tr_O17550_O17550_CAEEL/473-703*1091**SNF2_N.474-851*Helicase_C.954-1031*ResIII.469-687:0.13713,

1_CAEEL_tr_P91494_P91494_CAEEL/374-603*1001**SNF2_N.375-750*Helicase_C.861-937*DEAD.399-575*DEAD.671-703*ResIII.371-565:0.13244)

96:0.05751,

1_CAEEL_tr_O16283_O16283_CAEEL/146-321*518**SNF2_N.147-324*Helicase_C.96-126*Helicase_C.377-453:0.20259)

100:0.10329)

33:0.01569,

1_tetra3679.m00078/408-554*1040**SNF2_N.336-680*SNF2_N.704-750*Helicase_C.867-985*zf-C3HC4.760-797*zf-rbx1.771-798:0.31973)

9:0.01495)

:0.00487,

(

(

(

(

(

1_ANID_05483T0_ANID_05483/473-67*1184**SNF2_N.474-792*Helicase_C.1043-1117*DEAD.496-640*zf-C3HC4.834-884*ResIII.489-628:0.23978,

(

1_SCHPO_sp_O60177_YG42_SCHPO/392-586*1040**SNF2_N.393-704*Helicase_C.904-980*zf-C3HC4.746-797*DEAD.413-545:0.22324,

1_RO3G_05902.1/297-491*927**SNF2_N.298-607*Helicase_C.786-863*DEAD.318-482*zf-C3HC4.652-694*HDA2-3.575-611*HDA2-3.731-804:0.23341)

40:0.00957)

59:0.03163,

1_SCHPO_sp_O13762_YF2C_SCHPO/252-436*897**SNF2_N.253-564*Helicase_C.761-838*DEAD.273-405*zf-C3HC4.606-654:0.26226)

18:0.00906,

(

(

1_ANID_07538T0_ANID_07538/327-55*1132**SNF2_N.328-679*Helicase_C.934-1011*DEAD.362-512:0.20986,

1_SCHPO_sp_Q10332_YBMA_SCHPO/235-430*830**SNF2_N.236-554*Helicase_C.689-767*ResIII.253-398*DEAD.263-395:0.21871)

82:0.04257,

(

1_RO3G_03130.1/265-451*807**SNF2_N.265-569*Helicase_C.673-750*ResIII.271-407:0.24701,

1_BDET_01929_BDEG_01925/399-583*1028**SNF2_N.399-699*Helicase_C.890-966*zf-C3HC4.745-789*zf-Nse.742-789*zf-MIZ.744-790:0.25603)

16:0.01051)

5:0.00822)

5:0.00747,

1_YEAST_sp_Q08562_ULS1_YEAST/946-1155*1619**SNF2_N.946-1278*Helicase_C.1482-1558:0.29607)

10:0.01876,

1_CRYNE_tr_Q5KMN8_Q5KMN8_CRYNE/529-731*1277**SNF2_N.530-834*Helicase_C.1132-1214*zf-C3HC4.936-988*DEAD.557-691:0.28591)

8:0.01636)

:0.01313,

(

(

(

(

(

1_BDET_02246_BDEG_02241/324-506*929**SNF2_N.325-657*Helicase_C.795-872*zf-C3HC4.676-718*ResIII.332-492:0.23519,

(

1_Selmo1_123971/37-261*585**SNF2_N.38-370*Helicase_C.476-552*DEAD.59-200*ResIII.53-217:0.22444,

1_ARATH_tr_Q9FWY5_Q9FWY5_ARATH/31-217*627**SNF2_N.31-355*Helicase_C.462-539*ResIII.27-200*DEAD.48-184:0.21306)

61:0.01939)

40:0.01529,

1_toxo_TGVEG_067440/267-467*998**SNF2_N.267-618*Helicase_C.863-941*DEAD.288-430*zf-PARP.69-116*zf-C3HC4.647-706:0.24157)

20:0.00324,

1_ANID_04272T0_ANID_04272/345-53*918**SNF2_N.345-649*Helicase_C.782-860*zf-C3HC4.665-707:0.26634)

11:0.00329,

(

(

(

(

1_CRYNE_tr_Q5KHC5_Q5KHC5_CRYNE/440-620*975**SNF2_N.441-772*Helicase_C.911-973*zf-C3HC4.791-834*DEAD.461-583*zf-rbx1.799-835*zf-Nse.791-834*zf-Apc11.791-836:0.00000,

1_CRYNE_tr_Q5KHC6_Q5KHC6_CRYNE/440-620*1045**SNF2_N.441-772*Helicase_C.911-988*zf-C3HC4.791-834*DEAD.461-583*zf-rbx1.799-835*zf-Nse.791-834*zf-Apc11.791-836:0.00000)

100:0.18337,

1_RO3G_05367.1/231-416*754**SNF2_N.232-567*ResIII.247-402:0.19093)

54:0.01865,

(

1_YEAST_sp_P31244_RAD16_YEAST/186-356*790**SNF2_N.187-518*Helicase_C.656-734*DEAD.208-353*zf-C3HC4.537-580:0.18509,

1_SCHPO_sp_P79051_RHP16_SCHPO/257-440*861**SNF2_N.258-589*Helicase_C.727-805*zf-C3HC4.609-651:0.20673)

55:0.01505)

43:0.01686,

1_Monbr1_717/47-226*649**SNF2_N.48-382*Helicase_C.518-595*DEAD.69-202*zf-C3HC4.397-439*ResIII.45-218:0.22161)

35:0.01338)

82:0.06107,

1_Phatr2_46863/475-634*1598**SNF2_N.425-763*zf-C3HC4.1246-1291*DEAD.481-626*zf-rbx1.1220-1292:0.33738)

9:0.01233)

:0.00044,

(

(

(

1_Chlre4_152316/867-1032*1514**SNF2_N.865-1157*Helicase_C.1354-1431*zf-C3HC4.1219-1258*zf-Apc11.1219-1264*zf-rbx1.1227-1259*U-box.1212-1264:0.10684,

1_Volca1_104918/586-746*1284**SNF2_N.582-829*zf-C3HC4.953-992*Helicase_C.1081-1172*zf-Nse.952-992*zf-Apc11.953-998*DEAD.589-743:0.10434)

100:0.16198,

1_ectoc_Esi0042_0122/611-807*996**SNF2_N.627-822*SNF2_N.876-931*zf-C3HC4.960-981:0.25546)

99:0.06847,

1_ANID_10794T0_ANID_10794/524-71*1176**SNF2_N.483-832*Helicase_C.734-768*Helicase_C.1048-1118*DEAD.548-692*HIRAN.302-382:0.33983)

12:0.00839)

:0.00797)

:0.00471,

1_BDET_00107_BDEG_00107/460-637*1015**SNF2_N.400-630*SNF2_N.641-702*Helicase_C.885-962*HIRAN.179-292*zf-C3HC4.763-796:0.31278)

:0.02561,

1_CAEEL_tr_Q9U2X2_Q9U2X2_CAEEL/46-228*540**SNF2_N.47-348*ResIII.43-214*ResIII.317-391*DEAD.70-203:0.36074)

:0.00726)

:0.04016,

(

(

(

(

(

(

(

(

(

(

1_BDET_00795_BDEG_00791/321-487*793**SNF2_N.322-595*Helicase_C.683-723*Helicase_C.723-735:0.29591,

1_ent_h_3.m00546/107-269*955**SNF2_N.108-386*SNF2_N.762-871*Helicase_C.443-521*SLIDE.811-920*DEAD.108-266:0.30578)

7:0.03570,

(

(

(

(

(

(

(

(

(

(

(

(

(

1_Monbr1_25139/198-379*818**SNF2_N.48-90*SNF2_N.200-562*Helicase_C.626-699*ResIII.196-359*HDA2-3.447-752*DEAD.215-336:0.15998,

1_Naegr1_80631/200-386*746**SNF2_N.202-490*Helicase_C.561-634*DEAD.215-361:0.16224)

60:0.02079,

(

(

1_Nemve1_161221/299-482*911**SNF2_N.301-657*Helicase_C.720-795:0.17604,

1_ANID_01024T0_ANID_01024/185-38*866**SNF2_N.187-470*SNF2_N.728-786*Helicase_C.665-738:0.18461)

30:0.00661,

1_CMER_CMJ200C/182-365*849**SNF2_N.184-477*Helicase_C.538-617*ResIII.181-343*HDA2-3.421-651:0.18394)

20:0.01621)

18:0.01258,

(

1_Phyra1_1_78907/176-360*769**SNF2_N.178-490*Helicase_C.549-636*HDA2-3.484-676*ResIII.174-340*DEAD.179-339:0.03269,

1_Physo1_1_133473/158-342*753**SNF2_N.160-472*Helicase_C.534-618*HDA2-3.462-654*ResIII.156-322*DEAD.161-299:0.03217)

100:0.17171)

6:0.01016,

(

(

1_Phatr2_51604/13-195*509**SNF2_N.14-315*Helicase_C.379-469*HDA2-3.311-500*ResIII.11-176*ResIII.342-425*DEAD.32-178:0.09625,

1_Thaps3_37486/9-191*487**SNF2_N.10-312*Helicase_C.377-466*HDA2-3.309-483*ResIII.5-171*ResIII.339-416:0.10047)

100:0.09418,

(

1_ectoc_Esi0012_0055/305-424*896**SNF2_N.306-415*SNF2_N.416-551*Helicase_C.614-692*HDA2-3.543-723:0.13635,

1_Auran1_53418/169-338*738**SNF2_N.170-468*Helicase_C.530-612*ResIII.167-330:0.14570)

68:0.05198)

63:0.02603)

3:0.00887,

(

(

(

1_Chlre4_196757/134-310*797**SNF2_N.136-339*SNF2_N.438-522*Helicase_C.583-673*HDA2-3.501-707*DEAD.147-302:0.10586,

1_Volca1_81789/164-345*755**SNF2_N.166-461*Helicase_C.519-598*HDA2-3.410-632*ResIII.162-325*DEAD.176-325:0.10372)

100:0.09342,

(

(

1_MicpuN3_58978/143-325*712**SNF2_N.145-443*Helicase_C.501-579*HDA2-3.389-629*ResIII.141-305*DEAD.157-305:0.10857,

1_OSTTA_tr_Q00T92_Q00T92_OSTTA/175-333*708**SNF2_N.177-319*SNF2_N.348-449*Helicase_C.507-585*HDA2-3.395-618:0.11784)

99:0.06862,

(

(

(

1_POPTR_0007s12710.1/187-368*754**SNF2_N.44-111*SNF2_N.187-484*Helicase_C.543-621*HDA2-3.434-648*DEAD.198-323:0.02764,

1_POPTR_0019s15030.1/185-366*749**SNF2_N.48-116*SNF2_N.185-482*Helicase_C.541-617*DEAD.194-321:0.03280)

100:0.05862,

(

1_ARATH_tr_Q5C996_Q5C996_ARATH/162-343*705**SNF2_N.162-458*Helicase_C.535-613*DEAD.173-321:0.00000,

1_ARATH_tr_Q9XFH4_Q9XFH4_ARATH/205-386*764**SNF2_N.205-501*Helicase_C.560-638*DEAD.216-364:0.00000)

100:0.08973)

100:0.06984,

1_Phypa1_1_210776/147-311*720**SNF2_N.147-442*Helicase_C.500-578*ResIII.146-308:0.17729)

61:0.01558)

54:0.01388)

49:0.01732,

1_Selmo1_110395/132-311*684**SNF2_N.132-426*Helicase_C.488-561*DEAD.147-269*ResIII.129-289:0.20414)

63:0.01598)

1:0.00526,

1_CRYNE_tr_Q5K960_Q5K960_CRYNE/226-416*926**SNF2_N.228-520*Helicase_C.687-765*HDA2-3.486-800*ResIII.224-408:0.22650)

6:0.00589,

1_YEAST_sp_P43610_YFK8_YEAST/224-403*853**SNF2_N.225-534*Helicase_C.643-717*DEAD.238-382:0.22405)

3:0.01323,

(

(

(

(

1_ENSTRUP00000000810/240-419*852**SNF2_N.240-590*Helicase_C.309-345*Helicase_C.653-728*DEAD.256-399*Shugoshin_C.519-534:0.06320,

1_DANRE_tr_B7ZD98_B7ZD98_DANRE/236-415*853**SNF2_N.236-504*SNF2_N.542-590*Helicase_C.305-342*Helicase_C.653-728*Shugoshin_C.517-534:0.06458)

100:0.07027,

(

(

(

(

(

(

(

1_HUMAN_sp_Q9NRZ9-1_HELLS_HUMAN/226-40*838**SNF2_N.226-575*Helicase_C.295-327*Helicase_C.637-712:-0.00052,

(

1_HUMAN_sp_Q9NRZ9-5_HELLS_HUMAN/226-34*740**SNF2_N.226-343*SNF2_N.344-477*Helicase_C.295-327*Helicase_C.539-614:0.00478,

1_HUMAN_sp_Q9NRZ9-7_HELLS_HUMAN/226-34*345**SNF2_N.226-343:0.00356)

87:0.00878)

52:0.00026,

1_HUMAN_tr_C9JTN3_C9JTN3_HUMAN/132-311*790**SNF2_N.132-527*Helicase_C.589-664*ResIII.129-291:-0.00026)

52:0.00013,

1_HUMAN_sp_Q9NRZ9-2_HELLS_HUMAN/210-38*822**SNF2_N.210-559*Helicase_C.279-311*Helicase_C.621-696:-0.00013)

52:0.00000,

1_HUMAN_sp_Q9NRZ9-4_HELLS_HUMAN/226-40*782**SNF2_N.226-575*Helicase_C.295-327*Helicase_C.637-712:0.00000)

82:0.01177,

1_HUMAN_sp_Q9NRZ9-3_HELLS_HUMAN/226-37*806**SNF2_N.226-310*SNF2_N.313-543*Helicase_C.605-680*ResIII.223-293*ResIII.308-353:-0.00515)

50:0.01631,

(

1_HUMAN_sp_Q9NRZ9-6_HELLS_HUMAN/226-32*708**SNF2_N.226-310*SNF2_N.313-445*Helicase_C.507-582:0.01524,

1_HUMAN_sp_Q9NRZ9-8_HELLS_HUMAN/226-31*315**SNF2_N.226-310:-0.00400)

49:0.01966)

51:0.05596,

1_CHICK_tr_Q5F3P2_Q5F3P2_CHICK/84-227*228**SNF2_N.84-221*DEAD.101-223*ResIII.81-221:0.08565)

51:0.05731)

50:0.04399,

1_Cioin2_286131/349-530*936**SNF2_N.351-690*Helicase_C.749-827*Tudor-knot.217-272:0.18793)

17:0.02618,

1_Cioin2_372798/16-179*494**SNF2_N.18-294*Helicase_C.357-431*ResIII.15-177*DEAD.30-180*HDA2-3.278-465:0.21124)

6:0.04181)

29:0.03793,

(

(

(

(

(

(

(

(

(

1_ANID_02285T0_ANID_02285/800-96*1654**SNF2_N.801-1098*Helicase_C.1398-1476:0.06481,

1_SCHPO_sp_O14148_INO80_SCHPO/844-1030*1604**SNF2_N.671-754*SNF2_N.845-1142*Helicase_C.1464-1542:0.06614)

99:0.03351,

1_YEAST_sp_P53115_INO80_YEAST/708-875*1489**SNF2_N.709-1015*Helicase_C.1334-1412:0.10340)

67:0.01754,

(

1_RO3G_11986.1/575-759*1373**SNF2_N.395-459*SNF2_N.575-871*Helicase_C.1190-1265:0.10126,

1_CRYNE_sp_Q5KHM0_INO80_CRYNE/873-1040*1765**SNF2_N.704-764*SNF2_N.874-1176*Helicase_C.1489-1566*HDA2-3.1120-1177*HDA2-3.1444-1603*ResIII.870-1038:0.09754)

48:0.01315)

62:0.01591,

(

(

(

(

1_DANRE_tr_Q5RGG8_Q5RGG8_DANRE/522-687*1582**SNF2_N.522-821*Helicase_C.1171-1245:0.00000,

1_DANRE_tr_Q5SPB7_Q5SPB7_DANRE/511-676*1552**SNF2_N.511-810*Helicase_C.1138-1212:0.00000)

98:0.00596,

1_ENSTRUP00000033050/511-676*1445**SNF2_N.511-810*Helicase_C.1143-1204:0.00609)

70:0.00511,

1_HUMAN_sp_Q9ULG1_INO80_HUMAN/521-705*1556**SNF2_N.521-819*Helicase_C.1140-1214:0.01297)

100:0.09239,

1_Nemve1_238634/506-674*1429**SNF2_N.506-806*Helicase_C.1023-1100:0.10490)

67:0.01879)

58:0.01567,

1_DROME_sp_Q9VDY1_INO80_DROME/538-722*1638**SNF2_N.538-837*Helicase_C.1193-1269:0.13975)

64:0.02019,

1_Monbr1_323/4-174*470**SNF2_N.4-297*Helicase_C.354-432*HDA2-3.236-462*ResIII.4-152:0.16453)

54:0.01386,

(

(

(

(

1_para_paraGSPATP00004254001/424-590*1127**SNF2_N.425-718*SNF2_N.899-960*Helicase_C.928-1005:0.00592,

1_para_paraPTETP15400008001/416-582*1123**SNF2_N.74-130*SNF2_N.417-710*SNF2_N.891-952*Helicase_C.920-997:0.00606)

94:0.01145,

1_para_paraGSPATP00002454001/418-584*1127**SNF2_N.89-141*SNF2_N.419-712*SNF2_N.893-954*Helicase_C.922-999:0.01849)

100:0.08685,

1_tetra3695.m00031/672-838*1547**SNF2_N.673-966*Helicase_C.1316-1394:0.11075)

100:0.07142,

(

(

(

(

1_POPTR_0006s04570.1/607-773*1483**SNF2_N.608-904*Helicase_C.1196-1274:0.00312,

1_POPTR_0016s04280.1/596-762*1535**SNF2_N.597-893*Helicase_C.1247-1325*ResIII.593-760:0.00287)

99:0.02169,

1_ARATH_sp_Q8RXS6_INO80_ARATH/588-754*1507**SNF2_N.589-885*Helicase_C.1241-1319:0.02622)

96:0.02588,

1_Selmo1_444050/544-710*1426**SNF2_N.545-839*Helicase_C.1169-1247*HDA2-3.821-841*HDA2-3.1131-1292:0.04597)

100:0.10043,

1_DICDI_tr_Q54DG0_Q54DG0_DICDI/1164-13*2129**SNF2_N.1165-1460*Helicase_C.1805-1880:0.16079)

32:0.00951)

12:0.00176)

33:0.01534,

1_Naegr1_586/95-261*573**SNF2_N.4-52*SNF2_N.95-393*SNF2_N.424-482*Helicase_C.472-551*HDA2-3.378-571*DEAD.110-264*ResIII.91-259:0.17153)

99:0.08556,

(

1_DICDI_tr_Q55GQ9_Q55GQ9_DICDI/543-728*1159**SNF2_N.545-828*Helicase_C.1021-1098:0.25591,

(

(

(

(

(

(

(

(

(

(

(

1_RO3G_06479.1/580-741*1410**SNF2_N.582-877*Helicase_C.1165-1243*HSA.207-265*DEAD.597-737:0.09493,

1_SCHPO_sp_O13682_SWR1_SCHPO/448-609*1288**SNF2_N.450-744*Helicase_C.1025-1104*ResIII.446-606*DEAD.465-596*HSA.118-176:0.10261)

30:0.00951,

1_YEAST_sp_Q05471_SWR1_YEAST/697-858*1514**SNF2_N.699-997*HSA.341-411*Helicase_C.1280-1359*DEAD.709-855:0.10160)

31:0.02052,

1_CRYNE_sp_Q5K8T2_SWR1_CRYNE/394-569*1246**SNF2_N.396-693*Helicase_C.973-1051*ResIII.392-552*DEAD.401-537*HDA2-3.939-1077:0.13072)

33:0.01070,

1_ANID_09077T0_ANID_09077/784-94*1656**SNF2_N.786-1082*Helicase_C.1365-1444*HSA.292-353*DEAD.805-925:0.14054)

28:0.02140,

1_THEPA_tr_Q4N6N8_Q4N6N8_THEPA/699-881*1632**SNF2_N.701-1012*SNF2_N.1439-1544*Helicase_C.1353-1427:0.16133)

12:0.01360,

(

(

(

(

(

(

(

(

(

(

1_HUMAN_sp_Q6ZRS2-1_SRCAP_HUMAN/619-79*3230**SNF2_N.621-905*HSA.125-196*HSA.195-229*Helicase_C.2078-2156*DEAD.192-249*DEAD.640-764*ResIII.617-777:0.00000,

1_HUMAN_sp_Q6ZRS2-2_SRCAP_HUMAN/619-79*3168**SNF2_N.621-905*HSA.125-196*HSA.195-229*Helicase_C.2016-2094*DEAD.192-249*DEAD.640-764*ResIII.617-777:0.00000)

100:0.00000,

1_HUMAN_sp_Q6ZRS2-3_SRCAP_HUMAN/619-79*3072**SNF2_N.621-905*HSA.125-196*HSA.195-229*Helicase_C.1920-1998*DEAD.192-249*DEAD.640-764*ResIII.617-777:0.00000)

100:0.05091,

1_Cioin2_259929/36-197*1151**SNF2_N.38-322*Helicase_C.806-884*ResIII.33-194*DEAD.57-193:0.04785)

34:0.00221,

1_Nemve1_111040/39-200*1128**SNF2_N.41-325*Helicase_C.778-857*ResIII.37-197:0.05335)

41:0.00645,

(

1_DROME_sp_Q9NDJ2-1_DOM_DROME/915-1095*3198**SNF2_N.917-1201*HSA.508-578*HSA.577-612*Helicase_C.1693-1771:0.00000,

1_DROME_sp_Q9NDJ2-2_DOM_DROME/915-1095*2497**SNF2_N.917-1201*HSA.508-578*HSA.577-612*Helicase_C.1693-1771:0.00000)

100:0.06081)

98:0.04647,

(

(

(

1_MicpuN3_104934/640-801*1999**SNF2_N.642-926*Helicase_C.1231-1309*HSA.180-224*DEAD.661-787:0.00000,

1_MicpuN3_104935/809-970*2168**SNF2_N.811-1095*Helicase_C.1400-1478*HSA.349-393*ResIII.806-967*DEAD.830-956:0.00000)

100:0.06995,

1_Volca1_46703/1-114*176**SNF2_N.1-176*DEAD.5-99*ResIII.54-111:0.08794)

55:0.01566,

(

(

(

(

1_POPTR_0001s21490.1/69-230*1592**SNF2_N.71-355*Helicase_C.644-722*ResIII.66-227*DEAD.90-227:0.00000,

1_POPTR_0001s21490.2/69-230*1290**SNF2_N.71-355*Helicase_C.644-722*ResIII.66-227*DEAD.90-227:0.00000)

100:0.00907,

1_POPTR_0003s01670.1/133-294*1682**SNF2_N.135-419*Helicase_C.708-786*ResIII.130-291*DEAD.154-291*Myb_DNA-binding.1277-1304:0.00945)

93:0.01360,

1_ARATH_tr_Q9LTV5_Q9LTV5_ARATH/543-704*2061**SNF2_N.545-829*HSA.39-106*Helicase_C.1116-1194*DEAD.564-701:0.02344)

56:0.00487,

(

1_Phypa1_1_125588/504-665*1780**SNF2_N.506-790*Helicase_C.1081-1159*ResIII.501-662*DEAD.525-662*Myb_DNA-binding.1648-1670*Myb_DNA-binding.1731-1774*HSA.14-38:0.00316,

1_Phypa1_1_30018/485-646*1727**SNF2_N.487-771*Helicase_C.1062-1140*HSA.1-68*ResIII.482-643*DEAD.506-643*Myb_DNA-binding.1604-1658*Myb_DNA-binding.1687-1726:0.00302)

98:0.02445)

100:0.05358)

64:0.01218)

48:0.02158,

1_CAEEL_sp_Q9NEL2_SSL1_CAEEL/559-720*2395**SNF2_N.561-845*Helicase_C.1223-1301*HSA.229-296*HSA.292-330:0.13068)

20:0.01761,

1_CRYPV_tr_Q5CVR4_Q5CVR4_CRYPV/339-519*1371**SNF2_N.341-626*Helicase_C.1074-1152*HSA.24-82:0.14498)

5:0.00923,

(

1_Naegr1_62320/723-884*1636**SNF2_N.725-1009*Helicase_C.1362-1440*HSA.371-435:0.12988,

1_DICDI_tr_Q55GK2_Q55GK2_DICDI/782-962*3069**SNF2_N.784-1068*Helicase_C.1414-1492:0.13555)

64:0.01937)

9:0.01601,

(

(

(

1_para_paraGSPATP00027609001/292-470*1079**SNF2_N.292-573*Helicase_C.806-881:0.00000,

1_para_paraGSPATP00032809001/292-470*1100**SNF2_N.292-573*Helicase_C.806-881:0.00000)

100:0.09307,

1_tetra458.m00006/782-962*1811**SNF2_N.784-1068*Helicase_C.1329-1406:0.09687)

96:0.06403,

1_OSTTA_tr_Q01EV3_Q01EV3_OSTTA/325-486*1023**SNF2_N.327-611*Helicase_C.827-905*HSA.145-204*DEAD.340-469*HDA2-3.585-612*HDA2-3.792-932*ResIII.322-483*Syntaxin.213-305:0.16090)

22:0.00646)

2:0.01010)

4:0.00296,

(

(

(

(

(

1_Phyra1_1_80984/517-678*2573**SNF2_N.519-819*Helicase_C.1120-1198*HSA.94-151*F-box-like.1641-1682:0.00000,

1_Phyra1_1_86818/517-678*697**SNF2_N.519-697*HSA.94-151*HSA.150-172*DEAD.537-651:0.00000)

100:0.00648,

1_Physo1_1_134033/536-697*2667**SNF2_N.538-838*Helicase_C.1139-1217*HSA.98-156*F-box-like.1663-1705:0.00587)

100:0.08957,

1_ectoc_Esi0253_0011/1066-1246*2819**SNF2_N.1068-1352*Helicase_C.1728-1806*HSA.221-281*HDA2-3.1337-1353*HDA2-3.1693-1841*ResIII.1063-1224:0.10796)

35:0.01761,

1_Auran1_55360/50-230*1291**SNF2_N.52-340*Helicase_C.541-619*ResIII.48-208*DEAD.59-187*HDA2-3.320-341*HDA2-3.505-664:0.10653)

24:0.01011,

(

1_Phatr2_4016/2-182*248**SNF2_N.4-248*ResIII.1-160*DEAD.22-160:0.08539,

1_Thaps3_36640/15-176*271**SNF2_N.17-268*ResIII.13-173*DEAD.36-172*DEAD_2.113-152:0.07510)

91:0.04908)

72:0.04667)

5:0.00390,

(

(

(

1_toxo_TGME49_080800/1222-1402*2894**SNF2_N.1224-1509*Helicase_C.2557-2633:0.00000,

1_toxo_TGVEG_080190/1252-1432*2924**SNF2_N.1254-1539*Helicase_C.2587-2663:0.00000)

100:0.00000,

1_toxo_TGGT1_072500/1252-1432*2924**SNF2_N.1254-1539*Helicase_C.2587-2663:0.00000)

100:0.16113,

1_CMER_CMT353C/595-756*1471**SNF2_N.597-881*Helicase_C.1135-1213*HSA.264-324*DEAD.612-738*ResIII.593-753:0.15368)

52:0.02216)

55:0.02922,

1_PLAF7_sp_C0H4W3_HEPF1_PLAF7/663-843*2082**SNF2_N.665-950*Helicase_C.1803-1881*DEAD.682-804:0.21870)

59:0.01946,

(

(

(

(

(

1_leima_LmjF.36.5190/265-426*1285**SNF2_N.267-554*Helicase_C.904-982*ResIII.264-423*DEAD.268-399:0.00291,

1_leime_LmxM.36.5190/265-426*1284**SNF2_N.267-554*Helicase_C.904-982*ResIII.264-423*DEAD.268-400:0.00326)

89:0.00781,

1_leinf_LinJ.36.5420/265-426*1285**SNF2_N.267-554*Helicase_C.904-982*ResIII.264-423*DEAD.268-399:0.01071)

51:0.00203,

1_leibr_LbrM.35.5440/263-424*1284**SNF2_N.265-552*Helicase_C.903-981*ResIII.262-421*DEAD.266-397:0.01031)

100:0.08905,

1_GSHART1T00007398001/12-170*652**SNF2_N.1-279:0.12366)

52:0.01661,

(

(

1_tbruc_Tb11.01.2500/240-401*1211**SNF2_N.242-527*Helicase_C.875-953*ResIII.238-398*DEAD.241-380:0.01732,

1_tcong_TcIL3000.11.11390/240-401*1215**SNF2_N.242-527*Helicase_C.876-954*ResIII.239-398*DEAD.241-380*DUF932.17-102:0.01972)

100:0.05656,

1_tviva_TvY486_1111640/253-414*1209**SNF2_N.255-540*Helicase_C.882-960*ResIII.251-411*DEAD.254-390:0.06998)

98:0.04631)

100:0.10483)

44:0.01784,

(

(

1_ENSTRUP00000030370/1038-1234*1474**SNF2_N.1040-1336*HSA.777-847:0.10345,

1_DANRE_tr_B0R0R8_B0R0R8_DANRE/1082-12*1616**SNF2_N.1084-1362*HSA.792-862:0.09879)

100:0.05883,

(

(

(

(

(

1_HUMAN_tr_A6NJX1_A6NJX1_HUMAN/1056-12*3123**SNF2_N.1058-1336*HSA.764-835*Helicase_C.1897-1963*BSP_II.419-452*BSP_II.901-935:0.00000,

1_HUMAN_tr_A8MSW4_A8MSW4_HUMAN/1055-12*3122**SNF2_N.1057-1335*HSA.763-834*Helicase_C.1896-1962*BSP_II.419-451*BSP_II.900-934:0.00000)

100:0.00000,

1_HUMAN_tr_C9JIQ8_C9JIQ8_HUMAN/1019-11*3086**SNF2_N.1021-1299*HSA.727-798*Helicase_C.1860-1926:0.00000)

24:0.00000,

(

1_HUMAN_sp_Q96L91-1_EP400_HUMAN/1092-1*3160**SNF2_N.1094-1372*HSA.800-871*Helicase_C.1933-1999:0.00000,

1_HUMAN_sp_Q96L91-2_EP400_HUMAN/1056-1*3124**SNF2_N.1058-1336*HSA.764-835*Helicase_C.1897-1963:0.00000)

24:0.00000)

24:0.00000,

(

1_HUMAN_sp_Q96L91-3_EP400_HUMAN/1019-1*3087**SNF2_N.1021-1299*HSA.727-798*Helicase_C.1860-1926:0.00000,

1_HUMAN_sp_Q96L91-4_EP400_HUMAN/1056-1*3043**SNF2_N.1058-1336*HSA.764-835*Helicase_C.1816-1882:0.00000)

24:0.00000)

100:0.08311,

(

1_CHICK_tr_E1C186_E1C186_CHICK/1092-12*3118**SNF2_N.1094-1372*HSA.798-869*Helicase_C.1937-2002:0.00000,

1_CHICK_tr_E1C188_E1C188_CHICK/1092-12*3044**SNF2_N.1094-1372*HSA.795-866*Helicase_C.1858-1923:0.00000)

100:0.08542)

100:0.10128)

100:0.09278)

36:0.01173)

17:0.01370)

24:0.00879)

:0.00550,

(

(

(

(

(

(

(

(

(

(

(

(

(

(

(

(

(

1_SCHPO_sp_O94421_SNF22_SCHPO/871-1050*1680**SNF2_N.872-1162*Bromodomain.1531-1610*Helicase_C.1222-1301*QLQ.428-464*ResIII.869-1028*DEAD.887-1025:0.08700,

1_SCHPO_sp_Q9UTN6_SNF21_SCHPO/419-598*1199**SNF2_N.420-711*Bromodomain.1084-1159*HSA.256-328*Helicase_C.771-850*ResIII.416-576*DEAD.436-575:0.09078)

52:0.01549,

(

1_ANID_02278T0_ANID_02278/547-71*1415**SNF2_N.548-839*Bromodomain.1272-1344*Helicase_C.899-978*HSA.373-445*QLQ.145-180*DEAD.561-704:0.10495,

(

1_RO3G_02100.1/522-702*1147**SNF2_N.523-815*Helicase_C.875-954*HSA.354-425:0.09885,

1_RO3G_14502.1/377-537*1170**SNF2_N.378-669*Bromodomain.1092-1163*HSA.215-287*Helicase_C.729-808*QLQ.17-51*ResIII.375-534*DEAD.395-534:0.09991)

34:0.00659)

21:0.00243)

36:0.01651,

1_YEAST_sp_P32597_STH1_YEAST/472-655*1359**SNF2_N.473-766*Helicase_C.826-905*Bromodomain.1264-1345*HSA.314-383:0.13527)

19:0.01061,

(

1_BDET_02123_BDEG_02118/461-642*1431**SNF2_N.462-750*Helicase_C.810-889*HSA.294-366*Bromodomain.1262-1334*QLQ.77-109*ResIII.459-620*DEAD.480-620:0.12439,

1_CRYNE_tr_Q5K9G4_Q5K9G4_CRYNE/696-856*1558**SNF2_N.697-988*HSA.507-583*Bromodomain.1406-1475*Helicase_C.1048-1126*QLQ.236-270*ResIII.694-853*DEAD.713-853:0.11784)

35:0.01569)

28:0.00381,

1_YEAST_sp_P22082_SNF2_YEAST/769-948*1703**SNF2_N.770-1062*Helicase_C.844-873*Helicase_C.1122-1201*Bromodomain.1570-1641*QLQ.247-282:0.13319)

92:0.04162,

(

(

(

(

1_Cioin2_249740/478-638*1304**SNF2_N.479-771*Bromodomain.1153-1226*Helicase_C.839-916*HSA.226-298*BRK.364-402*DEAD.496-634:0.02896,

1_Cioin2_269552/4-57*78**SNF2_N.1-76:-0.02896)

65:0.08046,

1_Nemve1_178940/648-827*1552**SNF2_N.649-941*Bromodomain.1344-1414*HSA.381-453*Helicase_C.1008-1086*QLQ.97-131*BRK.516-559:0.11169)

12:0.00358,

(

(

(

(

(

1_ENSTRUP00000011660/768-927*1621**SNF2_N.768-1061*Bromodomain.1454-1526*BRK.626-671*HSA.472-544*QLQ.191-225*Helicase_C.1132-1201*DEAD.785-923:0.01145,

1_DANRE_tr_Q7ZSY3_Q7ZSY3_DANRE/769-928*1627**SNF2_N.769-1062*Bromodomain.1460-1531*HSA.478-550*BRK.628-673*Helicase_C.1129-1206*QLQ.197-231*DEAD.786-924:0.00730)

73:0.00841,

1_ENSTRUP00000003171/791-950*1650**SNF2_N.791-1084*Bromodomain.1482-1554*HSA.499-571*BRK.650-695*Helicase_C.1152-1228*QLQ.214-248*DEAD.808-946:0.01972)

72:0.00921,

(

(

(

(

(

(

(

1_CHICK_tr_Q90753_Q90753_CHICK/754-913*1630**SNF2_N.754-1047*Bromodomain.1462-1533*BRK.608-653*HSA.458-530*Helicase_C.1114-1191*QLQ.171-205:0.00000,

1_HUMAN_tr_Q9HBD4_Q9HBD4_HUMAN/757-916*1679**SNF2_N.757-1050*Bromodomain.1510-1582*BRK.610-655*HSA.460-532*Helicase_C.1117-1194*QLQ.171-205:0.00000)

100:0.00000,

1_HUMAN_tr_B9EGQ8_B9EGQ8_HUMAN/821-980*1681**SNF2_N.821-1114*Bromodomain.1512-1584*BRK.674-719*HSA.460-532*HSA.567-596*Helicase_C.1181-1258*QLQ.171-205:0.00000)

93:0.00000,

1_HUMAN_sp_P51532_SMCA4_HUMAN/757-916*1647**SNF2_N.757-1050*Bromodomain.1478-1550*BRK.610-655*HSA.460-532*Helicase_C.1117-1194*QLQ.171-205:0.00000)

100:0.00000,

1_HUMAN_tr_B1A8Z4_B1A8Z4_HUMAN/757-916*1613**SNF2_N.757-1050*Bromodomain.1441-1516*BRK.610-655*HSA.460-532*Helicase_C.1117-1194*QLQ.171-205:0.00000)

93:0.00000,

1_HUMAN_tr_B1A8Z5_B1A8Z5_HUMAN/757-916*1617**SNF2_N.757-1050*Bromodomain.1448-1520*BRK.610-655*HSA.460-532*Helicase_C.1117-1194*QLQ.171-205:0.00000)

100:0.00000,

1_HUMAN_tr_B1A8Z6_B1A8Z6_HUMAN/757-916*1616**SNF2_N.757-1050*Bromodomain.1444-1519*BRK.610-655*HSA.460-532*Helicase_C.1117-1194*QLQ.171-205:0.00000)

93:0.00000,

1_HUMAN_tr_B1A8Z7_B1A8Z7_HUMAN/757-916*1614**SNF2_N.757-1050*Bromodomain.1445-1517*BRK.610-655*HSA.460-532*Helicase_C.1117-1194*QLQ.171-205:0.00000)

100:0.02828)

78:0.01712,

(

(

(

(

1_HUMAN_sp_P51531-1_SMCA2_HUMAN/727-88*1590**SNF2_N.727-1020*Bromodomain.1419-1492*BRK.588-633*HSA.436-508*Helicase_C.1089-1164*QLQ.172-207:0.00000,

1_CHICK_tr_Q90755_Q90755_CHICK/723-882*1568**SNF2_N.723-1016*Bromodomain.1390-1470*BRK.583-628*HSA.431-503*Helicase_C.1085-1160*QLQ.170-205*DEAD.738-879:0.00000)

100:0.00000,

1_HUMAN_sp_P51531-2_SMCA2_HUMAN/727-88*1572**SNF2_N.727-1020*Bromodomain.1394-1474*BRK.588-633*HSA.436-508*Helicase_C.1089-1164*QLQ.172-207:0.00000)

100:0.02851,

(

1_DANRE_tr_Q1MTE3_Q1MTE3_DANRE/729-907*1568**SNF2_N.729-1022*Bromodomain.1397-1476*HSA.439-511*BRK.590-635*Helicase_C.1090-1166*QLQ.172-207:0.00270,

1_DANRE_tr_Q6P9P2_Q6P9P2_DANRE/729-907*1568**SNF2_N.729-1022*Bromodomain.1397-1476*HSA.439-511*BRK.590-635*Helicase_C.1090-1166*QLQ.172-207:0.00289)

100:0.02807)

61:0.00775,

1_ENSTRUP00000039931/741-900*1582**SNF2_N.741-1035*Bromodomain.1417-1491*HSA.461-533*BRK.612-657*Helicase_C.1101-1179*QLQ.181-216:0.03756)

69:0.01178)

100:0.05392,

(

1_DROME_sp_P25439-1_BRM_DROME/775-935*1638**SNF2_N.776-1068*Bromodomain.1432-1515*BRK.648-690*Helicase_C.1137-1212*HSA.501-573*QLQ.173-208:0.00000,

1_DROME_sp_P25439-2_BRM_DROME/771-931*1634**SNF2_N.772-1064*Bromodomain.1428-1511*BRK.644-686*Helicase_C.1133-1208*HSA.497-569*QLQ.169-204:0.00000)

100:0.10858)

50:0.01603)

51:0.03224,

(

1_CAEEL_tr_Q19106_Q19106_CAEEL/535-695*1474**SNF2_N.536-821*SNF2_N.1127-1195*Bromodomain.1193-1273*BRK.402-447*Helicase_C.885-964*HSA.272-343*QLQ.87-117:0.12362,

1_CAEEL_tr_Q22944_Q22944_CAEEL/368-547*1336**SNF2_N.369-654*Helicase_C.723-797*HSA.180-247:0.13103)

81:0.02498)

45:0.02039)

13:0.00261,

1_Monbr1_29199/455-645*1289**SNF2_N.456-757*Helicase_C.830-908*Bromodomain.1169-1250*ResIII.452-616*HDA2-3.703-961*DEAD.475-616:0.17307)

37:0.02010,

(

(

(

(

(

1_Phyra1_1_48310/200-361*864**SNF2_N.201-502*Helicase_C.555-634*ResIII.198-358*DEAD.220-358*HDA2-3.484-667*HSA.35-103:0.00609,

1_Physo1_1_129624/483-644*1309**SNF2_N.484-785*Bromodomain.1188-1261*Helicase_C.838-917*HSA.317-385*DEAD.503-641:0.00625)

100:0.14073,

(

1_Phatr2_54139/246-407*995**SNF2_N.247-546*Bromodomain.914-988*Helicase_C.601-678*ResIII.244-404:0.12168,

1_Thaps3_5001/882-1020*1654**SNF2_N.761-830*SNF2_N.883-1020*SNF2_N.1054-1136*Bromodomain.1473-1546*Helicase_C.1132-1196:0.10854)

91:0.03069)

51:0.01652,

(

(

(

1_para_paraGSPATP00011066001/363-527*1024**SNF2_N.363-655*Helicase_C.710-789*DEAD.378-522:0.00607,

1_para_paraGSPATP00011618001/363-527*1024**SNF2_N.363-655*Helicase_C.710-789*DEAD.378-522:0.00605)

100:0.02966,

1_para_paraGSPATP00006258001/366-525*1030**SNF2_N.366-658*Helicase_C.713-792*DEAD.384-525:0.03303)

100:0.08955,

1_tetra288.m00027/425-604*1232**SNF2_N.426-720*Helicase_C.776-855*HSA.256-327*QLQ.5-16*QLQ.66-100:0.12532)

95:0.03907)

49:0.01679,

1_Auran1_71326/330-512*1707**SNF2_N.331-689*Helicase_C.745-822*zf-met2.1618-1657*HDA2-3.676-871*ResIII.328-509*DEAD.350-509:0.17156)

37:0.01234,

(

1_CMER_CMM316C/573-734*1457**SNF2_N.574-863*Helicase_C.919-998*HDA2-3.847-1062*HSA.347-418*DEAD.589-709:0.17155,

1_DICDI_tr_Q55C32_Q55C32_DICDI/1713-18*3247**SNF2_N.1714-2008*Helicase_C.2062-2140:0.16795)

30:0.00781)

30:0.01269)

15:0.00718,

1_Naegr1_31738/14-173*524**SNF2_N.15-301*Helicase_C.362-441*ResIII.12-170*HDA2-3.250-436*DEAD.32-175*ApoLp-III.234-296:0.21791)

10:0.01310,

(

(

(

(

(

1_POPTR_0008s14930.1/418-600*1131**SNF2_N.420-708*Helicase_C.762-841*HDA2-3.689-877*ResIII.416-579:0.02567,

1_POPTR_0010s10160.1/407-589*1120**SNF2_N.409-697*Helicase_C.751-830*HDA2-3.678-874*ResIII.405-568*DEAD.424-555:0.02897)

100:0.06812,

(

1_ARATH_tr_Q3E9C2_Q3E9C2_ARATH/387-553*1064**SNF2_N.389-675*Helicase_C.458-490*Helicase_C.731-809:0.07145,

1_ARATH_tr_Q9SFG5_Q9SFG5_ARATH/434-601*1132**SNF2_N.436-723*Helicase_C.778-857*ResIII.432-594*ResIII.1031-1080:0.07825)

41:0.01900)

93:0.03299,

(

1_Phypa1_1_40536/320-487*903**SNF2_N.322-609*Helicase_C.665-744*HDA2-3.600-775*ResIII.318-479:0.08371,

1_Selmo1_102849/337-502*1017**SNF2_N.337-625*Helicase_C.680-759*HDA2-3.615-816:0.08496)

100:0.03992)

46:0.00256,

1_ORYSJ_tr_Q60EX7_Q60EX7_ORYSJ/442-609*1128**SNF2_N.444-728*Helicase_C.782-861*HDA2-3.710-895*ResIII.440-602*DEAD.445-605:0.12583)

100:0.04521,

1_MicpuN3_56143/512-693*1271**SNF2_N.514-799*SNF2_N.959-1034*Helicase_C.857-935*HDA2-3.783-925*ResIII.510-672*QLQ.107-138*DEAD.531-675:0.18009)

97:0.04890)

2:0.00925,

(

(

(

(

1_toxo_TGGT1_120990/692-868*1628**SNF2_N.693-991*Helicase_C.1044-1122*HDA2-3.971-1157*DEAD.712-836:0.00000,

1_toxo_TGME49_120300/692-868*1638**SNF2_N.693-991*Helicase_C.1044-1122*HDA2-3.971-1157*DEAD.712-836:0.00000)

100:0.00000,

1_toxo_TGVEG_011450/203-379*1139**SNF2_N.204-502*Helicase_C.555-633*HDA2-3.482-668*DEAD.223-347:0.00000)

100:0.16050,

1_PLAF7_tr_O96239_O96239_PLAF7/887-106*1997**SNF2_N.887-1176*Helicase_C.1228-1258*Helicase_C.1385-1448*DUF2345.1262-1319*DUF2345.1303-1376:0.18041)

59:0.01964,

1_CRYPV_tr_Q5CTB4_Q5CTB4_CRYPV/580-762*1552**SNF2_N.581-872*Helicase_C.925-1004*DEAD.600-724:0.19571)

70:0.02672)

:0.00701,

(

(

1_DICDI_tr_Q54NM0_Q54NM0_DICDI/626-811*1604**SNF2_N.627-921*Helicase_C.975-1052*HSA.429-496:0.22355,

1_CMER_CMH195C/595-760*1332**SNF2_N.595-894*Helicase_C.948-1027*HDA2-3.885-1060*ResIII.592-757*DEAD.614-758:0.21671)

9:0.00462,

(

(

1_Chlre4_169174/310-513*1287**SNF2_N.312-518*Ish1.692-705*Ish1.1052-1065*Ish1.1249-1265*Helicase_C.550-602*ResIII.308-491:0.10741,

1_Volca1_30537/1-178*462**SNF2_N.1-277*Helicase_C.356-435:0.10607)

100:0.10181,

(

(

(

1_POPTR_0008s20050.1/944-1126*3347**SNF2_N.946-1236*Helicase_C.1297-1376*DEAD.964-1109:0.01973,

1_POPTR_0010s02090.1/649-832*1047**SNF2_N.651-941*DEAD.669-815*DEAD_2.742-790:0.01852)

91:0.01435,

(

1_ARATH_tr_Q5BN47_Q5BN47_ARATH/755-937*3543**SNF2_N.758-1047*Helicase_C.1108-1187*DEAD.776-916:0.00000,

1_ARATH_tr_Q9AUB4_Q9AUB4_ARATH/755-937*3574**SNF2_N.758-1047*Helicase_C.1108-1187*DEAD.776-916:0.00000)

100:0.03483)

100:0.06801,

1_Phypa1_1_172564/1474-1656*2175**SNF2_N.1476-1767*Helicase_C.1839-1918*DEAD.1495-1641:0.09456)

93:0.10258)

31:0.02972)

4:0.01490)

:0.00260,

1_RO3G_00527.1/1-165*453**SNF2_N.2-269*Helicase_C.311-390*ResIII.16-157*HDA2-3.274-420*DEAD.18-157:0.24493)

2:0.00609,

(

(

(

1_MicpuN3_59225/498-659*1345**SNF2_N.500-804*Helicase_C.873-947*Helicase_C.1028-1053*DEAD.515-656*ResIII.496-656*QLQ.34-53:0.08534,

1_OSTTA_tr_Q014M8_Q014M8_OSTTA/478-639*1192**SNF2_N.480-780*Helicase_C.822-896*Helicase_C.958-978*DEAD.494-636*ResIII.476-636:0.09367)

83:0.01993,

(

(

(

(

1_ARATH_sp_Q6EVK6-1_BRM_ARATH/982-1143*2193**SNF2_N.984-1288*Helicase_C.1347-1422:0.01127,

1_POPTR_0014s08230.1/984-1145*2190**SNF2_N.986-1290*Helicase_C.1349-1424:0.00725)

41:0.00538,

1_ARATH_sp_Q6EVK6-2_BRM_ARATH/982-1142*2192**SNF2_N.984-1287*Helicase_C.1057-1086*Helicase_C.1346-1421:0.01642)

63:0.00763,

1_POPTR_0002s16230.1/987-1148*2222**SNF2_N.989-1293*Helicase_C.1352-1427:0.02022)

98:0.03347,

(

(

1_Phypa1_1_160727/1159-1320*2487**SNF2_N.879-928*SNF2_N.1161-1465*Bromodomain.2169-2242*Helicase_C.1525-1598:0.00639,

1_Phypa1_1_87464/1204-1365*2530**SNF2_N.1206-1511*Bromodomain.2198-2271*Helicase_C.1571-1644:0.00596)

100:0.04800,

1_Selmo1_60241/26-187*1108**SNF2_N.28-332*Bromodomain.927-997*Helicase_C.386-465*DEAD.46-185*ResIII.25-184*HDA2-3.318-405:0.05077)

54:0.00945)

100:0.04901)

95:0.02547,

1_Volca1_91908/708-863*1592**SNF2_N.708-996*Helicase_C.1066-1137*ResIII.705-860:0.13237)

100:0.11443)

4:0.00736,

(

(

(

(

1_toxo_TGME49_078440/1220-1429*2668**SNF2_N.1222-1556*Helicase_C.1609-1688*HDA2-3.1547-1723*HDA2-3.2483-2540*Bromodomain.2051-2122*ResIII.1218-1426:0.00238,

1_toxo_TGVEG_029060/1220-1429*2103**SNF2_N.1222-1556*Helicase_C.1609-1688*HDA2-3.1547-1723*ResIII.1218-1426:0.00238)

65:0.00119,

1_toxo_TGGT1_104110/1220-1429*2103**SNF2_N.1222-1556*Helicase_C.1609-1688*HDA2-3.1547-1723*ResIII.1218-1426:0.00357)

100:0.16468,

1_CRYPV_tr_Q5CVY6_Q5CVY6_CRYPV/746-910*1673**SNF2_N.748-1039*SNF2_N.1221-1279*Bromodomain.1491-1569*Helicase_C.1094-1173*ResIII.744-907*DEAD.763-911*HSA.476-538:0.16509)

97:0.05106,

1_THEPA_tr_Q4N0W1_Q4N0W1_THEPA/444-594*998**SNF2_N.446-625*SNF2_N.644-666*Helicase_C.721-800*DEAD.464-611*QLQ.60-91:0.22740)

75:0.03131)

10:0.01670,

(

(

(

(

(

1_para_paraGSPATP00006060001/135-299*654**SNF2_N.135-425*Helicase_C.482-561*ResIII.131-291*ResIII.447-583*DEAD.144-282:0.01841,

1_para_paraGSPATP00014657001/135-313*1013**SNF2_N.135-425*SNF2_N.823-908*SLIDE.851-966*Helicase_C.482-561*DEAD.144-282:0.01795)

99:0.02920,

(

1_para_paraGSPATP00010948001/135-299*1014**SNF2_N.135-425*SLIDE.22-94*SLIDE.650-688*SLIDE.851-966*Helicase_C.482-561*DEAD.144-282:0.00864,

1_para_paraGSPATP00014430001/135-299*987**SNF2_N.135-413*SLIDE.22-95*SLIDE.831-941*Helicase_C.470-549*DEAD.144-282:0.00954)

100:0.04049)

100:0.11552,

1_tetra3698.m00154/135-315*1254**SNF2_N.136-442*SLIDE.893-1007*Helicase_C.496-575:0.18131)

69:0.04174,

1_tetra41.m00227/30-189*1016**SNF2_N.30-338*Helicase_C.396-469*DEAD.39-189:0.21216)

96:0.04072,

1_para_paraGSPATP00034761001/123-283*1021**SNF2_N.125-408*SNF2_N.541-586*Helicase_C.467-546*SLIDE.825-933:0.24169)

62:0.02927)

3:0.00971,

(

(

(

(

(

(

(

(

1_ANID_05643T0_ANID_05643/188-34*1145**SNF2_N.190-469*SLIDE.918-1036*HAND.758-862*Helicase_C.529-605*ResIII.186-346*DEAD.242-346:0.13600,

1_CRYNE_tr_Q5KCR8_Q5KCR8_CRYNE/214-380*1096**SNF2_N.216-496*SLIDE.937-1052*HAND.776-881*Helicase_C.554-632*ResIII.212-372*DEAD.231-359*DEAD_2.306-354:0.12943)

59:0.02121,

1_YEAST_sp_Q08773_ISW2_YEAST/185-363*1120**SNF2_N.187-468*SLIDE.943-1060*HAND.754-886*Helicase_C.529-604*DEAD.206-331:0.14972)

40:0.00925,

1_YEAST_sp_P38144_ISW1_YEAST/197-358*1129**SNF2_N.199-480*SLIDE.940-1057*HAND.776-883*Helicase_C.541-616*ResIII.195-355*DEAD.218-354*DEAD_2.295-339:0.15529)

59:0.03059,

(

(

(

1_BDET_05687_BDEG_05670/180-361*1049**SNF2_N.182-462*SLIDE.909-1024*HAND.751-852*HAND.920-962*ResIII.178-338*Helicase_C.523-585*HDA2-3.413-592*DEAD.192-338*Myb_DNA-b***:0.12477,

1_RO3G_16990.1/132-312*1330**SNF2_N.134-414*SLIDE.848-964*Helicase_C.475-550*HAND.698-792*La.987-1035*RRM_1.1112-1165*DEAD.144-280*Myb_DNA-binding.795-834*M***:0.12385)

94:0.05193,

(

(

(

(

1_Cioin2_392871/118-298*988**SNF2_N.120-398*SLIDE.832-946*HAND.683-775*Helicase_C.457-534*HDA2-3.383-585*ResIII.116-276*DEAD.138-277*Myb_DNA-binding.785-817***:0.09547,

(

(

(

(

1_ENSTRUP00000036061/155-336*1026**SNF2_N.157-435*SLIDE.872-985*HAND.717-815*Helicase_C.495-571*ResIII.153-313*DEAD.172-314*Myb_DNA-binding.825-856*Myb_DNA-bindin***:0.01372,

1_DANRE_tr_B8A552_B8A552_DANRE/164-344*1035**SNF2_N.166-444*SLIDE.880-994*HAND.725-823*Helicase_C.504-580*ResIII.162-322*DEAD.181-323*Myb_DNA-binding.827-864*Myb_DNA-bindin***:0.01942)

96:0.01659,

(

(

1_CHICK_tr_E1C0M8_E1C0M8_CHICK/166-346*1038**SNF2_N.168-446*SLIDE.883-997*HAND.728-826*Helicase_C.505-582*ResIII.164-324*DEAD.183-325*HDA2-3.403-633*Myb_DNA-binding.829-868***:0.00068,

1_CHICK_tr_Q5ZLB7_Q5ZLB7_CHICK/166-327*470**SNF2_N.168-446*ResIII.164-324*DEAD.183-325:-0.00068)

100:0.00974,

1_HUMAN_sp_O60264_SMCA5_HUMAN/181-362*1052**SNF2_N.183-461*SLIDE.898-1012*HAND.743-841*Helicase_C.520-597*ResIII.179-339*DEAD.198-340*HDA2-3.415-636*Myb_DNA-binding.844-88***:0.01057)

100:0.02741)

66:0.01584,

(

(

(

(

(

1_HUMAN_tr_B1AJV0_B1AJV0_HUMAN/163-344*1005**SNF2_N.165-443*SLIDE.892-1005*HAND.737-835*Helicase_C.502-591*ResIII.162-321*DEAD.179-322*HDA2-3.418-625*Myb_DNA-binding.838-87***:0.00000,

1_HUMAN_tr_B7ZLQ5_B7ZLQ5_HUMAN/184-365*1070**SNF2_N.186-464*SLIDE.913-1027*HAND.758-856*Helicase_C.523-612*ResIII.183-342*DEAD.200-343*Myb_DNA-binding.859-897*Myb_DNA-bindi***:0.00000)

100:0.00000,

1_HUMAN_tr_B1ALF5_B1ALF5_HUMAN/163-344*1005**SNF2_N.165-443*SLIDE.892-1005*HAND.737-835*Helicase_C.502-591*ResIII.162-321*DEAD.179-322*HDA2-3.418-625*Myb_DNA-binding.838-87***:0.00000)

91:0.00000,

1_HUMAN_sp_P28370-1_SMCA1_HUMAN/184-36*1054**SNF2_N.186-464*SLIDE.913-1027*HAND.758-856*Helicase_C.523-612*ResIII.183-342*DEAD.200-343*HDA2-3.439-646*Myb_DNA-binding.859-89***:0.00000)

91:0.00000,

1_HUMAN_sp_P28370-2_SMCA1_HUMAN/184-36*1042**SNF2_N.186-464*SLIDE.901-1015*HAND.746-844*Helicase_C.523-600*ResIII.183-342*DEAD.200-343*Myb_DNA-binding.847-885*Myb_DNA-bindi***:0.00000)

100:0.04350,

1_DANRE_tr_A5WUY4_A5WUY4_DANRE/144-325*1036**SNF2_N.146-423*SLIDE.883-997*HAND.728-826*Helicase_C.482-559*ResIII.142-302*DEAD.160-303*HDA2-3.378-610*Myb_DNA-binding.829-867***:0.04442)

43:0.00626)

86:0.02042,

1_DROME_sp_Q24368_ISWI_DROME/129-309*1027**SNF2_N.131-409*SLIDE.853-967*HAND.697-796*Helicase_C.469-545*DEAD.145-287*ResIII.127-287*Myb_DNA-binding.799-837:0.07906)

45:0.00893)

23:0.00325,

1_Nemve1_226879/145-325*1022**SNF2_N.147-425*SLIDE.864-978*HAND.709-807*Helicase_C.486-561*Myb_DNA-binding.810-849*Myb_DNA-binding.912-931*HDA2-3.375-592*Res***:0.08795)

59:0.05653,

1_CAEEL_sp_P41877_ISW1_CAEEL/133-313*1009**SNF2_N.135-413*SLIDE.854-968*HAND.698-798*Helicase_C.474-549*DEAD.154-291*ResIII.131-291*ResIII.795-927*Myb_DNA-binding.802-840***:0.14942)

32:0.02104,

1_Monbr1_14315/72-252*928**SNF2_N.74-352*SLIDE.775-886*Helicase_C.413-488*HAND.652-696*ResIII.71-230*DEAD.95-231:0.17510)

21:0.00466)

12:0.00769,

(

(

1_CMER_CMQ363C/151-331*1107**SNF2_N.153-434*SLIDE.883-994*Helicase_C.497-572*ResIII.149-309*DEAD.163-301:0.13545,

1_DICDI_tr_Q54CI4_Q54CI4_DICDI/277-457*1221**SNF2_N.279-560*SLIDE.986-1098*Helicase_C.618-695*HAND.853-905*DEAD.292-415*Myb_DNA-binding.931-971*Myb_DNA-binding.1036-1053:0.13527)

79:0.01705,

(

(

(

1_Chlre4_135484/176-357*1061**SNF2_N.71-133*SNF2_N.178-456*SLIDE.901-1014*Helicase_C.515-592*HAND.747-845*ResIII.174-334*DEAD.188-331*Myb_DNA-binding.848-888***:0.01846,

1_Volca1_80059/171-352*1091**SNF2_N.56-128*SNF2_N.173-451*SLIDE.897-1010*Helicase_C.510-587*HAND.742-841*ResIII.169-329*DEAD.183-328*Myb_DNA-binding.844-881***:0.02000)

100:0.09405,

(

(

1_MicpuN3_59206/160-339*1019**SNF2_N.162-439*SLIDE.884-998*Helicase_C.497-575*ResIII.158-319*HDA2-3.389-592*DEAD.177-307:0.00000,

1_MicpuN3_91017/167-346*1026**SNF2_N.169-446*SLIDE.891-1005*Helicase_C.504-582*ResIII.165-326*HDA2-3.396-599*DEAD.184-314:0.00000)

100:0.06262,

1_OSTTA_tr_Q014J0_Q014J0_OSTTA/174-352*1036**SNF2_N.176-455*SLIDE.897-1008*Helicase_C.513-591*ResIII.172-332*HDA2-3.410-609*DEAD.191-332*Myb_DNA-binding.844-882*Myb_DNA-bin***:0.05469)

100:0.05432)

71:0.01455,

(

(

(

(

(

1_POPTR_0008s21030.1/182-371*1057**SNF2_N.61-144*SNF2_N.184-460*SLIDE.888-1000*Helicase_C.518-596*ResIII.180-340*HDA2-3.442-538*Myb_DNA-binding.836-877*DEAD.199-3***:0.00000,

1_POPTR_0008s21030.2/182-371*1056**SNF2_N.61-144*SNF2_N.184-460*SLIDE.888-1000*Helicase_C.518-596*ResIII.180-340*HDA2-3.442-538*Myb_DNA-binding.836-877*DEAD.199-3***:0.00000)

100:0.01236,

(

(

1_POPTR_0010s02180.1/184-373*1062**SNF2_N.186-462*SLIDE.890-1002*Helicase_C.519-598*ResIII.182-342*Myb_DNA-binding.838-879*Myb_DNA-binding.945-963*HDA2-3.443-540****:0.00000,

1_POPTR_0010s02180.2/184-373*1059**SNF2_N.186-462*SLIDE.890-1002*Helicase_C.519-598*ResIII.182-342*HAND.747-826*Myb_DNA-binding.838-879*Myb_DNA-binding.945-963*HD***:0.00000)

100:0.00000,

1_POPTR_0010s02180.3/184-373*1058**SNF2_N.186-462*SLIDE.890-1002*Helicase_C.519-598*ResIII.182-342*HAND.747-826*Myb_DNA-binding.838-879*Myb_DNA-binding.945-963*HD***:0.00000)

100:0.01396)

98:0.02185,

(

1_ARATH_sp_Q8RWY3_ISW2_ARATH/190-379*1057**SNF2_N.192-468*SLIDE.898-1010*Helicase_C.525-604*ResIII.188-348*DEAD.207-329*HDA2-3.448-549*Myb_DNA-binding.846-887:0.00784,

1_ARATH_tr_Q3E9E6_Q3E9E6_ARATH/195-384*1072**SNF2_N.197-473*SLIDE.902-1014*Helicase_C.530-609*ResIII.193-353*Myb_DNA-binding.850-892*Myb_DNA-binding.957-975*HDA2-3.455-554****:0.00795)

100:0.02420)

57:0.00855,

(

1_ORYSJ_sp_Q7G8Y3_ISW2_ORYSJ/232-421*1107**SNF2_N.234-510*SLIDE.934-1046*Helicase_C.567-646*ResIII.230-390*HAND.795-844*HAND.848-878*Myb_DNA-binding.882-924*Myb_DNA-bindi***:0.01539,

1_ORYSJ_tr_Q5WN07_Q5WN07_ORYSJ/286-475*1158**SNF2_N.288-564*SLIDE.990-1102*Helicase_C.621-700*HAND.850-928*HDA2-3.546-640*ResIII.284-444*Myb_DNA-binding.937-977*Myb_DNA-bin***:0.01619)

98:0.02632)

82:0.02636,

(

(

(

1_Phypa1_1_216086/168-357*1032**SNF2_N.170-446*SLIDE.874-985*Helicase_C.504-582*ResIII.166-326*DEAD.183-313*HDA2-3.426-527*HAND.733-797:0.00925,

1_Phypa1_1_216975/169-358*1033**SNF2_N.171-447*SLIDE.875-986*Helicase_C.505-583*ResIII.167-327*HAND.734-778*HAND.796-818*HDA2-3.427-528*Myb_DNA-binding.821-859***:0.01180)

100:0.03261,

1_Selmo1_440203/201-390*1234**SNF2_N.80-156*SNF2_N.203-479*SLIDE.904-1016*Helicase_C.539-615*ResIII.199-359*HAND.766-812*HAND.816-848*DEAD.218-338*Myb_DNA-bi***:0.04108)

74:0.01725,

1_Selmo1_84809/111-300*971**SNF2_N.113-389*SLIDE.813-925*Helicase_C.449-525*ResIII.109-269*HAND.673-717*HAND.736-757*DEAD.123-255*HDA2-3.377-473:0.05906)

62:0.01098)

100:0.05922)

98:0.03785)

62:0.02139)

5:0.01436)

5:0.01764,

1_Naegr1_60899/201-382*1070**SNF2_N.68-154*SNF2_N.203-478*SLIDE.927-1040*Helicase_C.538-614*Myb_DNA-binding.875-913*Myb_DNA-binding.976-1027:0.21862)

2:0.01007,

(

(

1_THEPA_tr_Q4N784_Q4N784_THEPA/177-382*1253**SNF2_N.178-494*SLIDE.889-1001*Helicase_C.551-630*ResIII.176-360*SRR1.1022-1074*DEAD.188-351:0.20279,

(

(

(

1_toxo_TGGT1_064490/259-438*1200**SNF2_N.260-565*SLIDE.993-1107*Helicase_C.626-701*ResIII.255-430*HDA2-3.514-740*DEAD.260-430:-0.00066,

1_toxo_TGME49_121440/259-487*1249**SNF2_N.260-614*SLIDE.1042-1156*Helicase_C.675-750*ResIII.255-479*HDA2-3.563-789*DEAD.260-343*DEAD.409-479:0.00066)

100:0.00033,

1_toxo_TGVEG_059090/259-438*1200**SNF2_N.260-565*SLIDE.993-1107*Helicase_C.626-701*ResIII.255-430*HDA2-3.514-740*DEAD.260-430:-0.00033)

100:0.19464,

1_CRYPV_tr_A3FPW3_A3FPW3_CRYPV/187-360*1102**SNF2_N.188-474*SLIDE.952-1068*Helicase_C.533-610*ResIII.185-352*DEAD.197-351*DEAD_2.292-335*DUF2281.919-948:0.19616)

58:0.01089)

20:0.01669,

(

(

(

(

(

1_Auran1_23375/126-313*685**SNF2_N.128-421*Helicase_C.480-557*HDA2-3.368-591*ResIII.124-291*DEAD.129-287:0.15344,

1_Auran1_62321/139-296*1218**SNF2_N.139-419*SLIDE.876-995*Helicase_C.480-555*HMG_box.1143-1210*ResIII.147-293*DEAD.149-290*HDA2-3.408-580:0.15669)

65:0.01936,

(

1_Phyra1_1_80472/279-465*1399**SNF2_N.281-568*SLIDE.998-1109*Helicase_C.625-704*HMG_box.63-104*HMG_box.1329-1394*DEAD.290-444*Myb_DNA-binding.953-973*Myb_DNA-***:0.02219,

1_Physo1_1_128440/276-462*1390**SNF2_N.278-565*SLIDE.995-1106*Helicase_C.622-701*HMG_box.31-104*HMG_box.1320-1385*HDA2-3.517-751*DEAD.287-441*Myb_DNA-binding.9***:0.02059)

100:0.15009)

24:0.01162,

(

(

(

1_Phatr2_231/121-310*970**SNF2_N.122-432*SLIDE.861-970*Helicase_C.492-568*HDA2-3.382-611*ResIII.119-307*DEAD.121-293*Myb_DNA-binding.910-937:0.10374,

1_Thaps3_12500/18-189*692**SNF2_N.19-311*Helicase_C.371-447*HDA2-3.261-481*DEAD.28-185*DEAD.269-301*ResIII.16-186:0.09394)

99:0.04914,

1_ectoc_Esi0289_0033/263-423*1485**SNF2_N.265-547*SLIDE.980-1092*Helicase_C.608-683*HMG_box.5-74*HMG_box.1400-1429*ResIII.261-420*HDA2-3.535-718*DEAD.280-417*Myb_***:0.16140)

60:0.01872,

(

1_Phatr2_47011/322-489*1432**SNF2_N.324-609*SLIDE.1064-1177*Helicase_C.669-745*HMG_box.31-95*HMG_box.1322-1383*DEAD.333-470:0.11877,

1_Thaps3_35129/142-309*1008**SNF2_N.144-431*SLIDE.881-992*Helicase_C.490-567*ResIII.140-306*HDA2-3.383-601*DEAD.159-306*Myb_DNA-binding.832-852*Myb_DNA-bind***:0.12527)

100:0.04717)

36:0.00905)

20:0.00732,

1_ectoc_Esi0063_0083/261-428*1563**SNF2_N.263-548*SLIDE.975-1095*Helicase_C.608-684*HMG_box.14-79*ResIII.260-425*HDA2-3.536-629*DEAD.274-416:0.19003)

32:0.01732,

(

(

(

1_Auran1_26802/128-308*1012**SNF2_N.130-408*SLIDE.838-951*Helicase_C.465-544*Myb_DNA-binding.781-824*Myb_DNA-binding.887-914*ResIII.126-286*DEAD.135-285*HAN***:-0.00404,

(

1_Auran1_4085/1-151*308**SNF2_N.1-251*DEAD.6-128*ResIII.89-129:0.00987,

1_Auran1_26999/128-289*639**SNF2_N.130-408*Helicase_C.465-544*ResIII.126-286*DEAD.135-285*HDA2-3.375-486:-0.00987)

72:0.00713)

100:0.16595,

(

(

1_Phatr2_28551/151-322*1024**SNF2_N.152-436*SLIDE.869-978*Helicase_C.495-572*ResIII.147-314*DEAD.161-308*HDA2-3.418-598:0.09942,

1_Thaps3_12403/3-168*873**SNF2_N.4-287*SLIDE.730-851*Helicase_C.344-423*ResIII.1-165*HDA2-3.241-473*DEAD.14-146:0.09938)

99:0.04836,

(

1_Phyra1_1_80013/196-355*1129**SNF2_N.197-474*SLIDE.951-1064*Helicase_C.531-610*ResIII.194-352:0.02467,

1_Physo1_1_119019/3-162*848**SNF2_N.4-281*SLIDE.729-842*Helicase_C.338-417*ResIII.2-159*DEAD.13-159*HDA2-3.267-467*HAND.573-667:0.02533)

100:0.13036)

43:0.00719)

66:0.01888,

1_ectoc_Esi0012_0092/295-463*1074**SNF2_N.297-439*SNF2_N.444-531*SLIDE.920-1031*Helicase_C.589-655*ResIII.294-437*HDA2-3.515-603*HDA2-3.894-921*DEAD.312-430*Myb_D***:0.19636)

81:0.04458)

6:0.00927)

2:0.00254)

9:0.01106,

(

(

(

(

1_toxo_TGGT1_112960/202-379*1556**SNF2_N.202-483*Helicase_C.541-619*DEAD.221-359*HDA2-3.432-655*ResIII.198-359:0.00000,

1_toxo_TGME49_073870/202-379*1556**SNF2_N.202-483*Helicase_C.541-619*DEAD.221-359*HDA2-3.432-655*ResIII.198-359:0.00000)

100:0.00000,

1_toxo_TGVEG_021220/202-379*1551**SNF2_N.202-483*Helicase_C.541-619*DEAD.221-359*HDA2-3.432-655*ResIII.198-359:0.00000)

100:0.17414,

1_CRYPV_tr_Q5CVU2_Q5CVU2_CRYPV/167-391*1308**SNF2_N.167-493*Helicase_C.550-629*RNA_pol_3_Rpc31.83-148*RNA_pol_3_Rpc31.1147-1281:0.18744)

64:0.01810,

1_PLAF7_tr_Q8IIW0_Q8IIW0_PLAF7/324-500*1426**SNF2_N.325-605*SNF2_N.838-932*Helicase_C.662-740*DEAD.326-479:0.19315)

58:0.03305)

26:0.02662,

(

(

(

(

1_GSEM1T00001477001/1-156*917**SNF2_N.1-257*Helicase_C.317-396*SLIDE.789-896*HDA2-3.237-410:0.05895,

1_GSHART1T00000454001/169-359*1112**SNF2_N.171-451*Helicase_C.511-590*SLIDE.982-1088*ResIII.167-330*DEAD.170-329:0.05643)

98:0.04670,

(

(

(

1_leinf_LinJ.33.1800/167-348*1103**SNF2_N.169-449*SLIDE.981-1084*Helicase_C.509-588*ResIII.165-328*DEAD.168-316*HAND.826-918*HDA2-3.430-609:0.00590,

1_leima_LmjF.33.1700/167-348*1103**SNF2_N.169-449*SLIDE.981-1084*Helicase_C.509-588*ResIII.165-328*DEAD.168-327*HAND.824-918*HDA2-3.430-609:0.00509)

75:0.00606,

1_leime_LmxM.32.1700/167-348*1098**SNF2_N.169-449*SLIDE.976-1079*Helicase_C.509-588*ResIII.165-328*DEAD.169-316*HDA2-3.433-609*HAND.828-913:0.01042)

50:0.00538,

1_leibr_LbrM.33.1970/167-348*1103**SNF2_N.169-449*SLIDE.980-1084*Helicase_C.509-588*ResIII.165-328*DEAD.168-327*HAND.825-918*HDA2-3.462-615:0.01660)

100:0.08213)

64:0.02371,

(

1_tcruz_Tc00.1047053507265.15/169-350*1038**SNF2_N.171-452*SNF2_N.642-694*Helicase_C.515-591*DEAD.171-331*ResIII.167-330*SLIDE.986-1021:0.09589,

(

1_tbruc_Tb927.2.1810/175-356*1160**SNF2_N.177-458*SLIDE.1033-1138*Helicase_C.519-597*ResIII.173-231*ResIII.299-336*DEAD.196-318*HDA2-3.472-577:0.09174,

1_tviva_TvY486_0200200/177-358*1129**SNF2_N.179-460*SLIDE.1006-1111*Helicase_C.522-599*DEAD.198-336*ResIII.175-338:0.08958)

77:0.01400)

39:0.00900)

71:0.03305,

1_tcong_TcIL3000.2.50/168-349*1176**SNF2_N.170-451*SLIDE.1052-1156*Helicase_C.512-590*HDA2-3.399-577*ResIII.166-329*DEAD.189-317:0.14950)

100:0.10421)

9:0.01419)

:0.00499)

:0.01332,

(

(

(

(

(

(

(

(

(

1_SCHPO_sp_O74842_FFT2_SCHPO/553-720*1284**SNF2_N.553-854*Helicase_C.961-1037:0.14560,

1_SCHPO_sp_P87114_FFT1_SCHPO/417-582*944**SNF2_N.417-696*Helicase_C.801-877:0.15560)

75:0.02562,

1_SCHPO_sp_O42861_YFC1_SCHPO/389-557*922**SNF2_N.390-692*Helicase_C.461-493*Helicase_C.798-874*ResIII.385-549:0.18321)

69:0.01328,

1_ANID_02973T0_ANID_02973/567-73*1107**SNF2_N.567-856*Helicase_C.962-1039*ResIII.563-725*HDA2-3.805-874*HDA2-3.909-1080:0.20346)

74:0.02287,

(

1_BDET_07484_BDEG_07464/900-1058*1495**SNF2_N.900-1216*Helicase_C.1321-1398:0.17713,

1_RO3G_03476.1/374-542*651**SNF2_N.375-638*ResIII.369-534:0.19394)

83:0.03532)

56:0.01734,

(

(

(

(

1_ENSTRUP00000032060/282-446*785**SNF2_N.263-544*Helicase_C.648-726*CUE.2-34*ResIII.258-422*HHH_3.159-194:0.07716,

1_DANRE_tr_B0R061_B0R061_DANRE/450-618*972**SNF2_N.451-732*Helicase_C.836-914:0.08391)

100:0.05809,

(

1_HUMAN_sp_Q9H4L7-1_SMRCD_HUMAN/499-68*1026**SNF2_N.500-785*Helicase_C.889-967*ResIII.495-659*CUE.159-183*CUE.263-278*Pox_D5.316-359:0.00000,

1_HUMAN_sp_Q9H4L7-2_SMRCD_HUMAN/499-68*1028**SNF2_N.500-787*Helicase_C.891-969*ResIII.495-659*CUE.159-183*CUE.263-278*Pox_D5.316-359:0.00000)

100:0.15165)

100:0.04968,

1_Nemve1_105359/115-295*627**SNF2_N.116-401*Helicase_C.505-583*ResIII.112-275*DEAD.131-276:0.19340)

55:0.01496,

1_Cioin2_293030/225-389*747**SNF2_N.226-511*Helicase_C.615-693:0.20899)

43:0.02072)

16:0.00559,

1_Monbr1_14642/39-197*547**SNF2_N.39-303*SNF2_N.517-541*Helicase_C.407-485:0.26290)

7:0.00575,

(

(

1_DROME_tr_Q2PDU7_Q2PDU7_DROME/278-448*831**SNF2_N.279-571*Helicase_C.674-752*ResIII.275-440*DEAD.294-439*HHH_3.179-214:0.00000,

1_DROME_tr_Q95ST4_Q95ST4_DROME/291-461*664**SNF2_N.292-584*ResIII.288-453*DEAD.307-452*HHH_3.192-227:0.00000)

100:0.22090,

1_CAEEL_tr_O45609_O45609_CAEEL/396-564*989**SNF2_N.397-683*Helicase_C.468-500*Helicase_C.788-866*ResIII.200-255*ResIII.392-556:0.24064)

30:0.01548)

16:0.00733,

1_CRYNE_tr_Q5KCX1_Q5KCX1_CRYNE/373-543*939**SNF2_N.374-694*Helicase_C.788-865*ResIII.389-535*CUE.87-123*Nucleo_P87.62-213:0.25702)

47:0.02795,

1_Thaps3_bd_529/12-181*593**SNF2_N.13-314*Helicase_C.76-99*Helicase_C.430-508*ResIII.56-173:0.26844)

27:0.02024)

:0.00597,

(

(

(

1_toxo_TGGT1_011870/961-1139*2325**SNF2_N.963-1257*Helicase_C.1316-1395*Chromo.677-713*Chromo.776-812*HDA2-3.1180-1429*DEAD.968-1131:0.00000,

1_toxo_TGVEG_076130/961-1139*2279**SNF2_N.963-1257*Helicase_C.1316-1395*Chromo.677-713*Chromo.776-812*HDA2-3.1180-1429*DEAD.968-1131:0.00000)

100:0.00000,

1_toxo_TGME49_058240/961-1139*2279**SNF2_N.963-1257*Helicase_C.1316-1395*Chromo.677-713*Chromo.776-812*HDA2-3.1180-1429*DEAD.968-1131:0.00000)

100:0.19316,

(

(

1_THEPA_tr_Q4N7F4_Q4N7F4_THEPA/800-977*1816**SNF2_N.802-1095*Chromo.471-510*Chromo.557-607*Helicase_C.1151-1230*DEAD.814-969:0.12513,

1_PLAF7_tr_Q8IJG6_Q8IJG6_PLAF7/1297-14*3328**SNF2_N.1299-1592*Helicase_C.1648-1727*Chromo.1128-1157*Chromo.1204-1257*DEAD.1314-1467:0.12206)

99:0.04392,

1_CRYPV_tr_Q5CS88_Q5CS88_CRYPV/499-726*2055**SNF2_N.501-844*Chromo.228-268*Chromo.318-379*Helicase_C.907-986*DEAD.512-581*DEAD.648-706:0.17237)

73:0.02057)

100:0.10861)

:0.01017,

(

(

(

(

1_ANID_01255T0_ANID_01255/441-60*1500**SNF2_N.442-710*Chromo.263-320*Chromo.361-402*Helicase_C.774-853:0.24294,

1_Monbr1_34123/640-815*1904**SNF2_N.641-919*Helicase_C.980-1057*Chromo.492-529*Chromo.552-606*DEAD.653-802*PHD.390-442*DUF1087.1190-1224:0.23296)

19:0.02174,

1_ectoc_Esi0080_0044/619-830*2326**SNF2_N.621-918*SNF2_N.984-1017*Chromo.455-491*Chromo.519-572*Helicase_C.1074-1229*PHD.314-353*PHD.355-402*DUF1087.1471-1508*Res***:0.26045)

9:0.02534,

(

(

1_ANID_01956T0_ANID_01956/608-78*1460**SNF2_N.609-896*Helicase_C.957-1036*Chromo.427-456*Chromo.528-544*HDA2-3.837-1070*PHD.257-312*PHD.302-319*PHD.375-408:0.27174,

1_SCHPO_sp_Q9P793_MIT1_SCHPO/558-735*1418**SNF2_N.559-846*Helicase_C.907-985*PHD.215-270:0.25099)

37:0.02147,

(

(

1_RO3G_10152.1/423-559*1175**SNF2_N.423-449*SNF2_N.450-673*Helicase_C.732-811*Chromo.248-292*Chromo.319-336*PHD.147-194*PHD.198-241:0.09549,

1_RO3G_13032.1/37-203*873**SNF2_N.37-312*SNF2_N.746-814*Helicase_C.371-450*DUF1087.557-609:0.08699)

100:0.15693,

1_CRYNE_tr_Q5KI59_Q5KI59_CRYNE/619-795*902**SNF2_N.620-887:0.25319)

46:0.02398)

40:0.02655)

1:0.01233,

(

(

(

(

(

(

(

(

(

(

(

(

(

(

1_BDET_03480_BDEG_03472/518-707*1656**SNF2_N.520-804*Chromo.330-378*Chromo.427-482*Helicase_C.863-942:0.15524,

1_CRYNE_tr_Q5KBX3_Q5KBX3_CRYNE/459-636*1519**SNF2_N.460-737*Chromo.286-318*Chromo.364-420*Helicase_C.797-875*Myb_DNA-binding.1227-1254:0.14813)

53:0.01445,

1_RO3G_02376.1/434-619*1497**SNF2_N.436-714*Chromo.253-311*Chromo.361-397*Helicase_C.775-853:0.16210)

36:0.01013,

(

(

1_SCHPO_sp_O14139_HRP3_SCHPO/376-556*1388**SNF2_N.378-659*Chromo.193-237*Chromo.289-340*Helicase_C.725-804:0.10659,

1_SCHPO_sp_Q9US25_HRP1_SCHPO/391-572*1373**SNF2_N.393-675*Chromo.208-264*Chromo.305-356*Helicase_C.739-818*DEAD.406-561*CHDCT2.1132-1173:0.10888)

99:0.04658,

1_YEAST_sp_P32657_CHD1_YEAST/377-552*1468**SNF2_N.379-663*Chromo.198-235*Chromo.286-341*Helicase_C.730-809*DEAD.393-550*Myb_DNA-binding.1173-1198:0.15583)

72:0.02547)

71:0.02670,

(

(

(

(

(

(

(

(

1_ENSTRUP00000022214/242-422*1346**SNF2_N.244-522*Chromo.35-102*Chromo.150-204*Helicase_C.583-662*Myb_DNA-binding.886-916*Myb_DNA-binding.1014-1038:0.03298,

1_DANRE_tr_Q1LVN0_Q1LVN0_DANRE/480-660*1694**SNF2_N.482-760*Chromo.276-343*Chromo.391-442*Helicase_C.821-900:0.03332)

100:0.04107,

(

(

1_HUMAN_sp_O14647-1_CHD2_HUMAN/485-665*1828**SNF2_N.487-766*Chromo.263-330*Chromo.378-447*Helicase_C.826-905:0.00000,

1_HUMAN_sp_O14647-2_CHD2_HUMAN/485-665*1739**SNF2_N.487-766*Chromo.263-330*Chromo.378-447*Helicase_C.826-905:0.00000)

100:0.01724,

1_CHICK_tr_E1C1A9_E1C1A9_CHICK/487-667*1727**SNF2_N.489-768*Chromo.266-333*Chromo.381-449*Helicase_C.828-907*Myb_DNA-binding.1135-1156*Myb_DNA-binding.1265-1293:0.01591)

100:0.04871)

87:0.02340,

(

(

(

(

1_CHICK_sp_B6ZLK2_CHD1_CHICK/478-658*1719**SNF2_N.480-759*Chromo.271-350*Chromo.385-439*Helicase_C.819-898:0.00461,

1_CHICK_tr_O42142_O42142_CHICK/479-659*1808**SNF2_N.481-760*Chromo.272-350*Chromo.386-440*Helicase_C.820-899:0.00644)

75:0.00790,

1_CHICK_tr_Q9DGQ2_Q9DGQ2_CHICK/167-347*981**SNF2_N.169-448*Chromo.2-39*Chromo.74-128*Helicase_C.508-587*ResIII.164-330*HDA2-3.402-654:0.01420)

67:0.00738,

(

1_HUMAN_sp_O14646-1_CHD1_HUMAN/482-662*1710**SNF2_N.484-763*Chromo.309-354*Chromo.389-443*Helicase_C.823-902:0.00000,

1_HUMAN_sp_O14646-2_CHD1_HUMAN/482-662*1709**SNF2_N.484-763*Chromo.309-354*Chromo.389-443*Helicase_C.823-902:0.00000)

98:0.02024)

100:0.03829,

1_ENSTRUP00000025882/473-653*1693**SNF2_N.475-754*Chromo.267-334*Chromo.384-436*Helicase_C.812-891:0.05840)

96:0.03461)

80:0.01872,

1_Cioin2_269794/269-448*1101**SNF2_N.271-548*Chromo.59-126*Chromo.176-230*Helicase_C.613-687*ResIII.265-431*HDA2-3.502-721:0.13302)

50:0.00867,

1_DROME_sp_Q7KU24_CHD1_DROME/529-709*1883**SNF2_N.531-809*Chromo.351-391*Chromo.441-492*Helicase_C.871-950*HDA2-3.823-1018:0.13654)

48:0.00793,

1_Nemve1_50041/392-571*1492**SNF2_N.394-672*Chromo.205-244*Chromo.293-352*Helicase_C.732-811*ResIII.389-554:0.14104)

69:0.01418,

1_CAEEL_tr_O17909_O17909_CAEEL/406-586*1461**SNF2_N.408-685*Chromo.234-260*Chromo.311-363*Helicase_C.746-825:0.15308)

99:0.04103,

1_DICDI_tr_Q54Q16_Q54Q16_DICDI/756-944*1917**SNF2_N.758-1040*Chromo.534-586*Chromo.647-713*Helicase_C.1100-1179:0.19337)

34:0.01149)

27:0.01742,

1_Monbr1_689/163-341*751**SNF2_N.165-446*Helicase_C.506-584*Chromo.5-28*Chromo.78-126*Chromo.393-410*DEAD.178-327*ResIII.160-324*HDA2-3.460-618:0.23377)

17:0.00865,

(

(

(

1_Chlre4_188131/280-437*1202**SNF2_N.282-413*SNF2_N.413-549*Chromo.19-69*Chromo.198-241*Helicase_C.612-691*HDA2-3.537-725*ResIII.278-341:0.04847,

1_Volca1_120343/580-753*2539**SNF2_N.582-868*Chromo.356-403*Chromo.503-541*Helicase_C.898-977*ResIII.578-747*Myb_DNA-binding.1268-1294*Myb_DNA-binding.1390-1***:0.02748)

100:0.17577,

(

(

(

(

1_POPTR_0001s26030.1/620-793*1767**SNF2_N.622-905*Chromo.455-486*Chromo.528-582*Helicase_C.970-1049*DEAD.632-785:0.02099,

1_POPTR_0009s05250.1/620-782*1748**SNF2_N.622-894*Chromo.455-486*Chromo.528-582*Helicase_C.959-1038*DEAD.632-774:0.01582)

99:0.02591,

1_ARATH_tr_Q9SI41_Q9SI41_ARATH/642-813*1738**SNF2_N.644-925*Chromo.455-492*Chromo.534-588*Helicase_C.988-1067*DEAD.654-805:0.04175)

87:0.02211,

(

1_Phypa1_1_132084/395-570*1570**SNF2_N.397-682*Chromo.231-255*Chromo.304-357*Helicase_C.748-826*HDA2-3.636-873*DEAD.405-567*Myb_DNA-binding.1043-1072*Myb_DNA-b***:0.00708,

1_Phypa1_1_34/417-589*1445**SNF2_N.419-701*Chromo.230-254*Chromo.303-354*Helicase_C.766-845*DEAD.427-586*Myb_DNA-binding.1073-1101*Myb_DNA-binding.1192-1215:0.00449)

100:0.07009)

100:0.04868,

1_Selmo1_440815/456-636*1544**SNF2_N.458-734*Helicase_C.799-878*ResIII.454-618*DEAD.459-625*Chromo.318-343:0.11001)

100:0.08360)

77:0.02080,

1_ent_h_48.m00200/370-555*1262**SNF2_N.372-650*Chromo.187-236*Chromo.288-339*Helicase_C.705-784*DEAD.384-534:0.22640)

26:0.01360)

35:0.02074,

(

(

(

(

(

(

(

(

(

1_ENSTRUP00000000283/716-900*1925**CHDCT2.1740-1912*SNF2_N.717-1011*DUF1086.1351-1505*CHDNT.151-205*DUF1087.1274-1335*PHD.361-405*PHD.437-481*Helicase_C.1073-1152***:0.02142,

(

1_DANRE_tr_A9JRU7_A9JRU7_DANRE/738-922*1074**SNF2_N.739-1033*CHDNT.156-210*PHD.377-421*PHD.459-502*Chromo.547-582*Chromo.634-683*ResIII.735-914*DEAD.753-920:0.01904,

1_DANRE_tr_Q1LYP4_Q1LYP4_DANRE/713-897*1929**CHDCT2.1738-1915*SNF2_N.714-1008*DUF1086.1342-1497*CHDNT.152-206*DUF1087.1268-1327*PHD.356-400*PHD.433-477*Chromo.522-546*Chrom***:0.01880)

43:0.00291)

26:0.00308,

1_ENSTRUP00000017715/751-935*1977**CHDCT2.1790-1962*SNF2_N.752-1046*DUF1086.1390-1556*CHDNT.166-220*DUF1087.1310-1371*PHD.390-434*PHD.471-515*Helicase_C.1108-1187***:0.02529)

39:0.00667,

(

1_HUMAN_sp_Q14839-1_CHD4_HUMAN/728-912*1912**CHDCT2.1724-1896*DUF1086.1367-1522*SNF2_N.729-1023*CHDNT.163-217*DUF1087.1290-1352*PHD.372-416*PHD.451-495*Chromo.540-574*Chrom***:0.00000,

1_HUMAN_sp_Q14839-2_CHD4_HUMAN/728-912*1940**CHDCT2.1752-1924*DUF1086.1395-1550*SNF2_N.729-1023*CHDNT.163-217*DUF1087.1290-1352*PHD.372-416*PHD.451-495*Chromo.540-574*Chrom***:0.00000)

100:0.03184)

99:0.02547,

(

(

1_HUMAN_tr_A6NMM4_A6NMM4_HUMAN/702-886*1225**SNF2_N.703-997*CHDNT.146-200*PHD.345-389*PHD.418-462*Chromo.508-531*Chromo.593-628*Helicase_C.1059-1138*HDA2-3.950-1072*ResIII.***:0.00000,

1_HUMAN_tr_B1AK51_B1AK51_HUMAN/218-402*1195**SNF2_N.219-513*DUF1086.890-1045*DUF1087.813-874*Chromo.24-47*Chromo.109-144*Helicase_C.575-654*HDA2-3.466-690*ResIII.215-394*DE***:0.00000)

100:0.00000,

1_HUMAN_sp_Q8TDI0_CHD5_HUMAN/702-886*1954**CHDCT2.1731-1903*SNF2_N.703-997*DUF1086.1374-1529*CHDNT.146-200*DUF1087.1297-1358*PHD.345-389*PHD.418-462*Chromo.508-531*Chromo***:0.00000)

100:0.06000)

20:0.00806,

(

(

1_HUMAN_sp_Q12873-1_CHD3_HUMAN/739-922*2000**CHDCT2.1735-1907*SNF2_N.739-1033*DUF1086.1364-1517*CHDNT.147-201*DUF1087.1295-1356*PHD.381-425*PHD.458-502*Chromo.547-569*Chrom***:0.00000,

1_HUMAN_sp_Q12873-2_CHD3_HUMAN/739-922*1966**CHDCT2.1701-1873*SNF2_N.739-1033*DUF1086.1364-1517*CHDNT.147-201*DUF1087.1295-1356*PHD.381-425*PHD.458-502*Chromo.547-569*Chrom***:0.00000)

100:0.05121,

1_ENSTRUP00000038301/760-943*2078**CHDCT2.1819-1991*SNF2_N.760-1054*DUF1086.1398-1551*CHDNT.180-234*DUF1087.1322-1383*PHD.387-431*PHD.476-520*Helicase_C.1116-1195***:0.05205)

41:0.01714)

98:0.04881,

(

1_Nemve1_229706/260-444*824**SNF2_N.261-554*Chromo.93-136*Chromo.193-229*Helicase_C.616-695*HDA2-3.534-730*PHD.13-57*ResIII.257-436*DEAD.275-421:0.00485,

1_Nemve1_85376/18-119*130**SNF2_N.19-108*ResIII.15-101:-0.00485)

62:0.10700)

50:0.02699,

1_Cioin2_269797/561-745*1697**CHDCT2.1524-1694*SNF2_N.562-856*DUF1086.1208-1353*DUF1087.1126-1179*PHD.227-271*PHD.306-350*Helicase_C.918-997*CHDNT.16-66*Chro***:0.14292)

39:0.02395,

(

(

1_DROME_sp_O97159_CHDM_DROME/732-914*1982**CHDCT2.1755-1926*SNF2_N.733-1025*DUF1086.1367-1517*CHDNT.136-190*DUF1087.1276-1339*Chromo.511-556*Chromo.613-663*PHD.379-423*PH***:0.00000,

1_DROME_tr_Q59E34_Q59E34_DROME/733-915*1983**CHDCT2.1756-1927*SNF2_N.734-1026*DUF1086.1368-1518*CHDNT.137-191*DUF1087.1277-1340*Chromo.512-557*Chromo.614-664*PHD.380-424*PH***:0.00000)

100:0.10783,

1_DROME_sp_O16102_CHD3_DROME/269-448*892**SNF2_N.270-559*Chromo.103-146*Chromo.181-218*Helicase_C.621-700*PHD.37-80*HDA2-3.509-735*DUF1087.811-875*ResIII.266-440*DEAD.28***:0.10884)

83:0.05264)

26:0.00544,

(

1_CAEEL_sp_Q22516_CHD3_CAEEL/618-802*1787**CHDCT2.1510-1687*SNF2_N.619-913*DUF1086.1273-1420*CHDNT.96-150*DUF1087.1189-1253*PHD.268-311*PHD.330-373*Helicase_C.976-1054*Ch***:0.06494,

1_CAEEL_tr_Q19815_Q19815_CAEEL/604-788*1829**CHDCT2.1523-1698*SNF2_N.605-899*DUF1086.1262-1408*CHDNT.94-148*DUF1087.1177-1239*Chromo.411-448*Chromo.490-540*PHD.258-302*PHD.***:0.05939)

100:0.11360)

61:0.07837)

3:0.00372,

(

(

(

(

(

(

1_POPTR_0001s00550.1/749-921*2332**SNF2_N.750-1038*Chromo.600-638*Chromo.654-704*Helicase_C.1108-1177*PHD.65-108*DUF1087.1359-1401*Myb_DNA-binding.1809-1854:0.02483,

1_POPTR_0003s10950.1/748-920*2327**SNF2_N.749-1037*Chromo.597-638*Chromo.654-704*Helicase_C.1107-1176*PHD.75-118*DUF1087.1353-1401:0.02719)

100:0.04732,

1_ARATH_tr_O48579_O48579_ARATH/677-849*2228**SNF2_N.678-966*Chromo.518-572*Chromo.588-639*Helicase_C.1037-1105*PHD.64-107:0.07407)

98:0.04178,

1_Selmo1_130534/200-385*891**SNF2_N.202-486*Chromo.58-95*Chromo.112-147*Helicase_C.553-625*HDA2-3.457-661*DUF1087.800-839*ResIII.198-368*DEAD.201-368:0.13452)

59:0.01686,

1_ORYSJ_tr_Q0D6A4_Q0D6A4_ORYSJ/1-149*622**SNF2_N.1-266*Helicase_C.337-405*HDA2-3.216-444*DEAD.2-146*ResIII.3-146:0.13033)

55:0.01993,

(

1_Phypa1_1_124089/239-416*598**SNF2_N.241-535*Chromo.95-131*Chromo.149-185*PHD.27-70*HDA2-3.482-595:0.12472,

1_Phypa1_1_145079/221-398*776**SNF2_N.222-518*Chromo.78-113*Chromo.130-164*Helicase_C.586-657*HDA2-3.465-694*PHD.10-53*ResIII.219-395*DEAD.221-383:0.10127)

98:0.06015)

100:0.07862,

(

(

(

(

(

1_POPTR_0006s27810.1/285-466*1471**SNF2_N.286-581*DUF1086.934-1070*Chromo.120-157*Chromo.192-240*DUF1087.842-907*Helicase_C.641-719*ResIII.282-463*PHD.53-95*CHDCT***:0.02147,

1_POPTR_0018s02350.1/289-470*1442**SNF2_N.290-585*DUF1086.940-991*DUF1086.990-1046*DUF1087.845-908*Helicase_C.644-723*Chromo.182-229*PHD.54-96*CHDCT2.1062-1096:0.02248)

100:0.04399,

1_ARATH_sp_Q9S775_PKL_ARATH/275-456*1384**SNF2_N.276-571*DUF1086.910-1056*Chromo.99-156*Chromo.191-239*DUF1087.830-893*Helicase_C.630-709*ResIII.273-453*HDA2-3.528-761*P***:0.07139)

100:0.07267,

(

(

1_Phypa1_1_120666/296-479*1221**SNF2_N.297-594*DUF1086.960-1079*Chromo.130-164*Chromo.204-252*HDA2-3.546-782*DUF1087.856-920*Helicase_C.658-732*PHD.55-99*ResII***:0.00537,

1_Phypa1_1_145844/296-479*1246**SNF2_N.297-594*DUF1086.958-1087*Chromo.128-163*Chromo.204-252*HDA2-3.546-782*DUF1087.856-920*Helicase_C.658-732*PHD.55-99*ResII***:0.00550)

100:0.12502,

1_Selmo1_177985/271-448*1274**SNF2_N.272-562*DUF1086.905-1043*Chromo.100-153*Chromo.186-233*Helicase_C.623-701*DUF1087.825-877*PHD.51-94*ResIII.269-445*CHDCT***:0.12517)

39:0.01605)

37:0.00469,

1_Selmo1_155996/277-457*1296**SNF2_N.278-572*DUF1086.900-1044*Chromo.98-154*Chromo.193-240*Helicase_C.629-708*HDA2-3.521-760*DUF1087.838-888*PHD.49-93*ResIII***:0.13917)

100:0.06108,

1_Volca1_30242/280-454*791**SNF2_N.281-575*Chromo.102-127*Chromo.177-225*Helicase_C.646-721*HDA2-3.559-755*PHD.3-45*ResIII.278-451:0.20564)

68:0.02237)

52:0.02349)

2:0.00741,

(

(

(

(

(

(

1_RO3G_08982.1/461-657*1416**SNF2_N.463-750*SNF2_N.1156-1216*Chromo.301-340*Chromo.384-425*Helicase_C.815-895:0.03827,

1_RO3G_14364.1/434-630*1532**SNF2_N.436-723*Chromo.274-313*Chromo.358-395*Helicase_C.788-868:0.04295)

100:0.09980,

1_RO3G_01899.1/347-515*1659**SNF2_N.349-497*SNF2_N.504-619*Chromo.187-226*Chromo.255-310*Helicase_C.684-764:0.13178)

100:0.07232,

1_BDET_07780_BDEG_07759/313-487*1908**SNF2_N.315-489*SNF2_N.487-552*Chromo.154-205*Chromo.225-274*Helicase_C.617-696*DEAD.328-482*ResIII.312-481*Myb_DNA-binding.905-***:0.19606)

90:0.04426,

(

(

(

(

(

(

(

(

(

1_HUMAN_sp_Q9HCK8-1_CHD8_HUMAN/812-987*2581**SNF2_N.814-1099*Chromo.643-702*Chromo.725-776*BRK.2309-2352*BRK.2377-2410*Helicase_C.1168-1247*ResIII.810-979:0.00000,

1_HUMAN_sp_Q9HCK8-2_CHD8_HUMAN/533-708*2302**SNF2_N.535-820*Chromo.364-423*Chromo.446-497*BRK.2030-2073*BRK.2098-2131*Helicase_C.889-968*ResIII.531-700*DEAD.548-706:0.00000)

100:0.00000,

1_HUMAN_tr_C9JRL7_C9JRL7_HUMAN/532-707*2301**SNF2_N.534-819*Chromo.363-422*Chromo.445-496*BRK.2029-2072*BRK.2097-2130*Helicase_C.888-967*ResIII.530-699*DEAD.547-705:0.00000)

100:0.05588,

(

1_ENSTRUP00000016415/453-628*1738**SNF2_N.455-741*Chromo.284-344*Chromo.366-417*Helicase_C.810-889*ResIII.451-620*DEAD.468-627*HDA2-3.732-919:0.05016,

1_DANRE_sp_B0R0I6_CHD8_DANRE/848-1042*2511**SNF2_N.850-1136*Chromo.681-738*Chromo.761-812*BRK.2290-2308*BRK.2335-2379*Helicase_C.1205-1284*ResIII.846-1015*HDA2-3.1087-1314:0.05212)

61:0.01230)

100:0.05912,

(

(

(

(

(

1_HUMAN_sp_Q3L8U1-1_CHD9_HUMAN/861-104*2897**SNF2_N.863-1148*BRK.2481-2522*BRK.2554-2599*Chromo.691-750*Chromo.774-826*Helicase_C.1217-1296*DEAD.876-1016:0.00000,

1_HUMAN_sp_Q3L8U1-2_CHD9_HUMAN/861-104*2881**SNF2_N.863-1148*BRK.2465-2506*BRK.2538-2583*Chromo.691-750*Chromo.774-826*Helicase_C.1217-1296*DEAD.876-1016:0.00000)

100:0.00000,

1_HUMAN_sp_Q3L8U1-3_CHD9_HUMAN/861-104*2882**SNF2_N.863-1148*BRK.2466-2507*BRK.2539-2584*Chromo.691-750*Chromo.774-826*Helicase_C.1217-1296*DEAD.876-1016:0.00000)

100:0.01946,

1_CHICK_tr_E1BS48_E1BS48_CHICK/858-104*2614**SNF2_N.860-1145*BRK.2481-2522*BRK.2554-2599*Chromo.688-747*Chromo.771-823*Helicase_C.1214-1294:0.02425)

100:0.04945,

1_ENSTRUP00000022945/403-585*2466**SNF2_N.405-690*BRK.2014-2055*BRK.2094-2139*Chromo.233-292*Chromo.316-368*Helicase_C.759-838*ResIII.401-570*DEAD.415-549:0.07077)

93:0.04078,

(

(

(

1_CHICK_sp_Q06A37_CHD7_CHICK/970-1152*3011**SNF2_N.972-1257*BRK.2564-2608*BRK.2643-2687*Chromo.802-862*Chromo.884-935*Helicase_C.1326-1405*DEAD.985-1138:-0.00027,

1_CHICK_tr_E1BS47_E1BS47_CHICK/155-330*1326**SNF2_N.157-442*Chromo.6-47*Chromo.69-120*Helicase_C.511-590*ResIII.153-322*DEAD.170-323:0.00027)

74:0.00350,

(

1_HUMAN_sp_Q9P2D1-1_CHD7_HUMAN/969-115*2997**SNF2_N.971-1256*BRK.2562-2606*BRK.2641-2685*Chromo.801-861*Chromo.883-934*Helicase_C.1325-1404*DEAD.985-1137:0.00075,

1_HUMAN_sp_Q9P2D1-2_CHD7_HUMAN/969-112*1138**SNF2_N.971-1123*Chromo.801-861*Chromo.883-934*ResIII.967-1114*DEAD.985-1113:-0.00075)

61:0.00249)

100:0.06927,

1_ENSTRUP00000021652/4-166*1982**SNF2_N.9-283*BRK.1642-1657*BRK.1694-1738*Helicase_C.359-433*DEAD.5-163*ResIII.10-158:0.07202)

89:0.04018)

34:0.00314)

25:0.00396,

(

1_ENSTRUP00000018769/231-406*2672**SNF2_N.233-517*Chromo.59-120*Chromo.144-196*BRK.2269-2284*BRK.2321-2365*Helicase_C.586-665*ResIII.229-398*DEAD.246-378*CHDCT2.8***:0.08800,

(

1_HUMAN_sp_Q8TD26-1_CHD6_HUMAN/462-637*2715**SNF2_N.464-749*Chromo.293-353*Chromo.376-428*Helicase_C.818-897*ResIII.460-629*BRK.2400-2438*DEAD.477-608:0.05165,

(

1_HUMAN_sp_Q8TD26-3_CHD6_HUMAN/462-622*822**SNF2_N.464-594*Chromo.293-353*Chromo.376-428:0.00635,

1_HUMAN_tr_C9JFU2_C9JFU2_HUMAN/462-622*822**SNF2_N.464-594*Chromo.293-353*Chromo.376-428:0.00607)

100:0.07964)

82:0.03359)

94:0.03648)

99:0.04698,

1_Cioin2_259697/178-353*1338**SNF2_N.180-465*Chromo.8-66*Chromo.90-143*Helicase_C.532-610*DEAD.181-352*ResIII.176-345*CHDCT2.810-843*CHDCT2.1002-1033*CHDCT2.***:0.16533)

59:0.01720,

(

1_Nemve1_30104/230-405*1360**SNF2_N.232-517*Chromo.59-117*Chromo.141-193*Helicase_C.584-662*ResIII.228-397*HDA2-3.469-696*DEAD.247-404:0.17155,

1_DROME_tr_B7Z002_B7Z002_DROME/2030-22*5517**SNF2_N.2032-2317*BRK.4567-4612*Chromo.1866-1917*Chromo.1941-1991*Helicase_C.2386-2464:0.17504)

39:0.00658)

64:0.01585,

1_CAEEL_tr_O61845_O61845_CAEEL/1194-14*2963**SNF2_N.1196-1481*BRK.2553-2594*BRK.2666-2710*Chromo.980-998*Chromo.1040-1090*Chromo.1111-1159*Helicase_C.1552-1631*Myb_DNA-bind***:0.19865)

88:0.03554,

(

(

(

1_Naegr1_29521/185-359*1181**SNF2_N.187-478*Helicase_C.541-620*Chromo.12-81*Chromo.101-147*ResIII.183-357*DEAD.200-361:0.20092,

1_DICDI_tr_Q54UZ8_Q54UZ8_DICDI/510-688*2373**SNF2_N.512-805*Chromo.309-378*Chromo.418-472*Helicase_C.868-947:0.20479)

47:0.01020,

(

1_Phyra1_1_95618/432-605*1465**SNF2_N.434-720*Helicase_C.784-862*Chromo.224-277*Chromo.355-390*ResIII.418-602*PHD.1302-1339*PHD.1407-1433*DEAD.447-579*Daxx.12***:0.01264,

1_Physo1_1_156351/452-625*1528**SNF2_N.454-740*Helicase_C.804-882*Chromo.244-297*Chromo.374-410*PHD.1365-1401*PHD.1470-1496*DEAD.467-599:0.01609)

100:0.20971)

58:0.02033,

1_CMER_CMQ215C/362-531*2014**SNF2_N.364-648*Chromo.194-240*Chromo.278-327*FYRC.1874-1954*FYRN.1823-1872*Helicase_C.713-791*ResIII.360-528*HDA2-3.628-818:0.21404)

37:0.01152)

11:0.00510)

3:0.00510,

(

(

1_ent_h_254.m00074/301-472*1247**SNF2_N.303-590*Chromo.155-189*Chromo.225-271*Helicase_C.653-733*DEAD.317-470:0.14635,

1_ent_h_91.m00203/650-826*1641**SNF2_N.652-937*Helicase_C.1000-1078*Chromo.500-552*Chromo.570-617:0.14435)

100:0.09308,

(

(

(

1_Phatr2_54310/102-280*532**SNF2_N.104-396*Chromo.23-60*HDA2-3.346-496*ResIII.100-277*DEAD.117-282*Helicase_C.480-529*DUF2075.207-249:0.09548,

1_Thaps3_263816/73-265*690**SNF2_N.75-376*Helicase_C.460-535*Chromo.1-25:0.09446)

100:0.11420,

1_ectoc_Esi0087_0072/1975-2168*3661**SNF2_N.1977-2274*RVT_1.966-1215*Bromodomain.416-499*Bromodomain.3433-3485*Helicase_C.2362-2440*PHD.538-582*PHD.2739-2783*PHD.28***:0.21140)

91:0.03350,

(

1_Phyra1_1_76123/804-999*2160**SNF2_N.806-1095*PHD.1588-1631*PHD.1635-1692*PHD.1688-1731*PHD.1940-1967*PHD.1996-2044*Helicase_C.1163-1241*Chromo.107-147*Chrom***:0.02175,

1_Physo1_1_134180/1-170*1338**SNF2_N.1-266*PHD.761-804*PHD.808-859*PHD.862-907*PHD.1125-1152*PHD.1180-1228*Helicase_C.334-412*HDA2-3.252-455*DEAD.2-149*ResII***:0.01943)

100:0.22113)

46:0.00518)

33:0.01458)

8:0.00827,

(

(

(

1_Phatr2_16262/5-186*479**SNF2_N.7-303*Helicase_C.361-440*ResIII.2-183*HDA2-3.278-461*DEAD.17-184:0.13544,

1_Thaps3_263947/264-448*698**SNF2_N.266-561*Chromo.88-125*Chromo.162-223*Helicase_C.632-692*ResIII.261-442*DEAD.279-429*HDA2-3.544-653:0.13379)

97:0.03843,

1_ectoc_Esi0126_0065/718-869*2647**SNF2_N.720-790*SNF2_N.793-977*Chromo.453-481*Chromo.590-624*Helicase_C.1022-1098*PHD.125-180*AP2.1674-1719*ResIII.715-855*Myb_D***:0.15334)

74:0.02527,

(

1_Phyra1_1_80384/447-621*1897**SNF2_N.449-738*Helicase_C.801-880*Chromo.268-313*Chromo.347-400*ResIII.444-618*PHD.9-62*PHD.94-106*DEAD.466-619:0.04227,

1_Physo1_1_142676/465-651*1896**SNF2_N.467-756*Chromo.267-331*Chromo.365-424*Helicase_C.819-898*ResIII.462-636*PHD.7-60*PHD.110-117*DEAD.482-637:0.04344)

100:0.15000)

98:0.05110)

11:0.00888)

:0.00128,

(

(

1_para_paraGSPATP00003228001/401-571*1292**SNF2_N.401-694*Helicase_C.750-829*PHD.75-117*PHD.123-150*DEAD.414-569*Chromo.284-355*DUF1087.943-990*KRAB.645-668:0.00631,

1_para_paraPTETP1100008001/401-569*1290**SNF2_N.401-692*Helicase_C.748-827*PHD.75-117*PHD.123-150*DEAD.414-567*Chromo.284-357*DUF1087.941-988*KRAB.643-666:0.00552)

100:0.18391,

1_tetra3824.m03069/651-826*1612**SNF2_N.651-965*Helicase_C.1026-1105*PHD.298-340*PHD.345-380*DUF1087.1225-1279*Chromo.470-496*Chromo.568-604*DEAD.666-824:0.19502)

97:0.07263)

:0.00995,

1_DICDI_tr_Q54CF8_Q54CF8_DICDI/900-106*3071**SNF2_N.901-1179*Rad60-SLD.2671-2737*Rad60-SLD.2766-2818*Rad60-SLD.2840-2884*Rad60-SLD.2999-3066*Helicase_C.1245-1324*Chromo.807***:0.27935)

:0.01109,

(

(

1_CRYPV_tr_Q5CR97_Q5CR97_CRYPV/1344-15*2270**SNF2_N.1345-1668*Bromodomain.437-505*Helicase_C.1734-1811*Chromo.310-346*Chromo.572-603*DEAD.1346-1403*DEAD.1500-1547:0.23548,

(

(

(

(

1_para_paraGSPATP00005981001/549-727*1668**SNF2_N.551-845*Chromo.82-133*Chromo.435-475*Helicase_C.909-988*DEAD.557-730*PHD.1251-1281*PHD.1310-1325*PHD.1375-1408*PHD.1411-***:0.01211,

1_para_paraGSPATP00014719001/408-586*1508**SNF2_N.410-705*Helicase_C.768-847*Chromo.300-334*DEAD.416-589*PHD.1099-1129*PHD.1158-1174*PHD.1223-1256*PHD.1259-1312:0.01583)

100:0.01231,

1_para_paraGSPATP00010887001/549-727*1659**SNF2_N.551-845*Chromo.81-134*Chromo.439-475*Helicase_C.909-988*DEAD.557-730*PHD.1251-1280*PHD.1374-1407*PHD.1410-1462:0.02400)

100:0.10115,

1_tetra16.m00319/819-1005*2184**SNF2_N.819-1112*Chromo.189-232*Chromo.706-738*Helicase_C.1176-1255*Bromodomain.339-405:0.13218)

55:0.01442,

1_para_paraGSPATP00031325001/453-631*1405**SNF2_N.19-101*SNF2_N.455-749*Helicase_C.814-893*Bromodomain.173-233*Chromo.45-84*Chromo.343-363*PHD.1167-1216*PHD.1277-1316*PHD***:0.14417)

100:0.10353)

85:0.03718,

(

(

(

1_Chlre4_150334/617-800*2001**SNF2_N.619-920*Helicase_C.1005-1086*Chromo.523-578*ResIII.615-798:0.13447,

1_Volca1_117484/1213-1370*1735**SNF2_N.1215-1419*ABC1.228-348*Chromo.1061-1108*Chromo.1120-1175*Helicase_C.1512-1593*ResIII.1211-1383:0.12502)

99:0.09312,

(

1_MicpuN3_60518/553-728*1983**SNF2_N.555-842*Helicase_C.931-1009*Chromo.376-412*Chromo.443-502:0.15455,

1_OSTTA_tr_Q016L5_Q016L5_OSTTA/50-226*1145**SNF2_N.52-334*ResIII.47-214*ResIII.734-783*DEAD.53-195:0.17104)

100:0.07668)

88:0.03528,

(

(

1_Phypa1_1_168107/726-894*1792**SNF2_N.728-1011*Helicase_C.1082-1158*Chromo.576-626*Chromo.652-698*ResIII.725-891*DEAD.743-896:0.10140,

1_Phypa1_1_95912/542-711*1678**SNF2_N.544-829*Helicase_C.899-978*Chromo.477-524*ResIII.541-708*DEAD.559-714*HDA2-3.806-1001:0.09979)

93:0.04483,

1_Selmo1_102612/1-146*492**SNF2_N.1-258*Helicase_C.321-401*HDA2-3.227-426*ResIII.2-139*Sec66.173-211*DEAD.2-143:0.13933)

100:0.10193)

76:0.03415)

13:0.00521)

:0.00420,

(

(

1_ectoc_Esi0012_0057/411-593*1524**SNF2_N.413-710*Chromo.249-283*Chromo.322-375*Helicase_C.775-853*ResIII.409-590:0.10177,

1_ectoc_Esi0196_0044/821-1004*2463**SNF2_N.823-1122*Chromo.663-692*Chromo.732-785*Helicase_C.1185-1264*ResIII.819-1001*HDA2-3.1070-1295*DEAD.834-1000:0.10588)

100:0.14825,

(

1_Phatr2_13093/28-207*495**SNF2_N.30-312*Helicase_C.380-460*ResIII.5-194*ResIII.339-390*DEAD.29-200:0.23093,

(

1_Phyra1_1_74211/443-642*1276**SNF2_N.445-753*Helicase_C.828-905*Chromo.271-313*Chromo.359-398*ResIII.440-634*DEAD.458-641:0.03806,

1_Physo1_1_120578/146-343*630**SNF2_N.148-454*Helicase_C.528-606*Chromo.60-101*ResIII.143-335*DEAD.161-342*HDA2-3.427-623:0.03770)

100:0.19940)

49:0.01826)

39:0.02372)

:0.01012,

(

(

1_Phypa1_1_172248/879-1043*2114**SNF2_N.880-1173*Helicase_C.1232-1311*Chromo.718-748*Chromo.777-844*PHD.621-668*HDA2-3.1127-1354*ResIII.877-1040*DUF1087.1433-14***:0.05188,

1_Phypa1_1_93608/840-1004*2127**SNF2_N.841-1134*Chromo.667-711*Chromo.743-805*PHD.589-636*HDA2-3.1088-1327*Helicase_C.1193-1290*ResIII.838-1001*DUF1087.1413-14***:0.05115)

100:0.18833,

1_ORYSJ_tr_Q5NA48_Q5NA48_ORYSJ/535-700*1150**SNF2_N.537-822*Helicase_C.879-958*Chromo.368-419*Chromo.471-490*HDA2-3.773-998*ResIII.534-697*DEAD.545-673*PHD.304-351:0.22682)

91:0.06424)

:0.00447)

2:0.00545)

:0.01024)

:0.00133,

(

(

(

(

(

(

1_toxo_TGGT1_032030/72-287*1345**SNF2_N.72-423*Helicase_C.499-594*HDA2-3.358-630:0.00000,

1_toxo_TGVEG_084500/72-287*1345**SNF2_N.72-423*HDA2-3.358-630*Helicase_C.499-594:0.00000)

100:0.00195,

1_toxo_TGME49_091090/72-287*1345**SNF2_N.72-423*Helicase_C.499-594*HDA2-3.358-630:0.00268)

100:0.29208,

(

1_ANID_10043T0_ANID_10043/144-31*843**SNF2_N.144-461*DEAD.166-307*Helicase_C.524-600:0.28720,

(

(

(

(

1_Auran1_36628/217-399*712**SNF2_N.219-512*Helicase_C.570-649:0.07536,

1_Auran1_959/10-183*472**SNF2_N.12-300*Helicase_C.361-438:0.07981)

100:0.13411,

1_Auran1_37691/2-184*615**SNF2_N.4-298*Helicase_C.355-433*HDA2-3.241-467*DEAD.19-164*ResIII.1-164:0.22120)

54:0.01438,

(

(

1_MicpuN3_56506/485-656*2637**SNF2_N.487-807*Helicase_C.864-943*zf-CW.2589-2635*SAND.1780-1805*SAND.2428-2461*HDA2-3.787-992*PHD.1164-1205*PHD.2586-2600*LBR_***:0.09393,

1_OSTTA_tr_Q00XM1_Q00XM1_OSTTA/207-392*1914**SNF2_N.209-501*zf-CW.1864-1913*SAND.1107-1171*SAND.1698-1761*PHD.662-713*PHD.1860-1874*TFIIA.1274-1493:0.09211)

100:0.11958,

1_Chlre4_173539/346-511*857**SNF2_N.348-619*Helicase_C.678-757*DEAD.358-509*HDA2-3.603-791*ResIII.344-509*ResIII.638-678*Agenet.2-60*Agenet.73-95:0.21210)

76:0.03092)

77:0.02288,

1_MicpuN3_62221/767-935*1710**SNF2_N.769-1077*Helicase_C.1140-1219*PHD.418-467*PHD.550-577*PHD.1464-1496*PHD.1499-1532*DEAD.793-927*HDA2-3.1003-1243:0.24613)

63:0.02518)

19:0.00951)

8:0.01311,

(

(

1_Phyra1_1_51257/8-181*767**SNF2_N.9-313*Helicase_C.369-447*HDA2-3.261-499*ResIII.6-174:0.08404,

1_Physo1_1_116025/1-149*841**SNF2_N.1-279*Helicase_C.335-413*HDA2-3.231-463*ResIII.2-142:0.08375)

100:0.21270,

1_ectoc_Esi0112_0020/902-1091*1972**SNF2_N.902-1249*Linker_histone.108-177*DEAD.916-1061*Helicase_C.1313-1391*ResIII.918-1068*HDA2-3.1219-1409*PHD.1674-1722*PHD.17***:0.29949)

6:0.00867)

1:0.00316,

(

(

(

(

(

(

1_toxo_TGGT1_068950/441-607*2556**SNF2_N.442-761*PHD.107-161*PHD.173-224*PHD.257-299*PHD.1629-1661*Helicase_C.1234-1312*DEAD.441-591*C1_1.103-139*C1_1.170-208*C1***:0.00000,

1_toxo_TGME49_036970/441-607*2556**SNF2_N.442-761*PHD.107-161*PHD.173-224*PHD.257-299*PHD.1629-1661*Helicase_C.1234-1312*DEAD.441-591*C1_1.103-139*C1_1.170-208*C1***:0.00000)

100:0.00000,

1_toxo_TGVEG_060250/441-607*2556**SNF2_N.442-761*PHD.107-161*PHD.173-224*PHD.257-299*PHD.1629-1661*Helicase_C.1234-1312*DEAD.441-591*C1_1.103-139*C1_1.170-208*C1***:0.00000)

100:0.09264,

(

1_PLAF7_tr_C6KT82_C6KT82_PLAF7/340-506*2719**SNF2_N.341-671*PHD.7-60*PHD.71-117*PHD.147-190*PHD.1460-1494*PHD.1498-1563*PHD.1698-1713*Helicase_C.1114-1191*DEAD.341-490*C1_1***:0.07598,

1_THEPA_tr_Q4N1W3_Q4N1W3_THEPA/342-508*2026**SNF2_N.343-624*PHD.7-70*PHD.82-130*PHD.157-213*PHD.1487-1520*PHD.1524-1590*Helicase_C.1046-1124*DEAD.343-499*C1_1.4-37*C1_1.81-***:0.07373)

60:0.01814)

100:0.05473,

1_CRYPV_tr_Q5CVC2_Q5CVC2_CRYPV/358-536*2140**SNF2_N.359-666*PHD.11-59*PHD.63-109*PHD.144-186*PHD.1392-1422*PHD.1426-1493*Helicase_C.950-1025:0.15065)

100:0.10415,

1_Auran1_30762/132-311*603**SNF2_N.134-424*Helicase_C.493-568*PHD.6-53*ResIII.131-291*DEAD.157-287:0.24687)

54:0.02993,

(

(

(

1_leinf_LinJ.31.2390/83-269*908**SNF2_N.84-411*Helicase_C.742-787*ResIII.80-266*HDA2-3.417-502*HDA2-3.741-805:0.02081,

1_leima_LmjF.31.2320/124-310*949**SNF2_N.125-452*Helicase_C.782-828*ResIII.121-307*HDA2-3.457-542*HDA2-3.777-845:0.02197)

96:0.01876,

1_leime_LmxM.30.2320/166-352*991**SNF2_N.167-494*Helicase_C.822-870*ResIII.163-349*HDA2-3.499-585*HDA2-3.823-888:0.03739)

100:0.23669,

1_MicpuN3_60550/507-677*2064**SNF2_N.508-818*PHD.28-74*PHD.150-196*PHD.1242-1283*Helicase_C.942-1012*Chromo.319-353*HDA2-3.788-1047*zf-RING-like.41-72*zf-RIN***:0.27223)

26:0.02045)

5:0.01558)

:0.01069,

(

1_Naegr1_65361/125-302*1002**SNF2_N.125-441*Helicase_C.500-574*ResIII.120-294*Macro.886-993:0.30532,

(

(

(

(

(

1_HUMAN_sp_Q86WJ1-1_CHD1L_HUMAN/47-213*897**SNF2_N.49-326*Helicase_C.383-459*ResIII.44-206*HDA2-3.287-493*HDA2-3.618-669*DEAD.59-192:0.00000,

1_HUMAN_sp_Q86WJ1-2_CHD1L_HUMAN/47-213*803**SNF2_N.49-326*ResIII.44-206*DEAD.59-192*Helicase_C.331-365:0.00000)

97:0.02782,

(

(

1_HUMAN_tr_B4DPN5_B4DPN5_HUMAN/3-113*434**SNF2_N.16-226*Helicase_C.283-359*HDA2-3.187-394*ResIII.67-106:0.02171,

1_HUMAN_tr_B5MDZ7_B5MDZ7_HUMAN/24-100*520**SNF2_N.1-213*Helicase_C.270-346*HDA2-3.174-380*ResIII.54-93:-0.02171)

54:0.02638,

(

1_HUMAN_sp_Q86WJ1-4_CHD1L_HUMAN/24-100*784**SNF2_N.1-213*Helicase_C.270-346*HDA2-3.174-380*HDA2-3.505-556*ResIII.54-93:-0.01884,

1_HUMAN_tr_O75435_O75435_HUMAN/17-175*220**SNF2_N.15-197*ResIII.35-168*DEAD.29-155:0.01884)

32:0.02316)

24:0.00924)

98:0.12963,

1_DANRE_sp_Q7ZU90_CHD1L_DANRE/36-222*1026**SNF2_N.38-315*Helicase_C.371-448*HDA2-3.296-482*ResIII.33-195*DEAD.53-181:0.15951)

93:0.07671,

1_Nemve1_135257/17-184*863**SNF2_N.19-298*Helicase_C.354-432*HDA2-3.271-461*HDA2-3.542-637*ResIII.16-176:0.24336)

54:0.01766,

(

(

(

(

1_POPTR_0014s05570.1/1-140*805**SNF2_N.1-272*Helicase_C.328-416*HDA2-3.221-446:0.00000,

1_POPTR_0014s05570.2/1-140*805**SNF2_N.1-272*Helicase_C.328-416*HDA2-3.221-446:0.00000)

100:0.10412,

1_ARATH_tr_Q3E6Q7_Q3E6Q7_ARATH/53-251*877**SNF2_N.54-356*Helicase_C.412-501*HDA2-3.304-528:0.11017)

93:0.03162,

1_ORYSJ_tr_Q10T47_Q10T47_ORYSJ/15-165*842**SNF2_N.16-297*Helicase_C.353-442*HDA2-3.243-472*ResIII.18-163:0.13865)

100:0.06761,

1_Phypa1_1_108610/25-193*809**SNF2_N.26-326*Helicase_C.382-470*HDA2-3.295-505:0.19914)

100:0.07609)

40:0.01577)

32:0.02339)

:0.00532)

:0.00174,

(

(

(

(

1_toxo_TGGT1_118210/320-508*1168**SNF2_N.321-527*SNF2_N.650-708*SNF2_N.892-914*Helicase_C.1035-1104*DEAD.329-474*ResIII.317-488*HDA2-3.895-1133:0.00000,

1_toxo_TGME49_029460/319-507*1167**SNF2_N.320-526*SNF2_N.649-707*SNF2_N.891-913*Helicase_C.1034-1103*DEAD.328-473*ResIII.316-487*HDA2-3.894-1132:0.00000)

100:0.00000,

1_toxo_TGVEG_025940/319-507*1167**SNF2_N.320-526*SNF2_N.649-707*SNF2_N.891-913*Helicase_C.1034-1103*DEAD.328-473*ResIII.316-487*HDA2-3.894-1132:0.00000)

100:0.22747,

1_PLAF7_tr_C0H4V8_C0H4V8_PLAF7/211-428*1221**SNF2_N.211-503*SNF2_N.585-678*SNF2_N.782-847*Helicase_C.1098-1168:0.23777)

70:0.02933,

(

1_CRYPV_tr_A3FQD1_A3FQD1_CRYPV/195-381*807**SNF2_N.196-483*SNF2_N.466-571*Helicase_C.266-302*Helicase_C.696-765*ResIII.192-360*DEAD.214-362*DEAD_2.125-210*DEAD_2.295-349*S***:0.25405,

1_THEPA_tr_Q4N399_Q4N399_THEPA/121-354*845**SNF2_N.121-372*SNF2_N.452-530*SNF2_N.583-615*Helicase_C.739-809*DEAD.141-333:0.28146)

35:0.00945)

93:0.06167)

:0.00773,

(

(

(

(

(

(

(

1_Phyra1_1_81718/391-576*967**SNF2_N.392-701*Helicase_C.811-888*HDA2-3.661-921*DEAD.412-562:0.07273,

1_Physo1_1_130403/405-578*987**SNF2_N.406-721*Helicase_C.480-513*Helicase_C.831-908:0.07094)

100:0.14709,

1_ectoc_Esi0076_0110/468-644*944**SNF2_N.470-732*Helicase_C.802-878*SDA1.143-267:0.23047)

91:0.03445,

1_Auran1_1751/9-174*421**SNF2_N.10-193*SNF2_N.196-269*Helicase_C.149-180*Helicase_C.316-391:0.24543)

63:0.01729,

(

(

(

1_Chlre4_6783/393-634*2881**SNF2_N.394-808*Helicase_C.914-993*DUF2450.1538-1659:0.12998,

1_Volca1_118418/307-551*1130**SNF2_N.308-404*SNF2_N.480-672*Helicase_C.836-913:0.12426)

100:0.09424,

(

(

(

1_POPTR_0010s10930.1/206-380*752**SNF2_N.207-508*Helicase_C.617-692*ResIII.204-377*DEAD.226-382:0.05681,

1_ARATH_tr_Q9ZUL5_Q9ZUL5_ARATH/215-389*763**SNF2_N.216-517*Helicase_C.627-701*ResIII.213-386*DEAD.236-391:0.05748)

99:0.02720,

1_ORYSJ_tr_C7J0V8_C7J0V8_ORYSJ/327-501*914**SNF2_N.328-629*DEAD.347-503*ResIII.346-498:0.08994)

100:0.08016,

(

(

(

1_Phypa1_1_147434/66-245*632**SNF2_N.67-378*Helicase_C.489-563*DEAD.86-244*ResIII.65-237:0.01286,

1_Phypa1_1_148543/133-312*699**SNF2_N.134-445*Helicase_C.556-630*DEAD.153-311*ResIII.132-304:0.00937)

100:0.07051,

1_Phypa1_1_147229/157-336*720**SNF2_N.158-469*Helicase_C.579-654*DEAD.177-335*ResIII.155-328:0.08504)

100:0.07343,

1_Selmo1_139206/12-191*551**SNF2_N.13-306*Helicase_C.414-490*ResIII.33-183*DEAD.33-189*HDA2-3.287-534:0.15712)

54:0.00700)

100:0.07236)

86:0.03626,

(

1_MicpuN3_60953/192-378*776**SNF2_N.193-534*Helicase_C.640-718*DEAD.213-376:0.18040,

1_OSTTA_tr_Q019L1_Q019L1_OSTTA/308-515*869**SNF2_N.309-619*Helicase_C.729-806*ResIII.305-495*DEAD.329-495*HDA2-3.565-796:0.19601)

100:0.06547)

67:0.01418)

73:0.03525,

(

(

(

(

1_GSEM1T00003797001/265-429*987**SNF2_N.267-534*Helicase_C.610-688*DEAD.275-426*PHD.830-876*PHD.879-910*ResIII.263-421:0.05021,

1_GSHART1T00001369001/265-429*975**SNF2_N.267-534*Helicase_C.612-688*DEAD.275-428*PHD.825-872*PHD.874-908*HDA2-3.130-161*HDA2-3.515-731*ResIII.262-421:0.05282)

100:0.09472,

(

(

(

1_leima_LmjF.25.2050/297-461*1043**SNF2_N.299-562*Helicase_C.640-716*PHD.867-913*PHD.917-948*DEAD.308-452*HDA2-3.592-741*ResIII.294-453:0.00000,

1_leime_LmxM.25.2050/296-460*1044**SNF2_N.298-561*Helicase_C.639-715*PHD.867-913*PHD.917-948*DEAD.307-451*HDA2-3.552-740*ResIII.293-452:0.00000)

100:0.00558,

1_leinf_LinJ.25.2130/299-463*1044**SNF2_N.301-564*Helicase_C.642-718*PHD.869-915*PHD.919-950*DEAD.302-454*HDA2-3.556-743*ResIII.296-455:0.00654)

97:0.01493,

1_leibr_LbrM.25.1610/196-360*974**SNF2_N.198-461*Helicase_C.539-615*PHD.771-818*PHD.822-853*DEAD.199-351*HDA2-3.490-640*ResIII.193-352*C1_1.767-808:0.02143)

100:0.11892)

86:0.03352,

(

1_tcong_TcIL3000.3.1250/225-389*952**SNF2_N.227-402*Helicase_C.562-641*PHD.798-844*PHD.848-880:0.14471,

1_tviva_TvY486_0301500/223-387*959**SNF2_N.225-396*SNF2_N.410-489*Helicase_C.567-642*C1_1.794-831:0.14620)

79:0.03807)

76:0.02444,

1_tbruc_Tb927.3.2140/221-385*948**SNF2_N.223-459*Helicase_C.561-636*PHD.797-844*PHD.846-877*C1_1.794-826:0.20567)

100:0.09389)

21:0.01500,

(

(

1_MicpuN3_64845/373-587*1587**SNF2_N.375-699*FYRC.1481-1560*Helicase_C.771-859*FYRN.1419-1462*Chromo.195-221*Chromo.288-311*DEAD.384-441*DEAD.517-582*ResIII.***:0.19120,

1_OSTTA_tr_Q01FM8_Q01FM8_OSTTA/307-479*1390**SNF2_N.309-596*FYRC.1265-1341*Helicase_C.656-735*Chromo.136-172*Chromo.224-250*FYRN.1211-1260*HDA2-3.578-762*ResIII.305-451*DEA***:0.20186)

100:0.08030,

1_Auran1_39128/1-164*711**SNF2_N.8-279*Helicase_C.338-416*DEAD.8-162*HDA2-3.292-443*ResIII.18-161:0.28306)

57:0.03417)

4:0.00500,

(

1_ANID_02255T0_ANID_02255/942-11*1832**SNF2_N.942-1275*Helicase_C.1385-1460*ResIII.950-1144*SAM_2.45-88:0.34564,

(

(

(

(

(

(

1_Auran1_11897/11-209*308**SNF2_N.12-300:0.00000,

1_Auran1_69145/383-581*583**SNF2_N.384-582*Fringe.29-146:0.00000)

100:0.23813,

(

1_Phyra1_1_80291/130-400*1213**SNF2_N.131-498*Helicase_C.707-777*HDA2-3.596-811:0.07015,

1_Physo1_1_136618/140-414*1229**SNF2_N.141-509*Helicase_C.735-805:0.06689)

100:0.21149)

64:0.02173,

(

1_Phyra1_1_73755/938-1160*1910**SNF2_N.939-1267*Helicase_C.1439-1515*Tudor-knot.101-139:0.04020,

1_Physo1_1_156190/882-1105*1753**SNF2_N.884-1213*Helicase_C.1332-1408*Tudor-knot.124-164:0.04052)

100:0.23980)

61:0.01500,

(

(

(

(

(

(

(

(

1_HUMAN_sp_Q9Y4B4_ARIP4_HUMAN/273-514*1467**SNF2_N.274-626*Helicase_C.778-854*ResIII.300-488:0.00599,

1_HUMAN_tr_B4E3V6_B4E3V6_HUMAN/1-208*1161**SNF2_N.1-320*Helicase_C.472-548*ResIII.2-185:0.00362)

100:0.08868,

(

(

1_CHICK_tr_E1C963_E1C963_CHICK/282-525*1148**SNF2_N.283-638*Helicase_C.789-865*ResIII.308-494:0.05554,

1_DANRE_tr_Q1LXB6_Q1LXB6_DANRE/151-392*1305**SNF2_N.152-504*Helicase_C.643-719*ResIII.178-362:0.05603)

51:0.01664,

1_ENSTRUP00000035698/285-526*1468**SNF2_N.286-638*Helicase_C.783-858*ResIII.312-502:0.08460)

34:0.02072)

55:0.01050,

1_ENSTRUP00000027932/189-430*1358**SNF2_N.190-542*Helicase_C.682-758*ResIII.203-389:0.10647)

100:0.07497,

(

1_Nemve1_133031/1-220*659**SNF2_N.1-328*Helicase_C.456-531*ResIII.28-198:0.15057,

1_DROME_tr_Q9W1A8_Q9W1A8_DROME/393-617*1669**SNF2_N.394-728*Helicase_C.1010-1085:0.14070)

98:0.03392)

59:0.00580,

1_Cioin2_216691/171-408*1167**SNF2_N.172-521*Helicase_C.670-743*ResIII.199-386:0.19029)

100:0.05740,

1_Monbr1_28926/413-631*1327**SNF2_N.414-711*Helicase_C.871-946*ResIII.429-609:0.23554)

88:0.02727,

(

(

(

(

1_POPTR_0013s04610.1/632-838*1410**SNF2_N.632-951*Helicase_C.1079-1153*ResIII.631-814:0.05597,

1_POPTR_0019s03810.1/784-983*1114**SNF2_N.784-1092*ResIII.781-966:0.05903)

91:0.02902,

1_ARATH_tr_Q9FRS5_Q9FRS5_ARATH/722-928*1471**SNF2_N.722-1036*Helicase_C.1161-1238*Elf1.471-532:0.08577)

100:0.03718,

1_ORYSJ_tr_Q0IX86_Q0IX86_ORYSJ/717-918*1319**SNF2_N.718-1038*Helicase_C.1170-1243:0.12203)

99:0.03975,

(

1_Phypa1_1_20076/647-852*1437**SNF2_N.649-972*Helicase_C.1109-1180*ResIII.677-835:0.13981,

1_Selmo1_441095/978-1182*1901**SNF2_N.979-1291*SMP.1772-1824*SMP.1828-1898*Helicase_C.1402-1477*ResIII.1007-1164:0.14450)

99:0.03118)

100:0.08218)

65:0.01977,

(

(

(

(

(

(

(

(

(

(

(

(

1_HUMAN_sp_P46100-1_ATRX_HUMAN/1562-17*2492**SNF2_N.1563-1887*Helicase_C.2079-2155:0.00000,

1_HUMAN_tr_A4LAA3_A4LAA3_HUMAN/1562-17*2492**SNF2_N.1563-1887*Helicase_C.2079-2155:0.00000)

100:0.00000,

1_HUMAN_sp_P46100-2_ATRX_HUMAN/1358-15*2288**SNF2_N.1359-1683*Helicase_C.1875-1951:0.00000)

87:0.00000,

1_HUMAN_sp_P46100-3_ATRX_HUMAN/1445-16*2375**SNF2_N.1446-1770*Helicase_C.1962-2038:0.00000)

100:0.00000,

1_HUMAN_sp_P46100-4_ATRX_HUMAN/1524-17*2454**SNF2_N.1525-1849*Helicase_C.2041-2117:0.00000)

87:0.00000,

1_HUMAN_sp_P46100-5_ATRX_HUMAN/1407-16*2337**SNF2_N.1408-1732*Helicase_C.1924-2000:0.00000)

100:0.01887,

1_CHICK_tr_E1C8H5_E1C8H5_CHICK/1504-17*2434**SNF2_N.1505-1829*Helicase_C.2021-2097:0.01905)

100:0.05851,

1_ENSTRUP00000020257/1013-1223*1923**SNF2_N.1014-1338*Helicase_C.1519-1595:0.08130)

100:0.08639,

1_ENSTRUP00000036206/98-330*748**SNF2_N.99-420*Helicase_C.418-495:0.17072)

80:0.02724,

1_Nemve1_94894/108-336*814**SNF2_N.109-433*Helicase_C.601-677*ResIII.136-300:0.19063)

99:0.04897,

1_DROME_sp_Q9GQN5_ATRX_DROME/457-666*1311**SNF2_N.458-779*Helicase_C.960-1035:0.24685)

53:0.01614,

1_CAEEL_sp_Q9U7E0_ATRX_CAEEL/465-691*1359**SNF2_N.466-796*Helicase_C.1015-1088*ResIII.487-667:0.25181)

52:0.01009,

1_Cioin2_293837/513-723*1378**SNF2_N.514-830*Helicase_C.1009-1085:0.26149)

44:0.00932)

66:0.02266)

50:0.01986,

(

1_DICDI_tr_Q54C75_Q54C75_DICDI/1515-17*2205**SNF2_N.1516-1793*Helicase_C.1935-2010:0.27706,

1_Naegr1_58596/260-466*961**SNF2_N.261-546*Helicase_C.724-800:0.30048)

55:0.02539)

28:0.00993,

(

(

(

1_tcong_TcIL3000.0.19880/56-264*821**SNF2_N.58-375*Helicase_C.491-563*ResIII.53-248:0.01098,

1_tcong_TcIL3000.11.6060/274-482*1039**SNF2_N.276-593*Helicase_C.709-781*ResIII.271-466:0.00816)

100:0.18256,

1_tbruc_Tb11.02.3400/253-456*1068**SNF2_N.255-571*Helicase_C.691-763*ResIII.280-444*DEAD.281-444:0.17797)

91:0.04343,

(

(

1_tcruz_Tc00.1047053506203.30/233-437*1053**SNF2_N.235-543*Helicase_C.677-749*ResIII.232-417:0.18063,

1_tviva_TvY486_1105910/244-457*864**SNF2_N.246-563*Helicase_C.684-754*ResIII.242-437*DEAD.273-425*DEAD.515-542:0.19010)

60:0.02772,

1_GSEM1T00008153001/289-500*1262**SNF2_N.291-587*Helicase_C.785-858*ResIII.317-486:0.22004)

62:0.01464)

100:0.09798)

13:0.00816)

14:0.01483)

:0.00461)

:0.00342,

1_Naegr1_67807/214-386*1057**SNF2_N.215-496*Helicase_C.558-635*ResIII.210-378*DEAD.214-376:0.34402)

:0.01230,

1_Thaps3_263996/228-436*1000**SNF2_N.229-547*zf-CW.584-604*zf-CW.825-873*Helicase_C.692-768*DEAD.257-414*ResIII.251-420:0.34838)

:0.01755,

(

(

(

(

(

1_GSEM1T00003425001/529-705*1095**SNF2_N.531-803*Helicase_C.909-985*ResIII.531-697*DEAD.530-702:0.07599,

1_GSHART1T00007165001/532-707*1091**SNF2_N.534-794*Helicase_C.911-987*ResIII.532-699*DEAD.533-705:0.07742)

100:0.12053,

(

(

(

1_leinf_LinJ.14.0040/469-644*1022**SNF2_N.471-732*Helicase_C.858-929*ResIII.468-636*DEAD.470-637:0.00800,

1_leime_LmxM.14.0040/469-644*1022**SNF2_N.471-732*Helicase_C.858-929*ResIII.468-636*DEAD.470-637:0.00905)

63:0.00439,

1_leima_LmjF.14.0040/469-644*1022**SNF2_N.471-732*Helicase_C.858-929*ResIII.468-636*DEAD.470-637:0.01265)

96:0.02098,

1_leibr_LbrM.14.0040/545-720*1098**SNF2_N.547-808*Helicase_C.934-1005*ResIII.544-712*DEAD.546-713:0.03299)

100:0.16853)

97:0.06167,

(

1_tbruc_Tb927.7.4650/523-696*1077**SNF2_N.523-785*Helicase_C.906-982*DEAD.534-689*ResIII.521-688:0.21349,

1_tcruz_Tc00.1047053506605.229/422-598*986**SNF2_N.425-684*Helicase_C.815-891*DEAD.424-591*ResIII.421-590:0.20030)

90:0.03879)

100:0.12445,

1_Naegr1_81027/228-463*1367**SNF2_N.229-617*Helicase_C.888-962*DEAD.237-305*DEAD.366-460*Syndecan.29-199*Syndecan.662-793:0.38110)

20:0.00907,

(

(

(

(

(

(

(

(

(

1_POPTR_0009s12350.1/324-505*905**SNF2_N.325-618*Helicase_C.712-783*ResIII.321-496*DEAD.342-504:0.00000,

1_POPTR_0009s12350.2/324-505*859**SNF2_N.325-618*Helicase_C.712-783*ResIII.321-496*DEAD.342-504:0.00000)

97:0.01648,

1_POPTR_0004s16640.1/394-558*912**SNF2_N.422-682*Helicase_C.765-836:0.03201)

100:0.07856,

1_ARATH_tr_Q9SIW2_Q9SIW2_ARATH/352-531*888**SNF2_N.353-642*Helicase_C.738-812*ResIII.349-522*DEAD.370-530:0.09623)

100:0.06095,

(

(

1_ORYSJ_tr_Q0D6W2_Q0D6W2_ORYSJ/369-551*909**SNF2_N.371-663*Helicase_C.762-833*ResIII.367-447:0.00537,

1_ORYSJ_tr_Q652G9_Q652G9_ORYSJ/406-588*946**SNF2_N.408-700*Helicase_C.799-870*ResIII.404-484:0.00556)

100:0.04553,

1_ORYSJ_tr_C7J5M6_C7J5M6_ORYSJ/145-331*348**SNF2_N.147-309*ResIII.143-213:0.07469)

100:0.10251)

32:0.00620,

1_ORYSJ_tr_C7J0A3_C7J0A3_ORYSJ/535-717*1078**SNF2_N.536-826*Helicase_C.924-998*ResIII.533-687*DEAD.554-713*DEAD.768-796:0.16897)

50:0.02101,

1_ARATH_tr_Q9SJT3_Q9SJT3_ARATH/266-448*816**SNF2_N.268-572*ResIII.264-440*Helicase_C.667-738:0.18255)

55:0.01491,

1_POPTR_0004s16650.1/67-188*249**SNF2_N.68-177*ResIII.64-135*Helicase_C.157-248:0.19845)

95:0.10039,

(

(

(

1_ARATH_tr_Q9LK10_Q9LK10_ARATH/578-781*1132**SNF2_N.580-878*Helicase_C.974-1046*ResIII.576-778:0.20619,

1_ARATH_tr_Q9ZVY9_Q9ZVY9_ARATH/879-112*1465**SNF2_N.881-1204*Helicase_C.1297-1373*ResIII.877-1098:0.19577)

73:0.01505,

1_POPTR_0014s04910.1/589-807*1178**SNF2_N.589-918*Helicase_C.1013-1085*ResIII.617-800:0.21469)

100:0.06680,

(

(

1_Phypa1_1_113504/118-285*654**SNF2_N.119-413*Helicase_C.498-573*ResIII.116-278:0.06093,

1_Phypa1_1_119270/3-170*504**SNF2_N.4-266*Helicase_C.349-423*ResIII.2-163:0.05216)

100:0.17714,

1_Phypa1_1_140579/3-219*503**SNF2_N.4-312*Helicase_C.414-486*ResIII.30-212*DEAD.35-217:0.24535)

93:0.04169)

53:0.02455)

78:0.02479,

(

(

(

1_POPTR_0008s07350.1/657-866*1234**SNF2_N.657-976*Helicase_C.1078-1154*ResIII.653-861:0.03187,

1_POPTR_0010s19110.1/692-882*1240**SNF2_N.699-996*Helicase_C.1117-1160*ResIII.703-879:0.02572)

100:0.06844,

(

1_ARATH_tr_Q3E999_Q3E999_ARATH/682-891*1261**SNF2_N.682-921*Helicase_C.1105-1181*ResIII.713-886:0.05925,

1_ARATH_tr_Q9M297_Q9M297_ARATH/693-883*1256**SNF2_N.677-939*Helicase_C.1099-1175*ResIII.673-880:0.05593)

100:0.04203)

100:0.18131,

1_Selmo1_441121/517-684*1029**SNF2_N.518-778*Helicase_C.866-938*ResIII.514-677*DEAD.528-680:0.26616)

87:0.03325)

94:0.04940)

8:0.00465)

:0.01099,

(

(

1_Auran1_62160/173-393*734**SNF2_N.175-404*Helicase_C.544-619*ResIII.171-209*ResIII.351-390:0.27376,

1_Auran1_67925/13-145*450**SNF2_N.14-165*SNF2_N.217-270*DEAD.13-153*ResIII.36-148:0.26759)

73:0.11544,

1_ENSTRUP00000029677/71-168*984**SNF2_N.117-281*SNF2_N.546-718*Helicase_C.285-357*Helicase_C.722-794*ResIII.124-161*ResIII.521-598*DUF2075.124-142*DUF2075.546-5***:0.37479)

1:0.00466)

:0.00861,

(

(

(

(

(

(

(

(

(

(

(

(

(

(

(

(

(

(

(

(

(

1_ANID_00855T0_ANID_00855/296-49*1011**SNF2_N.298-594*Helicase_C.668-747*ResIII.295-465:0.20950,

1_BDET_04336_BDEG_04322/232-418*566**SNF2_N.234-500*ResIII.229-399*DEAD.254-402:0.21296)

49:0.01810,

(

1_CRYNE_tr_Q5KK83_Q5KK83_CRYNE/333-451*993**SNF2_N.335-422*SNF2_N.426-562*Helicase_C.640-720*HDA2-3.599-752*DUF2439.108-173:0.18063,

1_ent_h_227.m00083/142-309*710**SNF2_N.144-429*Helicase_C.506-584*DEAD.162-301:0.18108)

37:0.03775)

11:0.01578,

(

1_YEAST_sp_P38086_RDH54_YEAST/263-491*924**SNF2_N.265-602*Helicase_C.667-744*HDA2-3.595-679*HDA2-3.721-791*ResIII.314-470*DUF2439.74-134*DEAD.308-474:0.24264,

1_Naegr1_70927/251-457*874**SNF2_N.253-555*Helicase_C.334-367*Helicase_C.639-717*DEAD.263-425*DUF2439.93-156:0.23923)

22:0.00485)

14:0.01104,

(

(

(

(

(

1_CHICK_sp_Q9DG67_RA54B_CHICK/304-491*918**SNF2_N.306-602*Helicase_C.687-765*ResIII.328-469:0.07998,

1_HUMAN_sp_Q9Y620_RA54B_HUMAN/297-484*910**SNF2_N.299-595*Helicase_C.680-758*ResIII.296-463*HDA2-3.583-794:0.07959)

100:0.05350,

1_ENSTRUP00000025197/548-737*1159**SNF2_N.550-846*Helicase_C.930-1006*HDA2-3.827-944*ResIII.574-713:0.12203)

95:0.04701,

1_Nemve1_209299/226-418*836**SNF2_N.228-523*Helicase_C.602-680*HDA2-3.511-712*ResIII.250-392:0.17970)

92:0.03289,

1_Monbr1_16342/209-382*828**SNF2_N.211-507*Helicase_C.589-668*DEAD.230-380*ResIII.208-374*DUF2075.323-353:0.21190)

66:0.03241,

(

(

1_Chlre4_206669/243-440*967**SNF2_N.245-547*Helicase_C.625-699*DEAD.255-412*ResIII.242-411:0.10599,

1_Volca1_99672/168-363*854**SNF2_N.170-478*Helicase_C.560-637*ResIII.167-236*ResIII.285-343*DEAD.190-347*HDA2-3.466-575*HDA2-3.635-664:0.11623)

100:0.10112,

(

(

1_Selmo1_407530/233-422*814**SNF2_N.235-286*SNF2_N.282-534*Helicase_C.618-684*HDA2-3.569-641*ResIII.231-281*ResIII.321-354*DEAD.274-365:-0.00092,

1_Selmo1_421707/230-445*825**SNF2_N.232-557*DEAD.254-388*HDA2-3.591-660*HDA2-3.667-720*ResIII.228-377:0.00618)

100:0.16028,

1_Phypa1_1_21176/1-194*520**SNF2_N.3-298*Helicase_C.379-457*DEAD.26-175*HDA2-3.288-484*ResIII.28-174:0.15878)

97:0.04590)

83:0.02921)

26:0.01063)

5:0.00327,

(

(

(

(

(

1_ANID_10677T0_ANID_10677/232-43*826**SNF2_N.234-542*Rad54_N.36-219*Rad54_N.429-447*Helicase_C.615-694*HDA2-3.578-726*DEAD.258-413*ResIII.231-411:0.12426,

1_SCHPO_sp_P41410_RAD54_SCHPO/265-463*852**SNF2_N.267-573*Rad54_N.22-247*Helicase_C.646-725*HDA2-3.566-757*DEAD.289-442*ResIII.264-441:0.11192)

77:0.02587,

1_CRYNE_tr_Q5KII1_Q5KII1_CRYNE/234-432*818**SNF2_N.236-542*Rad54_N.14-224*Helicase_C.612-691*HDA2-3.574-716*DEAD.259-398*DEAD.702-747:0.14247)

61:0.01698,

1_YEAST_sp_P32863_RAD54_YEAST/272-508*898**SNF2_N.274-619*Rad54_N.24-262*Helicase_C.691-770*HDA2-3.648-801*ResIII.314-465:0.16556)

75:0.01709,

(

1_BDET_05764_BDEG_05747/203-401*819**SNF2_N.205-499*Helicase_C.564-642*Rad54_N.112-165*HDA2-3.492-673*DEAD.228-382*ResIII.231-380:0.16593,

1_RO3G_02509.1/209-403*752**SNF2_N.211-514*Helicase_C.583-661*Rad54_N.62-194*HDA2-3.509-693*DEAD.232-386*ResIII.208-384:0.16741)

40:0.00619)

100:0.04501,

(

(

(

(

(

(

1_ENSTRUP00000021061/148-344*739**SNF2_N.150-456*Helicase_C.527-606*HDA2-3.402-637*DEAD.172-322*Rad54_N.54-125*ResIII.147-322:0.05325,

1_DANRE_tr_Q7ZV09_Q7ZV09_DANRE/148-344*738**SNF2_N.150-455*Helicase_C.526-605*HDA2-3.402-636*DEAD.172-322*Rad54_N.67-118*Rad54_N.344-359*ResIII.146-322:0.05335)

98:0.02579,

(

1_CHICK_sp_O12944_RAD54_CHICK/143-339*733**SNF2_N.145-450*Helicase_C.521-600*HDA2-3.397-631*DEAD.164-317*Rad54_N.47-113*ResIII.142-317:0.04535,

1_HUMAN_sp_Q92698_RAD54_HUMAN/154-350*747**SNF2_N.156-461*Helicase_C.532-611*DEAD.175-328*HDA2-3.450-642*ResIII.152-328*Rad54_N.73-123:0.04095)

100:0.04020)

99:0.04148,

1_Nemve1_171328/153-346*756**SNF2_N.155-465*Helicase_C.537-616*DEAD.175-327*ResIII.178-327*HDA2-3.414-655*Rad54_N.74-122:0.11828)

54:0.00856,

1_Cioin2_250186/173-369*772**SNF2_N.175-489*Helicase_C.560-639*DEAD.195-347*DEAD.417-491*HDA2-3.476-672*Rad54_N.76-142*ResIII.171-347:0.13001)

98:0.04656,

(

1_DROME_tr_O76460_O76460_DROME/157-351*784**SNF2_N.159-464*Helicase_C.536-614*HDA2-3.443-651*ResIII.156-329*Rad54_N.36-126*DEAD.179-331:0.16653,

1_CAEEL_tr_Q9XW40_Q9XW40_CAEEL/203-399*818**SNF2_N.205-511*Helicase_C.583-662*HDA2-3.457-693*Rad54_N.57-174*ResIII.223-377*DEAD.226-376:0.16681)

64:0.01072)

81:0.02046,

1_Monbr1_10186/156-350*761**SNF2_N.158-469*Helicase_C.541-620*HDA2-3.416-649*ResIII.186-327*Rad54_N.75-103*Rad54_N.106-124:0.19753)

93:0.02613)

90:0.03340)

3:0.00770,

(

(

(

1_GSEM1T00008121001/436-624*1126**SNF2_N.438-728*Helicase_C.817-895*DEAD.462-607*ResIII.459-604*HDA2-3.779-939:0.04275,

1_GSHART1T00000199001/183-371*873**SNF2_N.185-475*Helicase_C.566-642*DEAD.222-356*HDA2-3.526-676:0.04720)

81:0.01722,

(

(

(

(

1_leinf_LinJ.24.0770/436-624*1126**SNF2_N.438-728*Helicase_C.829-907*DEAD.457-609*ResIII.459-604:0.00000,

1_leima_LmjF.24.0760/436-624*1127**SNF2_N.438-728*Helicase_C.830-908*DEAD.457-609*ResIII.386-409*ResIII.459-604:0.00000)

100:0.00531,

1_leime_LmxM.24.0760/436-624*1130**SNF2_N.438-728*Helicase_C.836-914*DEAD.457-608*ResIII.459-604:0.00528)

64:0.00509,

1_leibr_LbrM.24.0770/437-625*1126**SNF2_N.439-729*Helicase_C.830-908*DEAD.458-610*ResIII.460-605:0.01078)

100:0.03303,

(

(

(

1_tcong_TcIL3000.11.5670/365-555*1029**SNF2_N.367-657*Helicase_C.735-813*DEAD.391-538*ResIII.388-533:0.02024,

1_tviva_TvY486_1105610/358-548*1024**SNF2_N.360-650*Helicase_C.729-807*DEAD.384-531*ResIII.381-526:0.02164)

61:0.01015,

1_tbruc_Tb11.02.3110/365-553*1037**SNF2_N.367-657*Helicase_C.737-815*DEAD.391-538*HDA2-3.696-855:0.03504)

50:0.00293,

1_tcruz_Tc00.1047053508647.290/363-553*1045**SNF2_N.365-655*Helicase_C.734-813*DEAD.389-536*ResIII.362-531:0.03115)

64:0.01078)

83:0.01353)

100:0.14866,

(

1_ent_h_85.m00147/274-466*884**SNF2_N.276-576*Helicase_C.642-720*DEAD.296-445*DEAD.590-660:0.20043,

1_DICDI_tr_Q54RP8_Q54RP8_DICDI/284-461*931**SNF2_N.286-580*Helicase_C.655-733:0.19283)

87:0.02795)

92:0.04304)

:0.00758,

1_DICDI_tr_Q54NP1_Q54NP1_DICDI/280-472*989**SNF2_N.173-239*SNF2_N.282-584*Helicase_C.666-754*DUF2439.83-150:0.24563)

:0.00831,

(

(

(

1_para_paraGSPATP00030321001/150-334*761**SNF2_N.152-421*Helicase_C.492-569*DUF2439.28-62:0.22973,

1_tetra3706.m00024/317-504*1046**SNF2_N.317-615*Helicase_C.689-766*DUF2439.137-209*DUF2439.762-803:0.21226)

95:0.05337,

(

(

(

(

(

1_toxo_TGGT1_115070/163-345*872**SNF2_N.165-471*Helicase_C.549-628*ResIII.184-334*DEAD.184-338*HDA2-3.464-670:0.00000,

1_toxo_TGME49_032450/163-345*873**SNF2_N.165-471*Helicase_C.549-628*ResIII.184-334*DEAD.184-338*HDA2-3.464-670:0.00000)

100:0.00000,

1_toxo_TGVEG_023190/163-345*873**SNF2_N.165-471*Helicase_C.549-628*ResIII.184-334*DEAD.184-338*HDA2-3.464-670:0.00000)

100:0.10541,

1_CRYPV_tr_Q5CSV5_Q5CSV5_CRYPV/138-328*877**SNF2_N.140-447*Helicase_C.547-625*ResIII.159-308*DEAD.150-310:0.10888)

97:0.03645,

1_THEPA_tr_Q4N7L5_Q4N7L5_THEPA/138-337*786**SNF2_N.140-432*Helicase_C.505-584*HDA2-3.392-617*ResIII.166-318*DEAD.150-322:0.16224)

89:0.02745,

1_PLAF7_tr_Q8IAN4_Q8IAN4_PLAF7/134-311*1239**SNF2_N.136-435*SNF2_N.497-569*Helicase_C.647-724*Daxx.473-559*Daxx.933-1220:0.18672)

100:0.09377)

8:0.00564,

(

(

(

(

(

(

(

(

1_Chlre4_206670/281-480*934**SNF2_N.283-590*Helicase_C.684-763:0.07152,

1_Volca1_40456/13-207*520**SNF2_N.15-318*Helicase_C.407-486*DEAD.35-188*ResIII.13-187:0.06694)

100:0.08259,

(

1_MicpuN3_60933/177-371*1126**SNF2_N.179-482*Helicase_C.576-654*HDA2-3.535-696*DEAD.193-352*ResIII.201-351:0.10204,

1_OSTTA_tr_Q012Q5_Q012Q5_OSTTA/187-366*816**SNF2_N.189-489*Helicase_C.581-658*HDA2-3.539-699*ResIII.216-358:0.10351)

98:0.05711)

40:0.00324,

(

(

(

(

1_ARATH_tr_Q0PCS3_Q0PCS3_ARATH/181-367*910**SNF2_N.183-486*Helicase_C.570-649*DEAD.207-359*ResIII.210-353*Peptidase_C80.397-478:0.00000,

1_ARATH_tr_Q9LJK7_Q9LJK7_ARATH/181-367*959**SNF2_N.183-486*Helicase_C.570-649*DEAD.207-359*ResIII.210-353*Peptidase_C80.397-478:0.00000)

100:0.06561,

1_POPTR_0004s14870.1/184-376*932**SNF2_N.186-489*Helicase_C.573-652*ResIII.184-356*DEAD.210-362:0.06273)

99:0.03297,

1_ORYSJ_tr_Q0DXB7_Q0DXB7_ORYSJ/236-432*879**SNF2_N.238-541*Helicase_C.585-659*DEAD.262-414*ResIII.268-408:0.09480)

96:0.02569,

1_Selmo1_412612/152-293*1011**SNF2_N.154-227*SNF2_N.227-418*Helicase_C.499-578*zf-rbx1.948-997*ResIII.169-235*ResIII.246-285*HDA2-3.459-629*zf-Apc11.953-1001:0.10462)

61:0.02541)

70:0.01590,

1_ectoc_Esi0034_0155/195-390*1510**SNF2_N.197-499*Helicase_C.601-679*DEAD.217-374*ResIII.223-368*Bromodomain.778-936*zf-RanBP.1393-1415:0.16141)

44:0.00715,

(

1_Phyra1_1_38878/32-230*569**SNF2_N.34-341*Helicase_C.434-512*DEAD.54-215*ResIII.63-210*HDA2-3.394-546*DUF2075.123-203:0.02154,

1_Physo1_1_112767/185-383*876**SNF2_N.187-494*Helicase_C.587-665*DEAD.207-369*ResIII.216-363*HDA2-3.547-699*DUF2075.275-356:0.02368)

100:0.15289)

74:0.01931,

(

1_Phatr2_14180/12-206*545**SNF2_N.14-317*Helicase_C.396-474*DEAD.13-192*ResIII.12-186*HDA2-3.279-319*HDA2-3.354-419*DUF2075.133-168:0.08334,

1_Thaps3_12846/10-204*543**SNF2_N.12-315*Helicase_C.394-472*DEAD.32-190*ResIII.39-184*HDA2-3.305-419:0.08076)

100:0.10964)

30:0.00379,

1_Auran1_71986/187-387*1131**SNF2_N.189-499*ResIII.209-367*Helicase_C.536-611*DEAD.209-368*DUF2075.304-352:0.19973)

96:0.04345,

1_Auran1_1051/12-228*531**SNF2_N.14-323*Helicase_C.382-461*ResIII.29-192*DEAD.38-195:0.23092)

40:0.02916)

3:0.00300)

2:0.00961,

(

(

1_MicpuN3_58699/118-320*786**SNF2_N.120-434*Helicase_C.560-635*ResIII.117-301*DEAD.143-301:0.18458,

1_OSTTA_tr_Q011Z0_Q011Z0_OSTTA/93-299*730**SNF2_N.95-409*Helicase_C.513-590*DEAD.121-277*ResIII.238-277:0.18670)

98:0.06225,

(

1_MicpuN3_99013/293-504*800**SNF2_N.295-600*Helicase_C.690-763*DEAD.321-475*ResIII.318-476:0.19114,

1_OSTTA_tr_Q011B8_Q011B8_OSTTA/206-406*792**SNF2_N.208-521*Helicase_C.574-649*ResIII.227-386*DEAD.235-389*HDA2-3.534-587*HDA2-3.639-694*DUF2075.323-366:0.18886)

94:0.04920)

47:0.03323)

5:0.01195,

1_SCHPO_sp_Q09772_RDH54_SCHPO/206-390*811**SNF2_N.208-500*Helicase_C.567-647*ResIII.236-373*DEAD.228-373*Lipoprotein_3.251-266*Lipoprotein_3.511-582*DUF2439.55-115:0.29626)

5:0.00213,

(

(

1_toxo_TGGT1_063500/246-431*693**SNF2_N.248-517*Helicase_C.557-635*DEAD.248-412*DUF2439.91-161*HDA2-3.518-669*ResIII.243-408:0.00000,

1_toxo_TGME49_005400/246-431*693**SNF2_N.248-517*Helicase_C.557-635*DEAD.248-412*DUF2439.91-161*HDA2-3.518-669*ResIII.243-408:0.00000)

100:0.00000,

1_toxo_TGVEG_043890/246-431*693**SNF2_N.248-517*Helicase_C.557-635*DEAD.248-412*DUF2439.91-161*HDA2-3.518-669*ResIII.243-408:0.00000)

100:0.30755)

4:0.00772,

(

(

1_Phatr2_49572/317-542*976**SNF2_N.319-651*Helicase_C.724-797*HDA2-3.642-843*ResIII.316-520:0.19868,

1_Thaps3_8762/350-577*1090**SNF2_N.352-692*Helicase_C.751-830*HDA2-3.673-860*ResIII.413-558:0.19830)

100:0.07996,

1_ectoc_Esi0041_0029/285-475*1075**SNF2_N.286-639*Helicase_C.801-874*ResIII.283-453*DEAD.304-458*DUF2439.1-47:0.27726)

27:0.02568)

16:0.01754,

(

1_CAEEL_tr_Q9U2S8_Q9U2S8_CAEEL/207-396*833**SNF2_N.209-456*Helicase_C.552-631*HDA2-3.471-659*DEAD.219-377*DUF2439.21-92:0.31056,

1_CRYPV_tr_A3FQJ2_A3FQJ2_CRYPV/176-374*677**SNF2_N.177-300*SNF2_N.325-529*ResIII.175-372*DEAD.196-299*DEAD.335-372:0.33066)

21:0.01375)

5:0.02064,

(

(

(

(

1_Auran1_71563/962-1142*1637**SNF2_N.964-1253*Sod_Ni.171-296*Helicase_C.1328-1417*ResIII.998-1135:0.30542,

1_Phatr2_47179/167-342*903**SNF2_N.168-469*Helicase_C.243-278*Helicase_C.532-642*HDA2-3.481-663*ResIII.192-334:0.30997)

30:0.02728,

(

(

1_CAEEL_tr_Q93781_Q93781_CAEEL/197-398*957**SNF2_N.197-502*Helicase_C.557-635:0.31429,

(

(

1_Naegr1_49105/349-532*1069**SNF2_N.349-666*SNF2_N.706-774*Helicase_C.799-877:0.16586,

1_Naegr1_73828/312-494*999**SNF2_N.314-630*SNF2_N.658-729*ResIII.310-487*ResIII.959-989*Helicase_C.755-833:0.17115)

100:0.12097,

1_Naegr1_75322/262-437*1144**SNF2_N.264-583*Helicase_C.669-745*Helicase_C.1025-1046:0.28529)

81:0.04437)

11:0.00753,

(

(

(

(

(

(

1_Chlre4_180087/226-351*962**SNF2_N.228-292*SNF2_N.319-402*SNF2_N.471-530*Helicase_C.676-747:0.09820,

1_Volca1_120362/375-548*1229**SNF2_N.377-614*SNF2_N.662-702*Helicase_C.828-901*CBM_20.53-136:0.09227)

100:0.14222,

(

(

(

(

(

1_POPTR_0005s06770.1/368-544*1058**SNF2_N.370-671*Helicase_C.761-838:0.02293,

1_POPTR_0007s04450.1/390-566*1108**SNF2_N.392-701*Helicase_C.789-866*HDA2-3.697-890:0.02227)

100:0.07371,

1_ARATH_tr_Q8W103_Q8W103_ARATH/378-566*1090**SNF2_N.380-680*Helicase_C.768-845*ResIII.377-546:0.09296)

100:0.04761,

1_Selmo1_50459/12-179*710**SNF2_N.14-315*Helicase_C.402-479:0.14198)

50:0.00922,

(

1_Phypa1_1_71851/326-558*1212**SNF2_N.328-694*Helicase_C.782-856:0.04633,

1_Phypa1_1_80235/319-510*1344**SNF2_N.321-628*Helicase_C.762-813:0.04742)

100:0.10687)

73:0.02907,

1_ORYSJ_tr_C7J207_C7J207_ORYSJ/1-154*204**SNF2_N.1-156*SNF2_N.152-200*ResIII.6-146:0.18128)

97:0.05465)

48:0.02476,

(

1_MicpuN3_96340/339-549*1989**SNF2_N.341-615*SNF2_N.652-708*Helicase_C.824-899*Rubredoxin.1345-1377:0.20878,

1_OSTTA_tr_Q01B25_Q01B25_OSTTA/52-240*851**SNF2_N.54-397*Helicase_C.487-563*ResIII.70-236*HDA2-3.380-581:0.21979)

80:0.04135)

59:0.02156,

1_ORYSJ_tr_Q5VNP2_Q5VNP2_ORYSJ/208-383*469**SNF2_N.209-468*RRM_1.17-76*RRM_1.108-174*ResIII.206-375*MPPN.16-74*MPPN.100-169:0.28874)

48:0.01872,

(

1_Monbr1_11528/101-265*1152**SNF2_N.102-256*SNF2_N.288-373*SNF2_N.428-486*Helicase_C.595-674:0.24788,

1_ectoc_Esi0384_0001/46-205*241**SNF2_N.48-209*SNF2_N.208-231:0.26340)

63:0.04695)

6:0.00474,

(

(

(

(

(

(

1_ENSTRUP00000030494/78-246*1282**SNF2_N.78-325*SNF2_N.344-402*Helicase_C.486-564*TPR_1.1235-1265*TPR_2.1235-1266:0.10551,

1_DANRE_sp_A2BGR3_ERC6L_DANRE/106-276*1451**SNF2_N.108-344*SNF2_N.372-428*Helicase_C.511-589*TPR_2.30-59*TPR_2.1412-1432*TPR_1.30-59*TPR_1.1415-1432:0.10751)

77:0.02993,

(

1_HUMAN_sp_Q2NKX8_ERC6L_HUMAN/98-267*1250**SNF2_N.99-336*SNF2_N.358-414*Helicase_C.495-574*ResIII.95-260*DEAD.100-262*TPR_2.28-53*TPR_2.1201-1229*TPR_1.32-53*TPR_1.1201-1***:0.00020,

1_HUMAN_tr_B5MDQ0_B5MDQ0_HUMAN/1-144*1127**SNF2_N.1-213*SNF2_N.235-291*Helicase_C.372-451*ResIII.2-137*DEAD.2-139*DEAD_2.69-116:-0.00020)

100:0.13402)

100:0.08362,

1_Nemve1_110916/88-281*560**SNF2_N.90-334*SNF2_N.358-413*Helicase_C.158-190*Helicase_C.501-558*ResIII.86-250*HDA2-3.458-522:0.21921)

73:0.02577,

1_Cioin2_271235/79-254*559**SNF2_N.81-314*SNF2_N.341-396*Helicase_C.481-559*ResIII.78-242*HDA2-3.440-503:0.24517)

62:0.03592,

1_Naegr1_71679/236-412*1102**SNF2_N.238-556*Helicase_C.313-344*Helicase_C.612-691:0.28700)

20:0.00689,

1_DICDI_tr_Q54IB7_Q54IB7_DICDI/396-563*1332**SNF2_N.396-633*SNF2_N.665-769*Helicase_C.842-919*Menin.577-738:0.28935)

17:0.00785)

7:0.01231)

1:0.00716)

1:0.00959,

(

(

(

(

(

(

(

(

(

(

(

(

1_ANID_04187T0_ANID_04187/1313-1*1898**DUF3535.642-1100*SNF2_N.1315-1615*HEAT.36-64*HEAT.337-354*HEAT.482-511*HEAT.577-604*HEAT.1166-1182*HEAT.1237-1262*Helicase_C.17***:0.13865,

1_SCHPO_sp_O43065_MOT1_SCHPO/1359-1542*1953**DUF3535.685-1145*SNF2_N.1361-1671*HEAT.10-34*HEAT.43-71*HEAT.369-392*HEAT.519-548*HEAT.614-642*HEAT.1198-1225*HEAT.1283-1308*He***:0.13852)

68:0.02329,

1_YEAST_sp_P32333_MOT1_YEAST/1273-1456*1867**DUF3535.611-1063*SNF2_N.1275-1578*Helicase_C.1673-1746*HEAT.56-74*HEAT.295-323*HEAT.374-389*HEAT.546-573*HEAT.1115-1142*HEAT.11***:0.16149)

61:0.02593,

(

(

1_BDET_02952_BDEG_02944/1416-162*2045**SNF2_N.1418-1757*DUF3535.400-436*DUF3535.694-1199*HEAT.27-46*HEAT.55-83*HEAT.411-425*HEAT.505-526*HEAT.594-622*HEAT.1339-1364*H***:0.16793,

1_CRYNE_tr_Q5KG64_Q5KG64_CRYNE/1282-14*1848**DUF3535.378-420*DUF3535.640-1064*SNF2_N.1284-1588*HEAT.15-33*HEAT.76-102*HEAT.387-401*HEAT.490-513*HEAT.1123-1151*HEAT.1205-123***:0.16903)

65:0.02266,

1_Naegr1_35388/1207-1392*1789**SNF2_N.1209-1520*DUF3535.573-995*HEAT.6-29*HEAT.44-70*HEAT.276-294*HEAT.374-394*HEAT.412-447*HEAT.503-531*HEAT.1061-1078*HEAT.1***:0.20063)

19:0.00644)

3:0.00520,

(

(

(

1_RO3G_12366.1/1280-1463*1770**DUF3535.358-396*DUF3535.612-1065*DUF3535.1135-1167*SNF2_N.1282-1589*HEAT.17-34*HEAT.42-71*HEAT.296-316*HEAT.446-466*HEAT.1120-1***:0.14428,

1_DICDI_tr_Q54M42_Q54M42_DICDI/1378-15*2005**DUF3535.670-1135*SNF2_N.1380-1700*HEAT.7-32*HEAT.41-70*HEAT.346-366*HEAT.411-432*HEAT.482-510*HEAT.601-627*HEAT.1218-1247*HEAT.***:0.15464)

62:0.01273,

(

(

(

1_HUMAN_sp_O14981_BTAF1_HUMAN/1267-145*1849**DUF3535.357-401*DUF3535.586-1053*SNF2_N.1269-1583*HEAT.18-34*HEAT.43-72*HEAT.289-314*HEAT.360-381*HEAT.392-407*HEAT.432-459*HEA***:0.05242,

1_DANRE_tr_B8A5E7_B8A5E7_DANRE/1274-14*1858**DUF3535.363-405*DUF3535.592-1060*DUF3535.1126-1157*SNF2_N.1276-1590*HEAT.15-31*HEAT.40-69*HEAT.366-383*HEAT.398-413*HEAT.437-46***:0.04973)

100:0.06765,

1_Nemve1_169525/1283-1464*1872**DUF3535.608-1072*DUF3535.1137-1178*SNF2_N.1285-1600*HEAT.61-83*HEAT.309-330*HEAT.375-396*HEAT.446-474*HEAT.535-563*HEAT.1124-11***:0.12304)

85:0.02533,

1_DROME_tr_Q71V44_Q71V44_DROME/1354-15*1924**DUF3535.15-73*DUF3535.654-1140*SNF2_N.1354-1660*HEAT.42-71*HEAT.339-357*HEAT.407-424*HEAT.433-451*HEAT.563-590*HEAT.1207-1222*H***:0.13961)

63:0.01613)

44:0.02015,

(

1_Cioin2_261225/96-284*503**SNF2_N.98-356*Helicase_C.431-496*HEAT.20-45:0.01048,

1_Cioin2_387002/10-95*486**SNF2_N.11-219*Helicase_C.306-380:0.00115)

63:0.15979)

23:0.02758)

16:0.00582,

(

1_Monbr1_38338/126-296*693**SNF2_N.128-422*Helicase_C.514-588:0.19991,

(

(

1_POPTR_0013s06470.1/1450-1630*2045**DUF3535.27-86*DUF3535.779-1238*SNF2_N.1452-1761*HEAT.47-75*HEAT.306-327*HEAT.523-539*HEAT.590-614*HEAT.706-732*HEAT.1291-1320*H***:0.07297,

1_ARATH_tr_Q9M378_Q9M378_ARATH/1445-16*2049**DUF3535.16-88*DUF3535.782-1240*SNF2_N.1447-1757*HEAT.46-73*HEAT.310-328*HEAT.519-538*HEAT.589-613*HEAT.709-735*HEAT.1286-1315*H***:0.06515)

100:0.06214,

(

1_Phypa1_1_184534/1446-1631*2042**DUF3535.780-1232*SNF2_N.1448-1762*HEAT.46-74*HEAT.302-330*HEAT.590-614*HEAT.709-735*HEAT.1286-1314*HEAT.1369-1395*Helicase_C.18***:0.11867,

1_Selmo1_186944/1245-1425*1825**SNF2_N.1247-1554*DUF3535.3-81*DUF3535.610-1036*HEAT.54-79*HEAT.294-318*HEAT.370-387*HEAT.437-460*HEAT.545-568*HEAT.1088-1116*HE***:0.11890)

76:0.01659)

100:0.07153)

30:0.00491)

34:0.02256,

(

(

1_MicpuN3_62843/1235-1416*1814**SNF2_N.1237-1540*DUF3535.692-1033*Helicase_C.1621-1695*HEAT.51-76*HEAT.429-441*HEAT.459-482*HEAT.1159-1184:0.11436,

1_OSTTA_tr_Q00ZA8_Q00ZA8_OSTTA/1229-14*1782**DUF3535.569-605*DUF3535.614-779*DUF3535.838-1020*SNF2_N.1231-1530*Helicase_C.1593-1665*HEAT.48-76*HEAT.406-419*HEAT.500-527*HEA***:0.11469)

100:0.07149,

1_Volca1_74566/73-263*684**SNF2_N.75-397*Helicase_C.477-551:0.19718)

99:0.04100)

10:0.01872,

1_CMER_CMS464C/1186-1402*1880**SNF2_N.1188-1551*Helicase_C.1655-1729*HEAT.12-38*HEAT.408-436*HEAT.499-519*HEAT.1108-1132*Vac14_Fab1_bd.381-438*Vac14_Fab1_bd.1***:0.25244)

18:0.00152,

1_ent_h_15.m00334/984-1147*1527**SNF2_N.986-1274*Helicase_C.1351-1425*HEAT.166-188:0.23389)

46:0.02746,

(

(

1_para_paraGSPATP00007657001/1166-133*1741**SNF2_N.1168-1458*Helicase_C.1565-1641*DEAD.1190-1314:0.00961,

1_para_paraGSPATP00021526001/1166-133*1741**SNF2_N.1168-1458*Helicase_C.1565-1641*DEAD.1190-1314:0.00858)

100:0.22452,

1_tetra3722.m00089/1327-1509*1895**SNF2_N.921-973*SNF2_N.1329-1641*Helicase_C.1726-1802:0.25123)

97:0.05137)

19:0.01578,

(

(

1_Phatr2_11009/2-189*535**SNF2_N.4-315*Helicase_C.401-474*DEAD.28-170*HDA2-3.251-509:0.23201,

1_ectoc_Esi0000_0355/1700-1900*2331**SNF2_N.1702-2041*Helicase_C.2154-2228*DUF3535.1114-1177*HDA2-3.2022-2264:0.22762)

82:0.04467,

1_CAEEL_tr_O45899_O45899_CAEEL/1103-12*1649**DUF3535.480-907*SNF2_N.1105-1378*Helicase_C.1471-1541*HEAT.15-34*HEAT.274-283*HEAT.949-967*HEAT.1020-1048:0.27750)

22:0.01470)

17:0.00904,

(

1_Phyra1_1_49456/113-297*626**SNF2_N.113-423*Helicase_C.512-586*HDA2-3.367-531*DEAD.134-286:0.10648,

1_Physo1_1_113912/109-284*623**SNF2_N.111-418*Helicase_C.408-436*Helicase_C.509-583*HDA2-3.363-527*ResIII.106-276*DEAD.132-281:0.10617)

100:0.19728)

32:0.03006,

(

(

(

(

(

(

(

(

(

(

1_ANID_07103T0_ANID_07103/421-60*1211**SNF2_N.87-159*SNF2_N.422-737*Helicase_C.797-871:0.20346,

1_RO3G_12223.1/43-263*778**SNF2_N.44-386*Helicase_C.443-519*HDA2-3.377-553:0.20394)

47:0.01001,

1_Naegr1_82093/294-459*1030**SNF2_N.294-582*Helicase_C.635-713:0.21349)

29:0.01384,

(

(

(

(

(

(

1_ENSTRUP00000034360/490-689*1382**SNF2_N.492-792*Helicase_C.858-935:0.04633,

1_DANRE_tr_B8JIJ3_B8JIJ3_DANRE/43-242*559**SNF2_N.45-345*Helicase_C.411-488*HDA2-3.337-536:0.04367)

72:0.01617,

(

(

1_HUMAN_sp_Q03468_ERCC6_HUMAN/508-707*1493**SNF2_N.510-810*Helicase_C.874-952:0.01025,

1_HUMAN_tr_Q59FF6_Q59FF6_HUMAN/40-116*870**SNF2_N.15-172*SNF2_N.169-187*Helicase_C.251-329:-0.01025)

34:0.02807,

1_CHICK_tr_E1BYA8_E1BYA8_CHICK/503-702*1498**SNF2_N.505-805*Helicase_C.870-948:0.03690)

28:0.01957)

35:0.08442,

1_Nemve1_83656/25-207*1002**SNF2_N.27-326*Helicase_C.400-478*HDA2-3.365-512*DEAD.47-191*ResIII.23-172:0.13834)

28:0.03611,

1_Cioin2_296227/515-712*1492**SNF2_N.515-815*Helicase_C.882-958:0.18265)

25:0.02787,

1_DICDI_tr_Q54TY2_Q54TY2_DICDI/796-974*1655**SNF2_N.798-1091*Helicase_C.1154-1227:0.20134)

14:0.01014,

(

1_YEAST_sp_P40352_RAD26_YEAST/300-517*1085**SNF2_N.300-631*Helicase_C.696-768*Tetraspannin.226-341:0.19090,

1_SCHPO_sp_Q9UR24_RHP26_SCHPO/280-486*973**SNF2_N.280-603*Helicase_C.665-739*NPV_P10.44-106:0.18774)

50:0.01915)

3:0.01406)

2:0.01258,

1_BDET_03491_BDEG_03483/356-564*1204**SNF2_N.357-551*SNF2_N.545-660*Helicase_C.715-793:0.24709)

4:0.01346,

(

(

(

(

1_Chlre4_7539/866-1062*1878**SNF2_N.879-1176*Helicase_C.1238-1312:0.06917,

1_Volca1_120230/454-638*1596**SNF2_N.456-752*Ribosomal_S3_C.1471-1554*Helicase_C.811-885*KH_2.1411-1468:0.05278)

100:0.13282,

(

1_MicpuN3_58407/627-810*1481**SNF2_N.628-927*Helicase_C.986-1060*zf-RanBP.404-430:0.13895,

1_OSTTA_tr_Q01DX3_Q01DX3_OSTTA/341-520*1134**SNF2_N.342-637*Helicase_C.109-154*Helicase_C.696-771:0.13883)

95:0.04035)

70:0.03142,

(

(

(

1_POPTR_0005s24820.1/392-602*1206**SNF2_N.394-719*Helicase_C.774-852:0.09164,

1_ARATH_tr_Q9ZV43_Q9ZV43_ARATH/386-590*1187**SNF2_N.388-707*Helicase_C.762-840*HDA2-3.699-869:0.09463)

54:0.00553,

1_ORYSJ_tr_Q7F2E4_Q7F2E4_ORYSJ/373-576*1187**SNF2_N.375-693*Helicase_C.748-826:0.09689)

100:0.07880,

(

1_Phypa1_1_77632/1-187*803**SNF2_N.1-304*Helicase_C.361-437*HDA2-3.296-472:0.16886,

1_Selmo1_235696/1-173*721**SNF2_N.1-290*Helicase_C.346-423*HDA2-3.281-461:0.15672)

63:0.01070)

75:0.02901)

47:0.01505,

1_CMER_CMO092C/188-359*917**SNF2_N.190-475*Helicase_C.533-611*HDA2-3.464-640*ResIII.187-344:0.22947)

27:0.02859)

5:0.00678,

(

(

(

1_Auran1_10276/17-193*505**SNF2_N.19-317*Helicase_C.374-448*HDA2-3.330-487:0.19755,

1_ectoc_Esi0134_0051/422-600*1288**SNF2_N.422-719*Helicase_C.807-881*HDA2-3.710-915:0.19639)

91:0.04160,

(

1_Phatr2_24775/5-155*712**SNF2_N.1-280*Helicase_C.365-439*HDA2-3.270-467:0.16309,

1_Thaps3_267997/34-206*549**SNF2_N.36-325*Helicase_C.398-476*HDA2-3.355-515:0.16141)

98:0.07831)

60:0.01432,

(

1_Phyra1_1_95811/505-693*1240**SNF2_N.506-801*Ank_2.69-150*Ank_2.188-241*Ank_2.267-337*Ank_2.292-363*Ank_2.319-388*Helicase_C.879-958*Ank.71-86*Ank.101-118*An***:0.04982,

1_Physo1_1_133358/852-1054*1702**SNF2_N.853-1180*Ank_2.91-167*Ank_2.184-290*Ank_2.310-382*Ank_2.448-522*Ank_2.504-547*Helicase_C.1273-1352*Ank.93-109*Ank.123-13***:0.04855)

100:0.19476)

49:0.01331)

7:0.00325,

(

(

(

(

1_leinf_LinJ.14.0900/481-669*1261**SNF2_N.482-809*Helicase_C.896-974*DEAD.505-617*ResIII.479-637:0.00282,

1_leima_LmjF.14.0840/469-657*1252**SNF2_N.470-797*Helicase_C.885-962*DEAD.492-605:0.00247)

77:0.00601,

1_leime_LmxM.14.0840/504-693*1280**SNF2_N.506-833*Helicase_C.921-998*DEAD.528-641:0.00986)

100:0.02853,

1_leibr_LbrM.14.0810/481-669*1258**SNF2_N.482-809*Helicase_C.897-974:0.03497)

100:0.09959,

(

(

(

1_tbruc_Tb927.7.4080/409-588*1126**SNF2_N.411-739*Helicase_C.834-911*HDA2-3.795-944:0.07715,

1_tcong_TcIL3000.7.3300/420-608*1136**SNF2_N.421-749*Helicase_C.845-923*DEAD.442-582:0.07369)

69:0.01195,

1_tcruz_Tc00.1047053508675.20/419-607*1118**SNF2_N.420-747*Helicase_C.838-916*HDA2-3.800-949:0.08902)

83:0.01927,

1_tviva_TvY486_0704110/404-592*1125**SNF2_N.405-732*Helicase_C.840-918*ResIII.331-408*ResIII.402-563:0.10067)

100:0.03155)

100:0.13261)

27:0.03127,

1_ent_h_294.m00049/111-279*759**SNF2_N.112-406*Helicase_C.462-538:0.29648)

14:0.01370,

(

1_toxo_TGGT1_043250/689-876*1553**SNF2_N.691-1001*Helicase_C.1079-1154:0.00558,

1_toxo_TGME49_063140/679-866*1555**SNF2_N.681-1013*Helicase_C.1091-1166:0.00506)

100:0.30517)

10:0.01749,

1_THEPA_tr_Q4N3G0_Q4N3G0_THEPA/148-349*969**SNF2_N.150-413*SNF2_N.487-567*SNF2_N.775-809*Helicase_C.650-674*Helicase_C.688-762*Helicase_C.827-857:0.34841)

2:0.00903)

:0.00164)

:0.00819,

1_ent_h_348.m00047/105-276*837**SNF2_N.106-421*Helicase_C.488-565*DEAD.126-247:0.33057)

:0.01047)

:0.00691,

(

(

(

1_GSEM1T00003650001/61-227*751**SNF2_N.62-377*Helicase_C.445-523*DEAD.61-201*ResIII.58-219:0.07149,

1_GSHART1T00001737001/60-226*676**SNF2_N.61-377*Helicase_C.444-522*DEAD.62-200*ResIII.58-219:0.07222)

100:0.09071,

(

(

(

1_leinf_LinJ.01.0240/1-143*776**SNF2_N.1-302*Helicase_C.373-446*DEAD.2-112*HDA2-3.289-470:0.01613,

1_leima_LmjF.01.0240/122-290*925**SNF2_N.124-449*Helicase_C.520-593*DEAD.123-259*ResIII.132-282:0.01184)

57:0.00627,

1_leime_LmxM.01.0240/121-289*927**SNF2_N.123-449*Helicase_C.516-593*DEAD.122-258*ResIII.131-281:0.02090)

97:0.03157,

1_leibr_LbrM.01.0280/6-174*731**SNF2_N.8-336*Helicase_C.403-480*DEAD.7-165*ResIII.6-166:0.05665)

100:0.10465)

81:0.03404,

(

1_tcruz_Tc00.1047053511577.60/138-304*773**SNF2_N.139-429*Helicase_C.502-574*ResIII.134-193*ResIII.257-296*DEAD.138-296:0.15887,

1_tviva_TvY486_0504120/70-236*669**SNF2_N.72-361*Helicase_C.434-506*DEAD.71-227*ResIII.67-126*ResIII.190-228:0.15438)

81:0.04124)

100:0.13922)

:0.00984,

(

(

(

(

(

(

(

(

(

1_ENSTRUP00000037391/59-240*1276**SNF2_N.61-345*Helicase_C.474-551*HDA2-3.437-584*ResIII.58-233:0.12014,

1_DANRE_tr_A2RUZ9_A2RUZ9_DANRE/59-256*1105**SNF2_N.61-389*Helicase_C.476-553*HDA2-3.439-584:0.12711)

85:0.02558,

(

(

1_HUMAN_sp_Q5T890-1_RAD26_HUMAN/135-32*712**SNF2_N.137-469*Helicase_C.554-632*DEAD.138-319*HDA2-3.515-666*ResIII.161-314:0.00000,

1_HUMAN_tr_B5MDP1_B5MDP1_HUMAN/135-322*607**SNF2_N.137-469*DEAD.138-319*ResIII.161-314*HDA2-3.515-578*Helicase_C.554-591:0.00000)

78:0.00826,

1_HUMAN_sp_Q5T890-2_RAD26_HUMAN/17-128*523**SNF2_N.21-280*Helicase_C.365-443*HDA2-3.326-477*DEAD.18-130*ResIII.62-125:0.02745)

100:0.14187)

100:0.08041,

1_Nemve1_90246/13-187*614**SNF2_N.15-297*Helicase_C.431-504*HDA2-3.389-534*ResIII.10-184*DEAD.14-163:0.24077)

94:0.04015,

1_MicpuN3_58392/217-390*1050**SNF2_N.219-492*Helicase_C.650-729*ResIII.214-382*HDA2-3.612-780:0.27144)

25:0.00626,

(

(

(

1_POPTR_0017s04400.1/124-299*842**SNF2_N.125-404*Helicase_C.548-627*ResIII.141-291*DEAD.147-291:0.10762,

1_ARATH_tr_Q9ZW97_Q9ZW97_ARATH/153-325*874**SNF2_N.154-431*Helicase_C.574-653*ResIII.150-317*SEC-C.432-449*DEAD.177-318:0.10750)

100:0.05961,

1_ORYSJ_tr_Q5WMW4_Q5WMW4_ORYSJ/135-305*856**SNF2_N.135-410*Helicase_C.554-633*ResIII.151-297:0.16909)

95:0.03369,

(

1_Phypa1_1_40675/41-212*622**SNF2_N.42-314*Helicase_C.123-151*Helicase_C.462-540*ResIII.39-204*DEAD.60-204:0.17248,

1_Selmo1_50956/29-210*755**SNF2_N.30-312*Helicase_C.455-535*ResIII.27-198*DEAD.54-185:0.17636)

97:0.03732)

100:0.07132)

28:0.01631,

1_Monbr1_14378/128-303*689**SNF2_N.130-454*Helicase_C.538-613*ResIII.126-204*ResIII.253-296*DEAD.147-296:0.30005)

16:0.01078,

(

1_ectoc_Esi0122_0100/288-478*1406**SNF2_N.288-582*Helicase_C.779-858:0.27771,

1_ectoc_Esi0320_0007/464-642*1332**SNF2_N.466-751*Helicase_C.913-989*HDA2-3.729-1012*ResIII.463-507*ResIII.597-639:0.29857)

57:0.03538)

15:0.01207,

(

1_ANID_03811T0_ANID_03811/246-42*1016**SNF2_N.248-574*Helicase_C.660-737*ResIII.246-418:0.31453,

1_CRYNE_tr_Q5K6Z9_Q5K6Z9_CRYNE/291-469*1036**SNF2_N.292-580*Helicase_C.671-746*SEC-C.579-590:0.31975)

10:0.00356)

21:0.01520,

1_Thaps3_263240/12-198*840**SNF2_N.12-309*Helicase_C.448-524:0.34794)

24:0.02688)

:0.01217,

(

(

(

(

(

(

(

(

(

(

(

(

(

(

(

1_ENSTRUP00000030033/31-182*780**SNF2_N.32-267*Helicase_C.477-547*ResIII.42-182*zf-RanBP.750-773:0.08332,
[truncated: 184,046 more chars]
