# Supplementary material for: Interactome Mapping Reveals the Evolutionary History of the Nuclear Pore Complex
Source: PLoS Biol. 2016 Feb 18;14(2):e1002365. doi: 10.1371/journal.pbio.1002365 (PMC4758718; doi:10.1371/journal.pbio.1002365)
Supplement: S8 Fig — (A) A panel of 50-proteomes was scanned using PSI-BLAST with the pfam DEAD domain (methodology same as in O’Reilly et al., 2011). All hits with e-value LT 0.0001 were collected and a Neighbor Joining (NJ) tree was constructed using the domain sequences only. This tree was then annotated with protein sequence length and hmmscan predictions (e-value LT 0.1) for full-length sequence. The DBP5 cluster (59 members) is at the bottom end of the tree with no evident trypanosome sequences present. (B) A reciprocal best hit BLAST was run across the panel of all 59 DBP5 candidates to test if any of them could pull out trypanosome sequences. None of the 59 candidates gave a rbhBLAST hit in the trypanosomes. Forward BLAST results from the above rbhBLAST scan identified top hits from trypanosomes that were mostly from a specific trypanosome clade (the clade containing Tb11.12.0011) that is not part of an all-eukaryote clade being on the outside of the IF4A clade. An rbhBLAST scan with these sequences determined that they correspond to the DEAD subfamily “FAL1,” suggesting that there are no DBP5 orthologs in trypanosomes. The IF4A, FAL1, and DBP5 are in this order about three-quarters of the way down the tree. (ZIP) [file pbio.1002365.s008.zip › S8_Fig/S8B_Fig.phb]

(

(

(

(

(

(

(

(

(

(

GSEM1T00007836001/110-278:0.07705,

GSHART1T00005543001/7-149:0.04882)

100:0.10043,

(

(

(

(

LinJ.28.2220/117-285:0.00611,

LmxM.28.2080/117-285:0.00573)

81:0.00881,

LmjF.28.2080/117-285:0.01486)

97:0.02165,

LbrM.28.2270/117-285:0.03457)

100:0.11911,

(

(

Tb11.01.0610/142-310:0.07371,

TcIL3000.11.9180/141-309:0.07422)

87:0.02306,

(

(

TvY486_1109360/135-303:0.00591,

TvY486_1109380/135-303:0.00592)

100:0.07604,

Tc00.1047053511801.60/140-308:0.07484)

82:0.02132)

100:0.05637)

84:0.02448)

100:0.07136,

(

(

(

Tb927.8.3830/301-491:0.13801,

TcIL3000.8.3710/305-495:0.13425)

61:0.01823,

TvY486_0803260/303-501:0.15353)

42:0.00481,

Tc00.1047053503595.19/205-392:0.15633)

100:0.08913)

93:0.07278,

Naegr1_31135/27-201:0.31544)

3:0.00588,

(

(

(

(

(

ANID_07424T0_ANID_07424/97-268:0.19334,

sp_P20447_DBP3_YEAST/136-304:0.19128)

42:0.01428,

(

sp_Q5KHB7_DBP3_CRYNE/197-380:0.20913,

sp_Q10202_DBP3_SCHPO/189-362:0.20366)

26:0.00575)

54:0.02761,

(

(

(

(

(

Phyra1_1_43118/27-199:0.02085,

Physo1_1_109078/172-344:0.01961)

100:0.14586,

Esi0013_0199/184-363:0.17206)

77:0.02079,

RO3G_10286.1/127-299:0.18008)

58:0.02445,

BDET_03525_BDEG_03517/167-343:0.21538)

11:0.00778,

(

(

(

Chlre4_129561/12-185:0.05166,

Volca1_103394/87-260:0.05179)

100:0.13967,

(

MicpuN3_97883/72-244:0.08734,

tr_Q010R0_Q010R0_OSTTA/345-517:0.08607)

100:0.10202)

57:0.01962,

(

(

(

POPTR_0003s09760.1/169-342:0.12017,

sp_Q9C551_RH5_ARATH/138-313:0.12121)

76:0.02229,

sp_Q6YS30_RH5_ORYSJ/116-289:0.14438)

97:0.03924,

(

Phypa1_1_205380/85-258:0.15016,

Selmo1_232454/11-184:0.14869)

90:0.02972)

51:0.02342)

54:0.01263)

13:0.01608)

3:0.00143,

(

(

Phatr2_10782/5-184:0.12795,

Thaps3_32807/5-186:0.13462)

99:0.07208,

Auran1_26912/19-190:0.21933)

43:0.03687)

14:0.01391,

(

Monbr1_26581/151-322:0.22224,

tr_Q54T87_Q54T87_DICDI/134-302:0.22087)

16:0.01635)

4:0.01970)

:0.00866,

(

(

(

(

(

(

Phatr2_7810/24-98:0.06190,

Thaps3_16947/1-144:0.18810)

20:0.07492,

Phypa1_1_157903/8-130:0.25049)

1:0.03176,

(

(

(

(

(

(

LinJ.05.0140/111-285:0.00485,

LmjF.05.0140/111-287:0.00658)

85:0.00617,

LmxM.05.0140/111-285:0.01098)

87:0.01164,

LbrM.05.0140/111-285:0.02265)

100:0.06529,

GSEM1T00003931001/97-274:0.09517)

46:0.01718,

GSHART1T00006113001/1-170:0.11253)

43:0.00969,

(

(

(

(

TcIL3000.0.18690/71-244:0.00000,

TcIL3000.5.5060/71-244:0.00000)

100:0.05280,

Tb927.5.4420/70-243:0.05064)

77:0.02136,

TvY486_0503820/72-245:0.07347)

53:0.01230,

Tc00.1047053508205.20/75-251:0.09115)

75:0.02748)

100:0.16018)

:0.00504,

(

(

(

(

(

(

(

Auran1_28650/111-306:0.20731,

CMER_CMF033C/126-305:0.20380)

46:0.01221,

(

Phatr2_27821/161-346:0.11727,

Thaps3_13254/10-199:0.11392)

100:0.10733)

38:0.01168,

Esi0013_0100/280-458:0.22747)

70:0.03438,

(

(

(

(

Chlre4_119793/39-218:0.07822,

Volca1_82854/14-187:0.07120)

100:0.14405,

(

(

MicpuN3_58575/158-328:0.15321,

tr_Q019E9_Q019E9_OSTTA/50-221:0.15673)

98:0.05270,

(

(

(

(

(

(

(

(

POPTR_0005s00200.1/160-333:0.00000,

POPTR_0005s00200.2/160-333:0.00000)

100:0.01459,

(

POPTR_0005s00240.1/158-331:0.00000,

POPTR_0005s00240.2/158-331:0.00000)

100:0.01415)

100:0.05586,

(

sp_Q8L7S8-1_RH3_ARATH/127-300:0.00000,

sp_Q8L7S8-2_RH3_ARATH/127-300:0.00000)

100:0.07345)

66:0.01285,

(

(

sp_Q0DM51-1_RH3_ORYSJ/129-300:-0.00502,

sp_Q0DM51-2_RH3_ORYSJ/12-139:0.00502)

65:0.00251,

sp_Q0DM51-3_RH3_ORYSJ/129-300:-0.00251)

100:0.08605)

87:0.02952,

POPTR_0005s00210.1/63-274:0.15666)

90:0.04736,

(

(

(

Phypa1_1_113584/162-335:0.08340,

(

Phypa1_1_30666/29-200:0.03560,

Phypa1_1_50380/51-222:0.03417)

100:0.04742)

57:0.00689,

Phypa1_1_125455/72-242:0.08681)

100:0.04389,

Selmo1_30996/28-199:0.14050)

80:0.02691)

51:0.02077,

(

(

(

(

(

POPTR_0006s02500.1/129-298:0.00000,

POPTR_0006s02500.2/92-261:0.00000)

100:0.07560,

POPTR_0016s02340.1/126-295:0.07735)

94:0.03536,

(

sp_Q9LUW5_RH53_ARATH/129-298:0.02611,

sp_Q9LUW6_RH9_ARATH/141-310:0.02683)

100:0.08081)

83:0.01769,

(

(

sp_Q0D8N0-1_RH53_ORYSJ/109-277:0.00000,

sp_Q0D8N0-2_RH53_ORYSJ/109-277:0.00000)

100:0.00000,

sp_Q0D8N0-3_RH53_ORYSJ/109-277:0.00000)

100:0.12275)

79:0.01893,

sp_Q0ILZ4_RH9_ORYSJ/123-291:0.13492)

95:0.04963)

31:0.00594,

(

Selmo1_10677/29-200:0.15042,

Selmo1_99603/29-202:0.15190)

98:0.05128)

70:0.01732)

55:0.01275)

30:0.00739,

(

(

Chlre4_196585/129-308:0.07467,

Volca1_66087/127-306:0.06977)

100:0.13966,

(

(

MicpuN3_97749/50-229:0.15497,

tr_Q01AV7_Q01AV7_OSTTA/107-281:0.14788)

97:0.04114,

(

(

(

(

POPTR_0012s14190.1/123-300:0.03262,

POPTR_0015s14150.1/127-304:0.02917)

100:0.06907,

sp_Q39189_RH7_ARATH/121-298:0.09947)

97:0.03113,

sp_Q650T9_RH7_ORYSJ/140-317:0.13180)

92:0.02431,

(

(

Phypa1_1_127777/135-310:0.02677,

Phypa1_1_162207/127-280:0.02518)

100:0.09907,

Selmo1_150370/69-242:0.12231)

94:0.03017)

99:0.03215)

83:0.01869)

68:0.03039)

8:0.01258,

(

(

Phyra1_1_79548/92-258:0.02679,

Physo1_1_144458/111-272:0.02260)

100:0.20978,

Esi0222_0004/212-387:0.24961)

41:0.01438)

4:0.00779)

4:0.00301,

(

(

(

(

(

(

Phyra1_1_72066/129-305:0.03453,

Physo1_1_108896/125-301:0.03327)

100:0.15942,

Esi0048_0042/172-346:0.18599)

65:0.02831,

Auran1_895/25-199:0.20475)

33:0.00866,

RO3G_12022.1/94-268:0.22510)

27:0.01649,

(

(

(

(

ENSTRUP00000045037/27-201:0.09345,

tr_B1H1J4_B1H1J4_DANRE/191-365:0.09512)

74:0.02690,

(

(

(

sp_Q9NR30-1_DDX21_HUMAN/211-37:0.00000,

sp_Q9NR30-2_DDX21_HUMAN/143-31:0.00000)

100:0.08254,

tr_E1BW15_E1BW15_CHICK/138-312:0.08314)

62:0.02244,

sp_Q9BQ39_DDX50_HUMAN/162-336:0.10724)

50:0.00968)

100:0.06140,

Cioin2_270748/26-198:0.17962)

50:0.01069,

(

Nemve1_11031/28-196:0.00000,

Nemve1_794/28-196:0.00000)

100:0.18233)

99:0.05342)

9:0.00161,

(

BDET_01058_BDEG_01054/166-349:0.22513,

Monbr1_5117/24-193:0.22193)

40:0.01888)

31:0.02159)

3:0.00660,

(

(

ent_h_259.m00045/92-238:0.26596,

tr_Q5CWJ1_Q5CWJ1_CRYPV/89-274:0.25785)

11:0.00925,

(

(

(

paraPTETP100003001/50-221:0.00604,

paraPTETP800003001/50-221:0.00559)

100:0.20089,

tetra7.m00457/93-272:0.22352)

88:0.03683,

tr_Q8I457_Q8I457_PLAF7/167-380:0.25944)

24:0.02146)

1:0.00468)

4:0.01106,

(

(

(

TGME49_109570/140-317:0.00000,

TGVEG_093710/140-317:0.00000)

100:0.26577,

(

(

TGGT1_065970/534-770:0.00000,

TGME49_022140/515-751:0.00000)

100:0.00000,

TGVEG_052900/518-754:0.00000)

100:0.26086)

41:0.02349,

Nemve1_156628/25-195:0.24832)

4:0.00869)

:0.00354)

:0.00917,

(

Auran1_31097/2-174:0.27454,

sp_O76743_GLH4_CAEEL/760-939:0.30104)

7:0.01404)

:0.00337,

(

(

(

(

(

(

(

(

(

(

(

(

(

(

(

sp_Q9H8H2-3_DDX31_HUMAN/255-30:-0.01459,

Nemve1_3535/25-131:0.01459)

8:0.11517,

Nemve1_235676/216-400:0.10623)

5:0.04169,

(

(

(

(

(

ENSTRUP00000009102/248-440:0.03231,

tr_O42375_O42375_DANRE/232-424:0.02987)

36:0.00475,

tr_A2RV38_A2RV38_DANRE/247-440:0.03411)

17:0.00041,

ENSTRUP00000035811/240-432:0.03327)

50:0.00899,

(

(

(

(

tr_A8K538_A8K538_HUMAN/204-392:0.00000,

tr_B4DLU5_B4DLU5_HUMAN/204-392:0.00000)

99:0.00000,

sp_O00571_DDX3X_HUMAN/204-392:0.00000)

98:0.00795,

tr_Q5F491_Q5F491_CHICK/196-384:0.00792)

62:0.00526,

sp_O15523_DDX3Y_HUMAN/202-390:0.01326)

100:0.03109)

100:0.07193,

Cioin2_260795/74-261:0.11364)

22:0.03033)

1:0.00937,

sp_Q9VHP0_DDX3_DROME/319-504:0.15481)

1:0.01413,

(

(

(

(

(

(

ANID_10557T0_ANID_10557/210-39:0.10598,

sp_O13370_DED1_SCHPO/193-379:0.10907)

43:0.00579,

sp_Q5KN36_DED1_CRYNE/184-373:0.10536)

60:0.01890,

(

RO3G_10054.1/213-400:0.01597,

RO3G_13096.1/210-397:0.01595)

100:0.11217)

37:0.00665,

(

sp_P06634_DED1_YEAST/166-351:0.09783,

sp_P24784_DBP1_YEAST/178-363:0.09034)

94:0.03901)

46:0.01036,

RO3G_06827.1/330-519:0.13793)

75:0.02300,

(

BDET_06269_BDEG_06252/230-411:0.15054,

Monbr1_35229/184-366:0.14555)

18:0.00973)

8:0.01003)

1:0.02620,

(

(

(

(

GSEM1T00000833001/180-362:0.03228,

GSHART1T00008160001/179-360:0.03915)

100:0.05310,

(

(

(

LinJ.32.0410/157-339:0.00273,

LmxM.31.0400/165-347:0.00273)

55:0.00138,

LbrM.32.0470/149-331:0.00408)

47:0.00326,

LmjF.32.0400/159-341:0.00767)

100:0.08074)

40:0.01124,

(

Tc00.1047053506213.120/155-337:0.08059,

TvY486_1014010/143-326:0.07788)

58:0.02275)

86:0.02299,

(

Tb927.10.14550/181-364:0.05376,

TcIL3000.10.12440/140-322:0.05553)

100:0.07387)

100:0.08408)

:0.00709,

(

Naegr1_873/50-236:0.19693,

(

RO3G_01343.1/116-301:0.04389,

RO3G_16166.1/121-306:0.04213)

100:0.16767)

25:0.01185)

:0.00722,

Naegr1_913/108-291:0.21267)

:0.00212,

(

(

(

(

(

(

(

(

(

Phyra1_1_50065/63-245:0.01384,

Physo1_1_108834/134-316:0.01348)

100:0.08211,

Esi0186_0022/233-414:0.09034)

94:0.03805,

Auran1_59462/35-222:0.14430)

43:0.01314,

(

Chlre4_421068/185-366:0.00834,

Volca1_82651/179-360:0.00814)

100:0.13846)

20:0.01257,

(

Phatr2_2097/146-327:0.10475,

Thaps3_649/3-179:0.10547)

99:0.05543)

30:0.01167,

(

(

MicpuN3_64594/209-388:0.08404,

tr_Q01A55_Q01A55_OSTTA/22-201:0.08262)

100:0.07175,

(

(

(

(

(

(

(

POPTR_0001s04510.1/182-365:0.01366,

POPTR_0003s21330.1/181-364:0.01351)

100:0.04168,

sp_Q2R1M8_RH52C_ORYSJ/179-361:0.05462)

31:0.00235,

(

sp_Q6Z4K6_RH52B_ORYSJ/193-373:0.01937,

sp_Q75HJ0_RH37_ORYSJ/198-378:0.01930)

100:0.03870)

61:0.01075,

(

POPTR_0006s21070.1/117-297:0.02035,

POPTR_0016s06180.1/179-359:0.01832)

100:0.04732)

56:0.00966,

(

(

sp_Q84W89_RH37_ARATH/183-363:0.02810,

sp_Q8LA13_RH11_ARATH/175-355:0.03267)

96:0.02004,

sp_Q9M2F9_RH52_ARATH/170-350:0.04902)

91:0.02835)

67:0.02633,

(

(

(

(

Phypa1_1_1580/154-334:0.00000,

Phypa1_1_168022/169-349:0.00000)

100:0.01118,

Phypa1_1_21374/165-345:0.01092)

94:0.01193,

Phypa1_1_107568/160-340:0.02122)

100:0.05909,

Selmo1_52088/76-258:0.08179)

57:0.02377)

36:0.00412,

Selmo1_267628/174-353:0.10517)

96:0.04211)

42:0.01498)

15:0.01051,

sp_Q54QS3_DDX3_DICDI/271-456:0.17508)

2:0.00237,

Selmo1_52119/37-237:0.18045)

8:0.01637,

sp_Q0DB53_RH52A_ORYSJ/108-294:0.19249)

1:0.01555)

:0.00452,

(

(

ent_h_262.m00078/137-319:0.00000,

ent_h_381.m00039/36-218:0.00000)

100:0.00000,

ent_h_86.m00152/156-338:0.00000)

100:0.22450)

:0.00639,

(

(

(

(

(

(

TGGT1_081400/254-463:0.00000,

TGME49_026250/254-463:0.00000)

100:0.00000,

TGVEG_067220/254-463:0.00000)

100:0.15318,

tr_Q5CQW8_Q5CQW8_CRYPV/225-411:0.15163)

54:0.00992,

tr_Q4MZN9_Q4MZN9_THEPA/247-407:0.15231)

96:0.04558,

CMER_CMT173C/192-383:0.20981)

22:0.01048,

(

(

(

tr_Q65XX1_Q65XX1_CAEEL/163-346:0.00000,

tr_Q95XY1_Q95XY1_CAEEL/147-330:0.00000)

100:0.00000,

tr_Q9N3F4_Q9N3F4_CAEEL/144-327:0.00000)

100:0.14867,

tr_Q4W5R4_Q4W5R4_CAEEL/190-375:0.16111)

99:0.06503)

3:0.00879)

:0.00993,

(

(

(

(

Tb09.211.3510/313-488:0.03430,

TcIL3000.0.56050/381-556:0.03388)

66:0.01931,

(

Tc00.1047053510741.180/369-544:0.04419,

TvY486_0906020/318-493:0.04672)

36:0.00767)

99:0.03548,

GSEM1T00007611001/33-208:0.08455)

71:0.01231,

(

(

LbrM.34.3010/429-604:0.00292,

LmjF.35.3100/494-669:0.00277)

68:0.00146,

(

LinJ.35.3150/496-671:0.00000,

LmxM.34.3100/498-673:0.00000)

67:0.00422)

100:0.09138)

100:0.14346)

:0.01042,

(

(

(

(

(

(

(

sp_Q9NQI0-1_DDX4_HUMAN/312-491:0.00000,

sp_Q9NQI0-2_DDX4_HUMAN/278-457:0.00000)

100:0.09984,

tr_Q9DGR8_Q9DGR8_CHICK/260-438:0.10128)

98:0.03345,

tr_O42107_O42107_DANRE/301-480:0.13065)

93:0.04019,

Cioin2_229932/194-373:0.17245)

79:0.01410,

Nemve1_88129/11-155:0.21549)

45:0.02570,

Nemve1_230331/2-157:0.20625)

19:0.02593,

sp_P09052_VASA_DROME/269-442:0.23019)

7:0.01610)

:0.00542,

(

(

(

sp_P34689_GLH1_CAEEL/365-545:0.02899,

sp_Q966L9_GLH2_CAEEL/576-755:0.03212)

100:0.08264,

sp_O01836_GLH3_CAEEL/322-502:0.10841)

100:0.15222,

tr_Q8IAU1_Q8IAU1_PLAF7/386-595:0.24681)

23:0.01266)

:0.02241,

(

(

MicpuN3_58098/25-199:0.22802,

tr_Q01BD2_Q01BD2_OSTTA/55-226:0.21643)

90:0.07171,

(

(

(

(

(

Chlre4_400295/115-314:0.16138,

Volca1_103050/275-488:0.17362)

71:0.04726,

(

(

(

Auran1_2696/1-164:0.16999,

Esi0014_0190/170-343:0.17592)

65:0.02100,

(

Phatr2_bd_920/162-335:0.11476,

Thaps3_31037/72-245:0.11780)

100:0.07642)

53:0.02290,

(

(

(

(

Chlre4_376403/149-319:0.01399,

Volca1_81727/146-316:0.01525)

100:0.14237,

(

(

(

(

(

(

(

POPTR_0001s35150.1/189-359:0.02361,

POPTR_0017s10760.1/178-348:0.02318)

100:0.04705,

(

(

sp_Q8H136-1_RH14_ARATH/182-352:0.00000,

sp_Q8H136-2_RH14_ARATH/182-352:0.00000)

100:0.05463,

(

sp_Q9LYJ9-1_RH46_ARATH/185-355:0.00112,

sp_Q9LYJ9-2_RH46_ARATH/1-160:-0.00112)

100:0.05718)

80:0.01714)

34:0.00825,

(

(

sp_Q5VQL1-1_RH14_ORYSJ/204-374:0.00000,

sp_Q5VQL1-2_RH14_ORYSJ/255-425:0.00000)

100:0.00000,

sp_Q5VQL1-3_RH14_ORYSJ/204-374:0.00000)

100:0.07423)

26:0.00610,

(

sp_Q5JKF2-1_RH40_ORYSJ/174-344:0.00000,

sp_Q5JKF2-2_RH40_ORYSJ/33-203:0.00000)

100:0.08245)

26:0.01330,

(

(

POPTR_0010s16220.1/172-342:0.04495,

sp_Q9SQV1_RH40_ARATH/459-629:0.04861)

99:0.03818,

tr_Q2QZE8_Q2QZE8_ORYSJ/628-798:0.08462)

59:0.01273)

30:0.00704,

(

(

Phypa1_1_107194/174-344:0.02032,

Phypa1_1_180402/179-349:0.02061)

100:0.06869,

Selmo1_441099/180-374:0.10790)

40:0.02008)

80:0.02001,

Phypa1_1_121151/134-304:0.13390)

97:0.03615)

39:0.00673,

MicpuN3_98380/149-322:0.18403)

51:0.02656,

(

MicpuN3_58886/180-369:0.09734,

tr_Q00T47_Q00T47_OSTTA/110-299:0.09740)

100:0.11175)

19:0.01352)

22:0.01034)

17:0.01096,

Auran1_1175/57-246:0.23376)

4:0.00888,

(

Auran1_24989/118-288:0.22585,

(

MicpuN3_66819/24-217:0.21618,

tr_Q012T2_Q012T2_OSTTA/72-239:0.21591)

78:0.02505)

25:0.01482)

2:0.01189,

(

MicpuN3_67469/22-203:0.15576,

tr_Q015I7_Q015I7_OSTTA/125-308:0.15193)

99:0.11260)

:0.00882)

:0.00878)

:0.00582)

:0.00071)

:0.00406,

(

(

(

(

(

(

LmjF.05.0590/322-535:0.02159,

LinJ.05.0590/282-528:0.02167)

61:0.00512,

LmxM.05.0590/315-528:0.03006)

100:0.03658,

LbrM.23.1900/305-518:0.06673)

100:0.16609,

(

(

Tb927.7.7300/301-541:0.13465,

TcIL3000.7.5920/25-260:0.13289)

100:0.06896,

(

Tc00.1047053510609.110/235-449:0.17489,

TvY486_0706950/256-497:0.19256)

65:0.02156)

67:0.02001)

54:0.01686,

GSEM1T00005618001/251-509:0.24551)

98:0.07973,

(

(

(

(

(

(

(

(

(

BDET_04152_BDEG_04141/346-545:0.13527,

RO3G_14054.1/354-548:0.13653)

89:0.03942,

sp_Q5KNF8_PRP28_CRYNE/339-534:0.18275)

49:0.01247,

ANID_01634T0_ANID_01634/370-57:0.19336)

50:0.01713,

(

(

(

(

(

(

tr_Q6P9Z2_Q6P9Z2_DANRE/402-603:0.01726,

(

sp_Q9BUQ8_DDX23_HUMAN/415-616:0.00000,

tr_B3KY11_B3KY11_HUMAN/395-596:0.00000)

100:0.01740)

100:0.05533,

Cioin2_295232/358-558:0.07162)

53:0.00827,

tr_Q95SF2_Q95SF2_DROME/237-437:0.08129)

76:0.01463,

Nemve1_228991/374-573:0.09714)

96:0.03344,

tr_Q95QN2_Q95QN2_CAEEL/325-525:0.13132)

71:0.02174,

Monbr1_10827/297-497:0.15421)

100:0.04854)

32:0.01107,

sp_Q9Y7T7_PRP28_SCHPO/273-466:0.21087)

80:0.03070,

(

(

(

(

(

(

Phyra1_1_81819/393-610:0.00990,

Physo1_1_143804/395-608:0.00879)

100:0.15527,

Auran1_10388/200-398:0.16453)

50:0.00825,

Esi0121_0062/600-801:0.17141)

92:0.03137,

(

Phatr2_12981/63-264:0.13365,

Thaps3_13335/111-314:0.13368)

100:0.07320)

52:0.01749,

(

(

(

(

(

(

Chlre4_136917/318-509:0.03079,

Volca1_77867/179-370:0.03171)

100:0.06755,

(

(

(

(

(

POPTR_0012s04320.1/138-329:0.00854,

POPTR_0015s04700.1/314-505:0.00708)

98:0.02375,

Selmo1_165735/178-369:0.02833)

21:0.00332,

sp_Q53RK8_RH21_ORYSJ/339-530:0.03314)

16:0.00866,

sp_P93008_RH21_ARATH/337-528:0.04473)

28:0.01520,

(

Phypa1_1_114798/223-416:0.02931,

Phypa1_1_212087/138-329:0.02277)

70:0.03330)

100:0.04329)

63:0.02986,

sp_Q9FZ92_RH44_ARATH/238-425:0.14448)

54:0.01388,

Selmo1_149865/138-328:0.16362)

61:0.02379,

(

MicpuN3_83331/346-544:0.08980,

tr_Q00ZY0_Q00ZY0_OSTTA/181-382:0.09110)

99:0.08405)

65:0.00903,

sp_Q54Y81_DDX23_DICDI/437-632:0.18620)

79:0.03561)

45:0.01160,

(

(

(

(

(

(

TGME49_098020/761-959:0.00000,

TGVEG_054780/125-323:0.00000)

100:0.00000,

TGGT1_096090/761-959:0.00000)

100:0.08790,

tr_Q8I0W7_Q8I0W7_PLAF7/722-920:0.08798)

95:0.02230,

tr_Q4N2T1_Q4N2T1_THEPA/353-551:0.11338)

100:0.07963,

tr_A3FQ46_A3FQ46_CRYPV/166-346:0.19415)

66:0.02086,

(

paraGSPATP00021822001/259-456:0.15857,

tetra185.m00075/347-544:0.16466)

99:0.06368)

63:0.01809)

68:0.02048)

36:0.00194,

Naegr1_34062/112-288:0.25116)

26:0.01125,

ent_h_201.m00107/200-396:0.26479)

12:0.01245,

sp_P23394_PRP28_YEAST/137-388:0.27074)

7:0.01275)

4:0.02050)

:0.00085,

(

(

(

(

(

(

(

(

(

(

(

(

(

(

(

(

LinJ.10.0120/315-490:0.04521,

LmjF.10.0140/273-448:0.04570)

79:0.01839,

LmxM.10.0140/271-437:0.05891)

94:0.10544,

LbrM.10.0140/267-443:0.17881)

94:0.16363,

(

Selmo1_417192/614-773:0.02580,

Selmo1_430377/585-723:0.01737)

100:0.35313)

22:0.03066,

(

(

TGGT1_056640/282-439:0.00000,

TGME49_066110/282-439:0.00000)

100:0.00000,

TGVEG_080450/282-439:0.00000)

100:0.30352)

2:0.01027,

(

(

ENSTRUP00000049422/25-201:0.15587,

tr_Q08BL1_Q08BL1_DANRE/175-359:0.15627)

100:0.09468,

sp_Q9NUL7_DDX28_HUMAN/152-340:0.24076)

82:0.06122)

2:0.00858,

(

Thaps3_21222/122-323:0.34141,

(

(

Phyra1_1_76922/54-244:0.06113,

Physo1_1_131860/58-253:0.05929)

100:0.23197,

(

Phyra1_1_82726/61-212:0.02019,

Physo1_1_137587/61-212:0.01928)

100:0.28348)

19:0.02371)

2:0.01078)

:0.00573,

(

(

(

(

(

(

(

(

Esi0076_0013/31-186:0.17918,

Thaps3_22965/32-194:0.16698)

52:0.00603,

Phatr2_25184/159-338:0.20978)

78:0.03745,

Auran1_54120/42-213:0.25121)

76:0.01984,

(

(

(

(

sp_Q3E9C3-1_RH58_ARATH/100-270:-0.03669,

sp_Q3E9C3-2_RH58_ARATH/1-112:0.03669)

53:0.14092,

POPTR_0010s10230.1/102-275:0.09519)

30:0.00953,

sp_Q0JFN7_RH58_ORYSJ/65-234:0.10949)

53:0.12078,

(

Phypa1_1_93276/29-207:0.18043,

Selmo1_413731/144-327:0.19036)

94:0.03238)

53:0.05927)

42:0.03046,

CMER_CMR374C/182-375:0.32000)

31:0.03327,

(

(

CMER_CMG001C/1-118:0.02589,

CMER_CMO267C/167-340:-0.00894)

97:0.26289,

(

tr_C9JL89_C9JL89_HUMAN/31-86:-0.06905,

Thaps3_35723/2-131:0.06905)

62:0.29016)

23:0.08346)

:0.00692,

(

(

(

TGME49_091670/250-454:0.00000,

TGVEG_084800/250-454:0.00000)

100:0.00000,

TGGT1_031770/250-454:0.00000)

100:0.31713,

(

Esi0211_0014/243-421:0.30456,

(

Phatr2_45898/115-344:0.21092,

Thaps3_262908/3-161:0.17617)

100:0.11712)

36:0.00471)

51:0.03462)

:0.00653,

(

CMER_CMP222C/101-306:0.31487,

(

(

(

Chlre4_120099/25-200:0.11982,

Volca1_63761/28-91:0.03643)

48:0.09352,

(

(

(

(

POPTR_0007s13210.1/64-242:0.00000,

POPTR_0007s13210.2/64-242:0.00000)

100:0.14395,

sp_Q9SW44_RH16_ARATH/70-248:0.14656)

99:0.05549,

sp_Q6ATJ8_RH16_ORYSJ/116-295:0.21266)

55:0.01098,

(

Phypa1_1_75595/20-195:0.19879,

Selmo1_440996/37-212:0.19325)

49:0.00959)

73:0.01444)

44:0.03998,

(

MicpuN3_113907/40-215:0.20840,

tr_Q01FU1_Q01FU1_OSTTA/39-216:0.24303)

100:0.06428)

22:0.01984)

5:0.01691)

:0.00851)

:0.00020,

(

Cioin2_298478/168-346:0.32081,

(

(

Chlre4_144028/16-213:0.12874,

Volca1_98000/79-276:0.12540)

100:0.21699,

(

MicpuN3_64320/158-366:0.32030,

(

(

(

(

POPTR_0008s19830.1/111-272:0.14666,

sp_Q944S1_RH22_ARATH/107-277:0.15769)

92:0.03217,

(

sp_Q6H601-1_RH22_ORYSJ/108-277:0.00000,

sp_Q6H601-2_RH22_ORYSJ/108-277:0.00000)

100:0.18457)

100:0.05255,

Phypa1_1_181817/110-283:0.23738)

55:0.01616,

Selmo1_11301/36-213:0.23823)

97:0.05332)

21:0.01808)

4:0.02114)

1:0.01470)

:0.00478,

(

(

(

(

(

(

(

(

Volca1_105409/351-491:0.36958,

MicpuN3_56635/803-957:0.36792)

24:0.04057,

CMER_CMH155C/214-377:0.40403)

3:0.02387,

(

(

tr_Q4N9A2_Q4N9A2_THEPA/203-503:0.41407,

(

(

(

Naegr1_46148/53-168:0.14983,

Naegr1_71451/5-156:0.19799)

75:0.02402,

(

Naegr1_62154/49-192:0.00000,

Naegr1_76775/49-192:0.00000)

100:0.21713)

100:0.16554,

sp_O74356_YH16_SCHPO/93-252:0.40222)

11:0.01198)

:0.01190,

(

(

(

(

(

GSEM1T00000680001/1-37:-0.04165,

paraGSPATP00028096001/274-412:0.04165)

6:0.16168,

(

paraGSPATP00033266001/166-331:0.13608,

paraGSPATP00014170001/244-385:0.13152)

45:0.08402)

5:0.08647,

tetra17.m00381/382-530:0.30650)

3:0.04777,

(

(

(

(

(

(

(

Chlre4_131439/51-184:0.02693,

Volca1_57571/150-302:0.03277)

100:0.06710,

(

MicpuN3_103130/133-286:0.04486,

tr_Q01AR4_Q01AR4_OSTTA/85-238:0.04605)

100:0.04896)

52:0.01002,

(

(

(

POPTR_0014s10790.1/106-225:0.02425,

sp_Q9SYI0_SECA_ARATH/159-290:0.02660)

100:0.05137,

Phypa1_1_202365/66-196:0.07310)

62:0.01174,

Selmo1_156007/51-181:0.08223)

56:0.01272)

99:0.04859,

MicpuN3_101824/176-312:0.16417)

68:0.02694,

(

(

Phatr2_9327/103-224:0.05077,

Thaps3_33558/84-248:0.06398)

100:0.08254,

Esi0064_0012/115-267:0.13902)

83:0.03442)

27:0.01375,

(

Auran1_29609/80-215:0.18535,

(

Chlre4_289849/78-211:0.04574,

Volca1_98099/267-400:0.04381)

99:0.15420)

21:0.00773)

40:0.01711,

CMER_CMV071C/63-194:0.22842)

88:0.12216)

4:0.03192,

(

TcIL3000.0.24270/191-325:0.10727,

TcIL3000.0.36670/393-531:0.11495)

100:0.29265)

2:0.02925)

:0.00435)

:0.00329,

(

(

(

(

(

(

(

(

(

(

(

(

(

tr_Q55CN3_Q55CN3_DICDI/368-511:0.43776,

(

(

(

TGGT1_009750/1073-1229:0.00000,

TGVEG_073940/1073-1229:0.00000)

100:0.00324,

TGME49_060450/1073-1229:0.00313)

100:0.36027,

(

TGGT1_081240/301-540:0.00207,

TGME49_026090/325-564:0.00210)

100:0.31280)

58:0.07827)

13:0.02947,

(

Auran1_60443/159-372:0.00000,

Auran1_71747/159-372:0.00000)

100:0.46332)

3:0.01166,

(

(

(

(

(

ANID_05092T0_ANID_05092/917-10:0.34014,

Physo1_1_125480/113-263:0.33771)

66:0.02341,

(

sp_Q1RKN3_TLH2_SCHPO/1195-1364:0.00000,

sp_Q5EAK4_TLH1_SCHPO/1376-1545:0.00000)

100:0.33720)

76:0.03406,

(

Thaps3_10537/789-960:0.00291,

Thaps3_8231/646-817:0.00290)

100:0.42746)

34:0.01934,

Phatr2_48289/596-751:0.39999)

20:0.00189,

Thaps3_11405/702-851:0.40799)

11:0.01933)

1:0.00372,

(

(

(

RO3G_03958.1/36-235:0.45947,

(

ent_h_335.m00059/60-223:-0.00154,

(

ent_h_4.m00591/60-217:-0.00276,

ent_h_4.m00589/60-218:0.00276)

60:0.00154)

100:0.43940)

52:0.02499,

Cioin2_227137/8-349:0.44129)

22:0.02265,

(

(

(

GSEM1T00007412001/242-417:0.08717,

GSHART1T00002220001/201-373:0.08624)

100:0.09469,

(

(

(

LinJ.31.0080/228-400:0.01132,

LmxM.30.0070/228-400:0.01180)

95:0.01317,

LmjF.31.0070/228-400:0.02440)

95:0.02523,

LbrM.31.0070/228-400:0.04991)

100:0.13191)

100:0.04166,

(

(

(

Tb927.10.12310/217-389:0.14166,

TcIL3000.10.10530/271-443:0.14158)

97:0.03519,

Tc00.1047053506495.20/244-416:0.17868)

70:0.01083,

TvY486_1011990/237-409:0.18426)

97:0.04026)

100:0.20261)

2:0.01121)

:0.00652,

(

(

Chlre4_173928/9-179:0.36187,

Volca1_107472/21-173:0.42384)

10:0.01794,

(

tr_O76911_O76911_DROME/396-563:0.40473,

tr_Q9VL52_Q9VL52_DROME/515-689:0.40609)

37:0.03229)

:0.00462)

:0.00109,

(

sp_P32639_BRR2_YEAST/1349-1521:0.41193,

(

tr_C0H5F0_C0H5F0_PLAF7/323-470:0.36162,

tr_Q8ILK9_Q8ILK9_PLAF7/65-254:0.38102)

64:0.03983)

8:0.02023)

:0.00202,

(

(

(

(

(

(

(

(

(

tr_Q19614_Q19614_CAEEL/10-187:-0.34501,

(

(

(

(

Phypa1_1_231338/17-146:0.01790,

Phypa1_1_64697/18-146:0.02862)

76:0.01353,

Phypa1_1_95501/17-146:0.02887)

56:0.01089,

Phypa1_1_96223/18-146:0.04543)

89:0.03220,

Phypa1_1_67739/221-338:0.08954)

67:0.26185)

36:0.09077,

(

(

(

paraGSPATP00012558001/64-211:0.05121,

paraGSPATP00016216001/64-287:0.05690)

100:0.21028,

TcIL3000.3.2000/20-140:0.24428)

96:0.05405,

ENSTRUP00000024839/16-180:0.32835)

96:0.03294)

6:0.02032,

(

GSHART1T00000007001/18-180:0.32391,

(

tr_Q2TB79_Q2TB79_HUMAN/18-203:0.26363,

Thaps3_268868/21-140:0.25304)

81:0.04291)

33:0.06131)

1:0.04110,

tetra3726.m00032/64-184:0.36819)

1:0.02055,

(

(

(

(

(

(

ANID_07652T0_ANID_07652/241-36:0.28913,

RO3G_01272.1/1145-1321:0.30611)

99:0.05680,

(

Monbr1_650/374-503:0.16728,

sp_Q09820_RENT1_SCHPO/397-527:0.16872)

100:0.19660)

52:0.01569,

(

tr_E1BY80_E1BY80_CHICK/754-893:0.00000,

tr_E1BZJ8_E1BZJ8_CHICK/756-895:0.00000)

100:0.38979)

40:0.01576,

(

Esi0017_0201/1453-1619:0.16509,

Monbr1_38574/833-945:0.14465)

88:0.22725)

58:0.02591,

(

(

(

(

sp_Q54MD4_RFC4_DICDI/26-152:0.18702,

tetra21.m00242/58-181:0.17588)

86:0.03621,

Phatr2_9547/32-158:0.21034)

64:0.02666,

LbrM.34.3160/44-167:0.26045)

100:0.13979,

RO3G_16319.1/1052-1191:0.38627)

53:0.02083)

22:0.01449,

(

(

(

LinJ.21.1430/254-400:0.02366,

LmxM.21.1190/257-403:0.02396)

42:0.00337,

LmjF.21.1190/254-405:0.02725)

100:0.28963,

Tb927.8.3560/244-381:0.31258)

100:0.10725)

10:0.00701)

:0.00957,

tr_Q4N6M2_Q4N6M2_THEPA/135-318:0.43409)

:0.00428,

(

Tc00.1047053506635.100/252-386:0.14423,

TcIL3000.0.10180/254-388:0.15947)

100:0.26233)

:0.01359,

(

Esi0095_0005/229-401:0.38132,

(

(

sp_O75643-2_U520_HUMAN/482-583:0.00454,

tr_C9JAQ9_C9JAQ9_HUMAN/482-583:0.00526)

100:0.10498,

tr_Q5F463_Q5F463_CHICK/482-543:0.06754)

95:0.28565)

14:0.03586)

:0.00593,

(

(

(

(

(

(

sp_Q1MTR1_IRC3_SCHPO/28-187:0.25786,

tr_Q5KCW6_Q5KCW6_CRYNE/67-254:0.24214)

51:0.02021,

(

ANID_06707T0_ANID_06707/59-217:0.27745,

sp_Q06683_IRC3_YEAST/34-200:0.27450)

29:0.01011)

45:0.02092,

(

BDET_02073_BDEG_02069/11-149:0.26300,

Monbr1_36233/70-228:0.24435)

78:0.04479)

100:0.09512,

(

(

(

(

(

(

(

(

(

(

(

(

(

(

sp_O13768_ERCC3_SCHPO/325-485:0.05941,

sp_Q00578_RAD25_YEAST/363-523:0.05860)

99:0.03701,

RO3G_09652.1/339-499:0.09342)

95:0.04413,

tr_Q5KNM9_Q5KNM9_CRYNE/358-516:0.13946)

43:0.01989,

ANID_08201T0_ANID_08201/343-50:0.16151)

72:0.02354,

BDET_05205_BDEG_05190/375-539:0.17687)

41:0.01670,

(

BDET_00829_BDEG_00825/347-507:0.05235,

BDET_01855_BDEG_01851/346-518:0.05324)

100:0.13986)

31:0.03601,

(

(

(

(

(

(

(

(

Esi0012_0116/410-568:0.12705,

sp_O00835_ERCC3_DICDI/319-479:0.13710)

49:0.02108,

(

(

Phatr2_20574/239-396:0.06997,

Thaps3_33970/242-400:0.07560)

100:0.07149,

(

Phyra1_1_72320/324-482:0.00616,

Physo1_1_108640/288-446:0.00641)

100:0.14285)

39:0.00487)

15:0.00218,

(

(

MicpuN3_77343/332-494:0.07702,

tr_Q01C90_Q01C90_OSTTA/310-472:0.07635)

98:0.06333,

(

(

(

(

(

(

(

POPTR_0001s09670.1/298-458:0.00000,

POPTR_0001s09670.2/281-441:0.00000)

100:0.00000,

POPTR_0001s09670.3/298-458:0.00000)

100:0.02762,

(

sp_Q38861_XPB1_ARATH/283-443:0.01588,

sp_Q9FUG4_XPB2_ARATH/283-443:0.01517)

67:0.01275)

71:0.00891,

tr_Q0JK78_Q0JK78_ORYSJ/283-443:0.03612)

46:0.00540,

Phypa1_1_168477/250-410:0.04196)

63:0.01075,

(

Selmo1_147068/231-391:0.02070,

Selmo1_230853/236-396:0.02278)

98:0.03079)

100:0.05916,

Volca1_90307/653-813:0.11494)

84:0.02331)

62:0.02093)

55:0.02197,

CMER_CMH245C/473-630:0.17149)

14:0.00926,

Auran1_521/244-402:0.18653)

25:0.01349,

Naegr1_50960/349-510:0.19766)

30:0.01779,

(

(

(

(

(

(

(

ENSTRUP00000044019/315-476:0.01016,

sp_Q7ZVV1_ERCC3_DANRE/316-477:0.00836)

65:0.00450,

sp_P19447_ERCC3_HUMAN/317-478:0.01402)

68:0.00530,

sp_Q5ZKK7_ERCC3_CHICK/314-475:0.01939)

100:0.06615,

Cioin2_290040/330-489:0.08253)

54:0.00927,

(

sp_Q02870_ERCC3_DROME/333-492:0.00000,

tr_B7Z0G1_B7Z0G1_DROME/333-492:0.00000)

100:0.09230)

95:0.04714,

Nemve1_96883/283-431:0.13798)

59:0.02446,

tr_Q95PZ4_Q95PZ4_CAEEL/324-489:0.16110)

89:0.05205)

13:0.00626,

Monbr1_32554/357-515:0.21879)

6:0.01127)

41:0.01111,

(

(

(

(

TGGT1_108090/475-633:0.00000,

TGME49_069660/475-633:0.00000)

100:0.00000,

TGVEG_016890/475-633:0.00000)

100:0.12476,

tr_Q5CW21_Q5CW21_CRYPV/317-475:0.12681)

92:0.02515,

(

tr_Q8IJ31_Q8IJ31_PLAF7/390-549:0.14230,

tr_Q4N5Z3_Q4N5Z3_THEPA/287-445:0.14701)

36:0.00630)

100:0.08701)

88:0.03391,

ent_h_281.m00049/230-388:0.28173)

45:0.01189,

(

ent_h_40.m00205/188-338:0.00000,

ent_h_40.m00212/22-172:0.00000)

100:0.30388)

25:0.00634,

RO3G_15931.1/86-250:0.29832)

10:0.00822,

(

(

(

GSEM1T00000074001/427-585:0.05369,

GSHART1T00003511001/424-584:0.04694)

100:0.06795,

(

(

(

LinJ.29.0610/480-642:0.01554,

LmxM.08_29.0590/480-642:0.01514)

35:0.00544,

LmjF.29.0590/480-642:0.01910)

36:0.00736,

LbrM.29.0600/482-644:0.02945)

100:0.09006)

86:0.02223,

(

(

(

Tb927.3.5100/384-550:0.04374,

TcIL3000.3.3090/389-555:0.04010)

88:0.02019,

TvY486_0304470/376-540:0.06213)

68:0.00925,

Tc00.1047053510149.50/376-542:0.07019)

100:0.06619)

100:0.16388)

18:0.00580,

(

(

GSEM1T00002725001/219-431:0.09692,

GSHART1T00005335001/219-431:0.10026)

100:0.10205,

(

(

(

(

LinJ.32.4070/220-424:0.02445,

LmjF.32.3920/220-424:0.02433)

43:0.00304,

LmxM.31.3920/220-424:0.02623)

99:0.02575,

LbrM.32.4160/220-424:0.05351)

100:0.12600,

(

(

Tb11.01.7950/202-404:0.12809,

(

TcIL3000.11.16180/202-405:0.13090,

TvY486_1117180/228-432:0.12890)

43:0.00556)

36:0.00344,

Tc00.1047053511527.20/202-399:0.13625)

100:0.03610)

65:0.02449)

100:0.11318)

36:0.01338,

(

(

paraGSPATP00016096001/265-427:0.24507,

tetra3684.m00016/351-523:0.23940)

90:0.05689,

(

paraGSPATP00004916001/220-377:0.30659,

tetra3713.m01020/257-432:0.29597)

81:0.01936)

42:0.01583)

100:0.08138)

61:0.02457,

MicpuN3_55566/325-500:0.44487)

8:0.00627,

(

(

Tc00.1047053511313.40/146-335:0.19585,

TcIL3000.5.2080/427-624:0.18836)

100:0.22873,

Naegr1_69258/103-277:0.41363)

21:0.01254)

1:0.00741)

:0.00762)

:0.00306,

(

(

(

(

(

(

(

(

(

sp_O13559_YRF14_YEAST/379-550:0.00000,

sp_P24088_YRF11_YEAST/793-964:0.00000)

98:0.00000,

sp_P40105_YRF12_YEAST/679-850:0.00000)

84:0.00000,

sp_P53345_YRF13_YEAST/857-1028:0.00000)

97:0.00000,

sp_P53819_YRF16_YEAST/857-1028:0.00000)

84:0.00000,

sp_Q03099_YMN3_YEAST/371-542:0.00000)

98:0.00443,

sp_Q08995_YP204_YEAST/1-165:0.00163)

33:0.00334,

(

(

(

sp_P38899_YH18_YEAST/307-478:0.00000,

sp_Q3E7Y5_YB111_YEAST/371-542:0.00000)

85:0.00437,

sp_P43538_YFG6_YEAST/1-165:0.00169)

20:0.00224,

(

(

sp_P40434_YIR7_YEAST/668-835:0.00299,

sp_P40889_YJW5_YEAST/668-835:0.00296)

44:0.00151,

sp_Q3E7X8_YE077_YEAST/222-389:0.00444)

10:0.00075)

8:0.00113)

29:0.00285,

sp_P38721_YHF0_YEAST/1-165:0.00783)

100:0.41217,

(

sp_Q587J7-1_TDR12_HUMAN/444-59:0.39613,

Naegr1_62031/5-166:0.43452)

10:0.00885)

:0.00974)

:0.00521,

(

(

(

tr_Q4N1K8_Q4N1K8_THEPA/27-225:0.38149,

tr_Q8I625_Q8I625_PLAF7/152-332:0.40758)

25:0.01787,

tr_Q86IC5_Q86IC5_DICDI/291-475:0.44967)

2:0.00347,

(

(

tetra3702.m00259/754-903:0.36951,

paraGSPATP00019417001/897-1031:0.36500)

73:0.03042,

tr_O01976_O01976_CAEEL/70-188:0.37008)

20:0.02738)

:0.02072)

:0.00110,

(

(

(

(

(

(

(

(

(

(

(

(

(

(

(

(

(

(

(

(

(

(

(

(

(

(

(

(

(

sp_O42945_DHX15_SCHPO/78-239:0.09852,

sp_P53131_PRP43_YEAST/105-257:0.09102)

44:0.00995,

ANID_00133T0_ANID_00133/111-26:0.10770)

73:0.02846,

(

(

BDET_06754_BDEG_06736/91-242:0.11413,

RO3G_08924.1/76-228:0.10956)

47:0.01630,

tr_Q5KEX1_Q5KEX1_CRYNE/93-262:0.13753)

9:0.00022)

39:0.02162,

(

(

paraGSPATP00022180001/69-220:0.08536,

tetra3760.m00252/100-250:0.08914)

99:0.04716,

(

Phyra1_1_71468/55-203:0.02065,

Physo1_1_108590/73-220:0.01989)

100:0.11488)

21:0.01267)

8:0.00458,

(

(

(

(

Cioin2_261664/40-195:0.00000,

Cioin2_295016/85-240:0.00000)

100:0.10640,

Monbr1_33608/151-228:0.08591)

12:0.01482,

(

(

(

(

sp_O43143_DHX15_HUMAN/149-301:0.01267,

tr_Q5F3A9_Q5F3A9_CHICK/116-268:0.01347)

88:0.01412,

ENSTRUP00000035776/17-180:0.02836)

99:0.05937,

(

Nemve1_132292/1-69:-0.00151,

Nemve1_151082/10-130:0.01601)

66:0.08753)

18:0.01006,

tr_Q7K3M5_Q7K3M5_DROME/84-234:0.09999)

17:0.02278)

11:0.01113,

(

sp_Q20875_DHX15_CAEEL/88-246:0.00000,

tr_Q8MQ21_Q8MQ21_CAEEL/88-246:0.00000)

100:0.13038)

15:0.02690)

5:0.00767,

(

(

(

(

TGGT1_113930/136-285:0.00000,

TGME49_033520/136-285:0.00000)

100:0.00000,

TGVEG_022010/136-285:0.00000)

100:0.13448,

(

Phatr2_23865/50-224:0.10636,

Thaps3_42282/60-225:0.10448)

89:0.03766)

6:0.00238,

Esi0045_0059/66-216:0.14163)

11:0.01711)

2:0.00657,

(

(

(

(

(

Chlre4_185922/64-210:0.00776,

Volca1_72914/64-214:0.01265)

100:0.07235,

(

(

(

Phypa1_1_176656/67-218:0.00000,

Phypa1_1_204131/67-218:0.00000)

100:0.00332,

Phypa1_1_227553/69-220:0.00326)

100:0.06876,

(

(

(

POPTR_0002s19340.1/68-231:0.03265,

POPTR_0014s11320.1/69-232:0.03443)

99:0.02854,

tr_Q10MC6_Q10MC6_ORYSJ/76-227:0.05305)

41:0.00779,

(

sp_O22899_DHX15_ARATH/79-233:0.03767,

tr_Q9LZQ9_Q9LZQ9_ARATH/58-229:0.04620)

86:0.02435)

50:0.00701)

71:0.01659)

82:0.02540,

tr_Q01GC6_Q01GC6_OSTTA/42-207:0.11213)

51:0.02037,

sp_Q54NJ4_DHX15_DICDI/89-240:0.13201)

33:0.02252,

tr_Q8I2X7_Q8I2X7_PLAF7/185-330:0.14554)

6:0.01262)

3:0.01033,

(

(

(

GSEM1T00004952001/37-190:0.03914,

GSHART1T00002644001/37-190:0.03878)

98:0.03281,

(

(

(

LmjF.35.1200/42-190:0.00000,

LmxM.34.1200/42-190:0.00000)

100:0.00285,

LinJ.35.1210/42-190:0.00386)

99:0.02010,

LbrM.34.1120/42-190:0.02352)

100:0.04663)

83:0.01617,

(

(

Tb927.5.1150/53-200:0.04810,

TvY486_0500770/47-194:0.04650)

52:0.00936,

(

TcIL3000.5.1020/40-188:0.00350,

TcIL3000.5.1050/40-188:0.00321)

100:0.04810)

74:0.03634)

62:0.08783)

1:0.00601,

(

tr_Q4N701_Q4N701_THEPA/92-242:0.17179,

(

tr_Q5CVG8_Q5CVG8_CRYPV/58-212:0.16656,

CMER_CMM048C/74-235:0.16221)

22:0.00506)

22:0.01480)

1:0.01095,

ent_h_6.m00420/47-202:0.20262)

3:0.02007,

(

(

(

(

(

(

(

(

(

(

(

(

ANID_04032T0_ANID_04032/184-35:0.09325,

sp_Q9P774_PRP16_SCHPO/488-655:0.09128)

31:0.01099,

tr_Q5KGT3_Q5KGT3_CRYNE/554-721:0.10210)

25:0.01345,

BDET_07405_BDEG_07385/420-587:0.11899)

32:0.00268,

RO3G_00192.1/519-686:0.11860)

61:0.02367,

(

(

(

(

Chlre4_343909/496-663:0.03621,

Volca1_100603/786-953:0.03522)

100:0.06667,

(

(

(

(

POPTR_0010s17940.1/582-749:0.02279,

tr_Q9LXT8_Q9LXT8_ARATH/529-692:0.01989)

96:0.02631,

tr_Q7XIR8_Q7XIR8_ORYSJ/606-746:0.03150)

67:0.01179,

Phypa1_1_172110/594-761:0.06158)

96:0.03573,

(

MicpuN3_61000/626-793:0.03020,

tr_Q012X2_Q012X2_OSTTA/495-662:0.02932)

100:0.07223)

38:0.00720)

43:0.01098,

(

Phyra1_1_50424/222-389:0.01768,

Physo1_1_115314/169-336:0.01803)

100:0.09704)

56:0.02372,

(

(

(

(

(

(

(

ENSTRUP00000045080/500-667:0.01804,

tr_Q6P404_Q6P404_DANRE/559-726:0.01768)

100:0.03796,

(

sp_Q92620_PRP16_HUMAN/536-695:0.02845,

tr_Q5ZLE8_Q5ZLE8_CHICK/539-698:0.02780)

96:0.02700)

73:0.01300,

Nemve1_213912/523-690:0.06881)

52:0.00499,

Cioin2_249988/511-675:0.07125)

85:0.02095,

Monbr1_19544/606-794:0.10038)

71:0.02734,

sp_P34498_MOG1_CAEEL/437-604:0.11954)

30:0.01077,

tr_Q54MH4_Q54MH4_DICDI/655-822:0.13344)

13:0.00684)

5:0.00626)

7:0.00812,

(

(

(

(

TGME49_060200/467-686:0.00000,

TGVEG_074170/467-686:0.00000)

100:0.00226,

TGGT1_010030/467-686:0.00229)

100:0.12949,

tr_Q5CYX6_Q5CYX6_CRYPV/331-482:0.12482)

46:0.01928,

(

(

paraGSPATP00013345001/313-480:0.00000,

paraPTETP3500007001/313-480:0.00000)

100:0.11176,

tetra3693.m00083/420-589:0.11443)

89:0.03218)

9:0.00613)

4:0.00523,

tr_Q4MZW5_Q4MZW5_THEPA/320-471:0.15447)

10:0.00249,

(

Auran1_200/188-347:0.00000,

Auran1_55633/225-384:0.00000)

100:0.15131)

26:0.02716,

(

tr_C0H5K5_C0H5K5_PLAF7/494-642:0.17680,

ent_h_59.m00198/234-383:0.17694)

8:0.00643)

7:0.00491,

(

(

(

(

(

(

(

ANID_04721T0_ANID_04721/573-73:0.10343,

tr_Q5KJ25_Q5KJ25_CRYNE/521-686:0.10741)

38:0.00842,

(

BDET_03296_BDEG_03288/543-710:0.10540,

RO3G_10269.1/386-544:0.10214)

25:0.00507)

25:0.01074,

sp_O42643_PRP22_SCHPO/506-672:0.12291)

33:0.01552,

sp_P24384_PRP22_YEAST/479-645:0.14151)

19:0.02431,

tr_A3FPT2_A3FPT2_CRYPV/346-513:0.16561)

2:0.00445,

(

(

(

(

sp_Q09530_MOG5_CAEEL/536-702:0.13460,

(

(

paraGSPATP00010045001/474-622:0.00000,

paraPTETP900017001/478-626:0.00000)

100:0.10600,

tetra3704.m00020/631-797:0.10876)

42:0.01819)

3:0.00935,

sp_Q54F05_DHX8_DICDI/504-670:0.13781)

:0.00236,

(

(

(

Auran1_19250/417-583:0.08744,

Esi0427_0011/622-772:0.09799)

80:0.02561,

(

(

Phyra1_1_71538/525-691:0.00592,

Physo1_1_108259/530-696:0.00606)

100:0.10186,

Thaps3_268049/534-699:0.11203)

31:0.00603)

57:0.01896,

(

(

(

(

(

Volca1_104170/655-840:0.07274,

(

MicpuN3_58037/498-663:0.02635,

tr_Q01B22_Q01B22_OSTTA/499-646:0.02095)

100:0.04721)

40:0.00153,

(

(

POPTR_0015s05960.1/520-685:0.01145,

POPTR_0012s01120.1/550-715:0.01265)

47:0.00626,

sp_Q38953_DHX8_ARATH/511-676:0.01784)

100:0.05594)

33:0.01271,

tr_Q5Z9X4_Q5Z9X4_ORYSJ/427-592:0.08655)

38:0.03043,

(

(

(

(

(

ENSTRUP00000005682/477-642:0.01808,

sp_Q14562_DHX8_HUMAN/561-726:0.01806)

100:0.03601,

ENSTRUP00000009629/547-712:0.05435)

74:0.02228,

Cioin2_293737/519-685:0.07862)

78:0.01942,

tr_A1Z9L3_A1Z9L3_DROME/582-747:0.09353)

40:0.00788,

Nemve1_158380/286-392:0.08086)

32:0.01841)

5:0.00612,

(

(

TGGT1_088540/547-713:0.00000,

TGME49_112280/547-713:0.00000)

100:0.00000,

TGVEG_096380/547-713:0.00000)

100:0.12198)

1:0.00800)

:0.01117)

1:0.00903,

tr_Q8IJA4_Q8IJA4_PLAF7/645-792:0.14488)

5:0.01400)

3:0.01290,

(

ent_h_279.m00071/307-454:0.00000,

ent_h_336.m00040/199-346:0.00000)

100:0.17240)

6:0.01573)

:0.00372,

(

(

sp_P15938_PRP16_YEAST/362-516:0.15912,

sp_P20095_PRP2_YEAST/237-389:0.15844)

34:0.02667,

(

(

(

(

(

(

(

(

(

ANID_05827T0_ANID_05827/495-64:0.09971,

(

(

BDET_02379_BDEG_02372/466-613:0.06363,

RO3G_14440.1/407-553:0.06562)

47:0.01324,

(

(

(

Volca1_92322/623-747:0.06099,

tr_Q9VIZ3_Q9VIZ3_DROME/249-416:0.06701)

35:0.01302,

sp_O45244_DHX16_CAEEL/378-528:0.07183)

16:0.01020,

sp_Q54MH3_DHX16_DICDI/470-629:0.08615)

10:0.00640)

5:0.00909)

:0.00683,

tr_Q5KKN7_Q5KKN7_CRYNE/438-588:0.09268)

:0.01348,

(

(

(

(

(

(

(

(

(

tr_Q8VY00_Q8VY00_ARATH/418-566:-0.00194,

tr_Q9LQK8_Q9LQK8_ARATH/434-598:0.00194)

100:0.03318,

POPTR_0015s01110.1/415-574:0.04065)

64:0.01363,

(

tr_O82303_O82303_ARATH/444-610:0.00000,

tr_Q0WVI8_Q0WVI8_ARATH/401-567:0.00000)

100:0.05223)

55:0.01881,

Phypa1_1_180557/392-566:0.08039)

11:0.00474,

Selmo1_82212/400-559:0.08356)

19:0.01065,

tr_Q00WG5_Q00WG5_OSTTA/276-425:0.08750)

18:0.01935,

tr_Q6I5X9_Q6I5X9_ORYSJ/418-569:0.09364)

11:0.00482,

(

(

Cioin2_243596/412-562:0.00000,

Cioin2_250537/52-202:0.00000)

100:0.09453,

(

(

ENSTRUP00000011766/423-573:0.03394,

tr_Q7ZVV8_Q7ZVV8_DANRE/401-576:0.03891)

98:0.03035,

(

(

tr_B0V0F8_B0V0F8_HUMAN/388-563:0.00000,

tr_B4DZ28_B4DZ28_HUMAN/328-503:0.00000)

100:0.00000,

sp_O60231_DHX16_HUMAN/388-563:0.00000)

100:0.07052)

88:0.03157)

14:0.01202)

:0.00356,

sp_Q10752_CDC28_SCHPO/435-581:0.10040)

:0.00581)

:0.00371,

tr_O23511_O23511_ARATH/234-384:0.11633)

:0.00758,

(

(

(

(

(

(

TGGT1_043900/422-566:0.00000,

TGVEG_049280/424-568:0.00000)

100:0.00346,

TGME49_063650/417-561:0.00344)

100:0.07153,

Esi0020_0160/492-641:0.08019)

32:0.01073,

Auran1_231/259-406:0.09665)

30:0.01591,

(

Phyra1_1_71454/270-429:0.01264,

Physo1_1_108933/369-528:0.01236)

100:0.09939)

5:0.00765,

Phatr2_19937/385-533:0.11190)

4:0.01533)

25:0.00898,

tr_A3FQE8_A3FQE8_CRYPV/214-386:0.13381)

25:0.01674,

tr_Q4N829_Q4N829_THEPA/326-470:0.15099)

13:0.01327,

(

paraPTETP13800006001/362-532:0.08850,

tetra3681.m00006/436-586:0.08483)

99:0.08158)

39:0.01848,

ent_h_1.m00659/181-340:0.19046)

5:0.00246)

1:0.00261)

:0.01504,

(

(

(

BDET_05088_BDEG_05073/135-283:0.15713,

tr_Q55CD3_Q55CD3_DICDI/69-237:0.17396)

28:0.02333,

(

(

Cioin2_297060/35-182:0.16284,

Nemve1_174574/49-225:0.16149)

55:0.02276,

(

(

(

tr_E1BYA5_E1BYA5_CHICK/44-190:0.02572,

tr_Q5ZHS8_Q5ZHS8_CHICK/44-139:0.01594)

60:0.02217,

(

sp_Q9H6R0-1_DHX33_HUMAN/70-240:0.00611,

tr_B4DIS6_B4DIS6_HUMAN/129-299:0.00558)

94:0.05537)

88:0.04964,

ENSTRUP00000007955/65-238:0.11140)

91:0.07270)

27:0.01078)

5:0.01625,

(

(

(

(

tr_Q69TI6_Q69TI6_ORYSJ/33-225:0.10128,

tr_Q9FZC3_Q9FZC3_ARATH/51-197:0.10420)

71:0.01112,

POPTR_0008s09640.1/44-219:0.11015)

99:0.05848,

(

(

(

Selmo1_414740/33-209:0.00573,

Selmo1_429199/33-209:0.00557)

100:0.12353,

Phypa1_1_131461/10-147:0.11719)

73:0.02382,

Chlre4_127996/52-205:0.13899)

37:0.01384)

55:0.02182,

RO3G_03287.1/33-176:0.17155)

17:0.01920)

:0.00273)

:0.00748)

:0.00540,

(

(

(

(

Chlre4_120088/9-179:0.05976,

Volca1_84321/9-188:0.05680)

100:0.08748,

MicpuN3_97967/31-184:0.14423)

62:0.01969,

(

(

(

POPTR_0010s06730.1/19-169:0.06931,

tr_Q9C7G2_Q9C7G2_ARATH/18-168:0.06976)

72:0.01345,

tr_Q2R6C2_Q2R6C2_ORYSJ/29-179:0.08589)

100:0.04993,

Selmo1_76120/10-169:0.13882)

88:0.03238)

68:0.03195,

(

(

(

Phyra1_1_40367/15-175:0.00000,

Phyra1_1_85109/76-236:0.00000)

100:0.07769,

Physo1_1_139605/68-257:0.08380)

100:0.11470,

Esi0144_0010/143-325:0.18136)

27:0.02008)

7:0.01456)

:0.00443,

(

(

(

(

(

(

GSEM1T00000767001/392-556:0.02727,

GSHART1T00002858001/392-556:0.02728)

100:0.05290,

(

(

Tb927.10.7280/396-560:0.01781,

TcIL3000.10.6260/7-141:0.00442)

79:0.01357,

TvY486_1007120/399-563:0.02851)

100:0.05283)

50:0.00274,

(

(

(

LinJ.36.2970/419-583:0.00314,

LmxM.36.2830/420-584:0.00292)

82:0.00733,

LmjF.36.2830/420-584:0.01085)

78:0.01245,

LbrM.35.3050/412-576:0.02392)

100:0.06178)

100:0.11157,

Esi0039_0067/330-530:0.19447)

14:0.00666,

(

(

Phyra1_1_71604/44-193:0.00676,

Physo1_1_133613/65-214:0.00657)

100:0.17397,

(

(

TGGT1_098180/246-409:0.00000,

TGME49_016950/246-409:0.00000)

100:0.00000,

TGVEG_037240/246-409:0.00000)

100:0.17651)

35:0.01035)

9:0.02077,

ent_h_37.m00224/22-189:0.21462)

2:0.00978)

:0.00381,

(

(

tr_Q00YQ1_Q00YQ1_OSTTA/84-263:0.22276,

(

(

(

(

BDET_02270_BDEG_02265/7-168:0.15196,

tr_Q5KMH9_Q5KMH9_CRYNE/44-212:0.16481)

45:0.01034,

ANID_01363T0_ANID_01363/34-183:0.15339)

34:0.02169,

(

(

(

(

Chlre4_341576/24-176:0.07612,

Volca1_79766/24-187:0.07420)

100:0.06562,

(

(

POPTR_0004s05200.1/64-217:0.05927,

tr_Q5QNI3_Q5QNI3_ORYSJ/63-216:0.07060)

41:0.00298,

tr_O49516_O49516_ARATH/461-623:0.06845)

100:0.08726)

20:0.00250,

Phypa1_1_108439/57-210:0.15063)

50:0.02856,

(

(

(

Phyra1_1_83907/62-207:0.02119,

Physo1_1_137078/64-228:0.02676)

100:0.11832,

MicpuN3_97165/47-216:0.14943)

49:0.02386,

tr_Q018K5_Q018K5_OSTTA/56-224:0.16947)

9:0.00784)

15:0.00599)

5:0.01262,

(

(

(

Esi0212_0024/39-207:0.18145,

Phatr2_41756/32-168:0.19355)

10:0.01113,

tr_Q55EC3_Q55EC3_DICDI/51-223:0.19774)

4:0.00862,

(

(

Cioin2_291391/42-212:0.16551,

tr_Q9VR29_Q9VR29_DROME/43-210:0.17378)

45:0.02707,

(

(

(

(

ENSTRUP00000002378/48-217:0.04388,

tr_A2VD50_A2VD50_DANRE/48-217:0.04436)

93:0.02333,

(

(

(

sp_Q9H5Z1_DHX35_HUMAN/50-219:-0.00530,

tr_Q5THQ9_Q5THQ9_HUMAN/50-184:0.00530)

83:0.00264,

tr_Q5THR1_Q5THR1_HUMAN/50-219:-0.00264)

98:0.03377,

tr_E1C4U5_E1C4U5_CHICK/50-219:0.02958)

67:0.04751)

61:0.08161,

Monbr1_33958/238-405:0.15534)

24:0.01796,

(

Nemve1_91100/33-203:0.15075,

sp_Q9BKQ8_DHX35_CAEEL/70-241:0.15513)

46:0.02061)

8:0.01934)

5:0.00869)

:0.00287)

2:0.02237)

:0.00615,

(

sp_P36009_DHR2_YEAST/95-247:0.17856,

sp_Q03319_PRH1_SCHPO/92-259:0.17478)

76:0.05104)

:0.00560)

:0.00663,

(

paraGSPATP00021788001/23-175:0.21129,

tetra3812.m02362/55-205:0.20652)

24:0.02723)

:0.00511,

(

tr_Q9VL25_Q9VL25_DROME/64-233:0.20959,

tr_Q5KNB9_Q5KNB9_CRYNE/112-327:0.22004)

35:0.03205)

:0.00856,

(

(

(

(

(

(

sp_Q8IX18-2_DHX40_HUMAN/4-122:0.00000,

tr_C9JEW8_C9JEW8_HUMAN/4-122:0.00000)

60:0.00144,

sp_Q8IX18-1_DHX40_HUMAN/54-221:-0.00144)

60:0.00072,

sp_Q8IX18-3_DHX40_HUMAN/54-221:-0.00072)

60:0.00036,

tr_C9JR60_C9JR60_HUMAN/54-221:-0.00036)

100:0.23960,

(

tr_Q4N8C7_Q4N8C7_THEPA/140-361:0.22055,

tr_Q8I5A4_Q8I5A4_PLAF7/452-599:0.21494)

12:0.02626)

:0.00818,

(

(

(

(

GSEM1T00008158001/374-526:0.06695,

GSHART1T00000152001/266-415:0.09305)

99:0.05230,

(

(

(

LinJ.24.1120/372-540:0.00300,

LmjF.24.1100/424-592:0.00292)

74:0.00706,

LmxM.24.1100/521-689:0.01069)

98:0.01927,

LbrM.24.1110/373-541:0.03103)

100:0.08520)

88:0.03415,

(

(

(

Tb11.02.3460/342-510:0.03753,

Tc00.1047053506203.70/365-517:0.03437)

78:0.02008,

TvY486_1105950/391-543:0.05835)

69:0.01146,

TcIL3000.11.6100/337-503:0.06899)

100:0.07457)

100:0.09644,

(

(

GSEM1T00000551001/174-379:0.07569,

GSHART1T00003062001/174-369:0.08247)

100:0.08806,

(

(

(

(

LinJ.36.0930/189-396:0.01910,

LmxM.36.0870/189-396:0.01936)

91:0.01230,

LmjF.36.0870/189-395:0.03127)

100:0.03623,

LbrM.35.0990/188-395:0.06853)

100:0.07162,

(

Tb927.10.5280/165-354:0.09795,

TvY486_1005320/165-354:0.10205)

100:0.04389)

69:0.01583)

100:0.08486)

5:0.00775)

:0.00401)

:0.00654,

(

(

(

(

(

(

(

LinJ.34.2030/98-262:0.00605,

LmjF.34.2260/98-262:0.00607)

85:0.00993,

LmxM.33.2260/116-263:0.01779)

99:0.02771,

LbrM.20.1760/61-225:0.04361)

100:0.06146,

GSEM1T00003158001/100-244:0.10073)

65:0.02955,

GSHART1T00000825001/79-230:0.15033)

95:0.04848,

(

(

Tb927.4.2390/79-243:0.07667,

TcIL3000.4.2220/81-246:0.08697)

100:0.05160,

TvY486_0402250/48-211:0.12573)

100:0.06181)

92:0.05895,

(

ANID_06085T0_ANID_06085/161-33:0.23134,

tr_A3FQQ7_A3FQQ7_CRYPV/3-166:0.23345)

49:0.02894)

8:0.00707)

:0.00845,

(

(

(

(

GSEM1T00001657001/11-177:0.07838,

GSHART1T00007450001/20-177:0.07985)

100:0.05045,

(

(

(

(

LinJ.36.5920/20-175:0.00789,

LmjF.36.5670/12-175:0.01134)

54:0.00674,

LmxM.36.5670/20-175:0.01570)

86:0.01283,

LbrM.35.5950/20-175:0.03044)

100:0.07175,

(

(

(

Tb927.10.9130/23-177:0.06364,

Tc00.1047053504179.9/26-183:0.06540)

60:0.01138,

TvY486_1008970/23-178:0.07572)

49:0.01016,

TcIL3000.10.7900/18-177:0.08500)

61:0.01462)

98:0.03120)

100:0.12003,

(

(

(

GSEM1T00006356001/162-358:0.05091,

GSHART1T00004870001/172-357:0.05124)

100:0.03137,

(

(

(

LinJ.30.3300/162-358:0.01492,

LmxM.29.3250/162-358:0.01554)

30:0.00151,

LmjF.30.3250/162-358:0.01625)

43:0.00732,

LbrM.30.3290/162-358:0.02314)

100:0.05699)

99:0.03046,

(

(

(

(

TcIL3000.0.53520/173-358:0.00293,

TcIL3000.6.4050/173-358:0.00245)

100:0.05482,

Tb927.6.4600/216-401:0.05808)

76:0.01506,

TvY486_0801420/173-358:0.07499)

82:0.01685,

Tc00.1047053511731.50/180-365:0.08126)

97:0.02657)

100:0.13269)

9:0.00768,

(

(

(

(

(

(

(

(

ANID_06585T0_ANID_06585/380-54:0.15089,

sp_Q9HDY4_YK16_SCHPO/390-574:0.14972)

61:0.02625,

sp_Q04217_DHR1_YEAST/407-569:0.16689)

12:0.01441,

(

BDET_03673_BDEG_03664/432-611:0.18026,

tr_Q5KKP2_Q5KKP2_CRYNE/491-654:0.16785)

35:0.01555)

1:0.01308,

(

(

tr_Q54KG8_Q54KG8_DICDI/419-594:0.16508,

(

MicpuN3_81845/170-353:0.06785,

tr_Q018N6_Q018N6_OSTTA/255-434:0.07104)

100:0.10596)

11:0.01236,

(

(

(

POPTR_0002s20250.1/252-427:0.12691,

tr_Q9C813_Q9C813_ARATH/260-430:0.11871)

41:0.01183,

tr_Q6Z742_Q6Z742_ORYSJ/247-424:0.13541)

36:0.00973,

(

Phypa1_1_150197/176-355:0.11915,

Selmo1_74832/149-314:0.12181)

54:0.02572)

90:0.03415)

6:0.01991)

:0.00747,

(

(

ent_h_290.m00058/287-434:0.17464,

tr_Q4N7X2_Q4N7X2_THEPA/333-471:0.20255)

19:0.00249,

tr_Q5CQ54_Q5CQ54_CRYPV/271-448:0.19140)

15:0.02284)

:0.00626,

(

paraGSPATP00009513001/191-361:0.19037,

tetra3714.m00091/271-457:0.18312)

83:0.05145)

:0.00589,

(

(

(

(

(

(

Phyra1_1_43533/247-428:0.01281,

Physo1_1_121139/201-383:0.01467)

100:0.12847,

RO3G_14098.1/241-412:0.15192)

33:0.01724,

(

(

(

Cioin2_260304/14-185:0.01695,

Cioin2_266592/1-135:-0.00214)

100:0.11329,

sp_O46072_KZ_DROME/274-425:0.12115)

37:0.00923,

(

(

(

(

ENSTRUP00000042081/260-426:0.08210,

tr_A2RV37_A2RV37_DANRE/259-416:0.08245)

47:0.00391,

tr_E1C9C2_E1C9C2_CHICK/256-408:0.08161)

42:0.00813,

sp_Q8IY37_DHX37_HUMAN/259-416:0.08886)

77:0.02532,

Nemve1_189778/266-423:0.11861)

66:0.01947)

76:0.02684)

18:0.01439,

sp_P34305_RHA2_CAEEL/245-394:0.18054)

4:0.01428,

Monbr1_18918/42-202:0.19349)

2:0.01956,

(

(

(

Esi0192_0024/322-492:0.15232,

Phatr2_708/27-205:0.15537)

87:0.03583,

Auran1_31375/76-262:0.19045)

44:0.02482,

(

(

TGME49_095070/489-669:0.00000,

TGVEG_012760/489-669:0.00000)

100:0.00000,

TGGT1_075430/489-669:0.00000)

100:0.21172)

8:0.00176)

:0.01102)

6:0.01083,

Volca1_120994/371-530:0.20819)

11:0.01989)

:0.01095)

:0.00765,

(

(

(

(

(

Auran1_70118/12-176:0.22021,

Thaps3_262422/24-179:0.21313)

22:0.03617,

(

CMER_CMG044C/564-747:0.21655,

CMER_CMQ385C/30-194:0.22016)

69:0.03200)

1:0.01507,

tr_O01598_O01598_CAEEL/175-326:0.25422)

:0.00687,

MicpuN3_55469/55-170:0.28205)

:0.00988,

(

(

Auran1_20948/59-208:0.22652,

Auran1_32617/26-203:0.24681)

37:0.02822,

(

(

(

(

paraGSPATP00010302001/4-217:0.02628,

paraPTETP13700008001/14-217:0.02764)

100:0.17588,

tetra3679.m00008/17-205:0.20625)

79:0.02787,

BDET_08022_BDEG_08000/27-171:0.20501)

40:0.03866,

(

Phatr2_20335/42-193:0.21151,

Thaps3_34782/18-189:0.21026)

85:0.04712)

1:0.00653)

:0.00530)

:0.00105)

:0.01319,

(

(

sp_Q9HE06_YK99_SCHPO/20-189:0.25329,

tr_Q5CYS9_Q5CYS9_CRYPV/480-647:0.25799)

26:0.03073,

(

tetra3812.m02496/79-225:0.21811,

(

paraPTETP14200011001/27-176:0.01362,

paraPTETP16400015001/27-176:0.01305)

100:0.21222)

33:0.03755)

2:0.01285)

:0.00303,

(

CMER_CMQ331C/381-558:0.26454,

tr_Q01GG5_Q01GG5_OSTTA/15-149:0.25758)

4:0.00938)

:0.00546,

(

(

CMER_CME166C/24-169:0.25954,

(

ent_h_206.m00083/21-172:0.25088,

Thaps3_37638/42-208:0.24119)

28:0.03492)

3:0.01180,

(

tr_Q4N5J8_Q4N5J8_THEPA/3-169:0.25580,

tr_Q8IB47_Q8IB47_PLAF7/16-188:0.25078)

44:0.03600)

3:0.01317)

:0.01777,

(

(

(

(

ENSTRUP00000022062/63-206:0.23270,

(

ENSTRUP00000032711/80-228:0.12760,

tr_A1A5W6_A1A5W6_DANRE/78-215:0.10769)

100:0.08463)

52:0.02288,

(

sp_Q8TE96-1_DQX1_HUMAN/41-204:0.00000,

sp_Q8TE96-3_DQX1_HUMAN/41-204:0.00000)

100:0.23125)

63:0.04341,

Cioin2_270721/45-181:0.25066)

58:0.06624,

(

(

(

(

tr_Q9LX92_Q9LX92_ARATH/325-468:0.01089,

tr_Q9SV27_Q9SV27_ARATH/322-465:0.00995)

100:0.11081,

POPTR_0005s07240.1/294-443:0.12530)

84:0.03009,

POPTR_0017s07680.1/301-456:0.15217)

100:0.12599,

paraGSPATP00007239001/495-640:0.28616)

28:0.02651)

11:0.02252)

:0.01517,

(

tetra16.m00473/524-695:0.26589,

tetra185.m00068/360-514:0.27485)

80:0.07110)

:0.00390,

(

(

(

(

(

(

(

(

(

(

(

(

(

(

(

(

(

Cioin2_210269/141-297:0.12779,

Nemve1_241791/184-317:0.12978)

42:0.02251,

RO3G_07070.1/7-121:0.17575)

16:0.01419,

tr_Q9N437_Q9N437_CAEEL/86-250:0.17079)

11:0.00319,

(

(

ENSTRUP00000026601/171-318:0.07293,

tr_A2BIE5_A2BIE5_DANRE/174-320:0.06993)

99:0.04278,

sp_Q14147_DHX34_HUMAN/176-320:0.10648)

93:0.05748)

17:0.01790,

Esi0014_0154/372-529:0.19074)

22:0.01052,

tr_Q9VWI5_Q9VWI5_DROME/163-304:0.19467)

24:0.01807,

Volca1_116833/172-333:0.20483)

24:0.01863,

MicpuN3_61107/223-369:0.23195)

16:0.02127,

ent_h_404.m00038/93-241:0.24862)

4:0.03519,

(

(

(

(

(

(

(

(

(

(

ANID_02138T0_ANID_02138/560-73:0.19087,

Monbr1_22888/582-729:0.17214)

36:0.03342,

tr_Q8SWT2_Q8SWT2_DROME/162-312:0.21389)

7:0.00773,

(

(

BDET_01168_BDEG_01164/550-713:0.21481,

sp_O94536_UCP12_SCHPO/594-744:0.20380)

26:0.01256,

RO3G_09005.1/622-780:0.22959)

4:0.01065)

:0.00828,

(

Monbr1_27151/753-909:0.22349,

(

(

sp_Q7Z478_DHX29_HUMAN/586-743:0.05363,

tr_E1C388_E1C388_CHICK/588-744:0.05465)

100:0.08218,

ENSTRUP00000037646/582-734:0.13254)

98:0.08417)

27:0.02066)

:0.00440,

(

(

(

(

(

(

(

(

(

(

(

(

(

ENSTRUP00000020706/564-734:0.10454,

tr_B7ZDA0_B7ZDA0_DANRE/181-351:0.10723)

37:0.01055,

(

tr_E1C9G0_E1C9G0_CHICK/549-702:0.07172,

(

sp_Q6P158-1_DHX57_HUMAN/541-71:0.00847,

sp_Q6P158-2_DHX57_HUMAN/541-63:-0.00847)

66:0.06789)

39:0.03816)

46:0.02603,

(

tr_Q59G60_Q59G60_HUMAN/25-102:0.01095,

ENSTRUP00000002858/148-228:-0.01095)

5:0.13487)

3:0.02629,

Nemve1_114504/1-140:0.16303)

2:0.01861,

(

tr_Q9VZ55_Q9VZ55_DROME/452-626:0.18232,

(

Esi0112_0031/227-340:0.15217,

RO3G_07516.1/708-870:0.15485)

19:0.02452)

3:0.01293)

:0.00381,

(

Phyra1_1_74107/639-791:0.00672,

Physo1_1_132000/671-823:0.00635)

100:0.17467)

:0.00449,

(

MicpuN3_77912/68-235:0.10074,

tr_Q01C44_Q01C44_OSTTA/439-614:0.10532)

99:0.07743)

:0.00399,

(

(

(

(

POPTR_0016s06940.1/239-391:0.07181,

tr_Q9SJ58_Q9SJ58_ARATH/242-391:0.06819)

79:0.02350,

Selmo1_98495/130-282:0.09441)

89:0.03282,

MicpuN3_79480/159-325:0.13260)

59:0.02414,

(

(

(

(

(

(

POPTR_0008s01470.1/269-420:0.01650,

POPTR_0010s25230.1/258-426:0.02297)

100:0.03249,

tr_Q9FF84_Q9FF84_ARATH/274-425:0.04975)

96:0.04450,

(

(

POPTR_0015s04160.1/316-467:0.05155,

tr_Q9C734_Q9C734_ARATH/283-434:0.04713)

49:0.01587,

Phypa1_1_197737/231-398:0.06966)

36:0.02260)

25:0.00740,

Selmo1_419303/202-356:0.09874)

21:0.01379,

(

POPTR_0010s12780.1/338-489:0.07252,

tr_Q9ZU53_Q9ZU53_ARATH/224-384:0.07880)

52:0.03996)

74:0.02608,

Selmo1_437743/262-396:0.15724)

40:0.01397)

70:0.03811)

:0.00312,

(

(

(

Esi0045_0080/259-438:0.10639,

Thaps3_268812/22-175:0.10790)

98:0.04660,

Esi0226_0048/507-670:0.15928)

28:0.02105,

(

MicpuN3_98164/8-161:0.07935,

tr_Q00YU4_Q00YU4_OSTTA/471-616:0.07134)

100:0.09598)

10:0.01652)

1:0.00560,

MicpuN3_59722/253-384:0.20315)

:0.00679,

(

BDET_08408_BDEG_08383/617-763:0.19517,

(

(

(

MicpuN3_63531/674-822:0.06888,

tr_Q01DF3_Q01DF3_OSTTA/657-804:0.07302)

100:0.06132,

Volca1_35438/4-136:0.14726)

86:0.03500,

(

Phypa1_1_175128/123-273:0.13489,

Selmo1_173775/85-255:0.14028)

92:0.03678)

49:0.01269)

26:0.01821)

:0.00775,

tr_Q5KLG6_Q5KLG6_CRYNE/553-711:0.21445)

:0.01665,

(

(

Phatr2_54577/22-177:0.13454,

Thaps3_12570/32-183:0.13520)

99:0.08046,

tr_Q55GT9_Q55GT9_DICDI/622-792:0.22598)

15:0.01325)

:0.01324)

:0.00612,

(

(

(

(

(

(

Volca1_86387/1215-1374:0.18244,

(

MicpuN3_88188/5-183:0.15235,

tr_Q016U8_Q016U8_OSTTA/548-722:0.15800)

90:0.03920)

15:0.00687,

(

Selmo1_177444/596-763:0.18153,

(

(

(

tr_Q9C6F9_Q9C6F9_ARATH/615-790:0.06042,

tr_Q9C6G0_Q9C6G0_ARATH/594-765:0.06458)

96:0.03836,

POPTR_0004s23160.1/601-779:0.09590)

90:0.03293,

tr_C7J1C8_C7J1C8_ORYSJ/601-768:0.14186)

95:0.04643)

37:0.02147)

6:0.01734,

tr_Q20644_Q20644_CAEEL/199-338:0.20253)

1:0.00787,

(

(

(

(

(

tr_A3KQN8_A3KQN8_DANRE/232-389:0.10382,

(

(

(

(

(

sp_Q9H2U1-1_DHX36_HUMAN/213-37:0.00000,

sp_Q9H2U1-2_DHX36_HUMAN/213-37:0.00000)

100:0.00000,

sp_Q9H2U1-3_DHX36_HUMAN/213-37:0.00000)

64:0.00000,

tr_C9J6I2_C9J6I2_HUMAN/213-376:0.00000)

91:0.00269,

tr_B7Z8P5_B7Z8P5_HUMAN/127-290:0.00341)

100:0.05987,

tr_E1C550_E1C550_CHICK/200-357:0.05417)

100:0.04333)

97:0.04118,

Nemve1_189070/8-163:0.14042)

48:0.00982,

Cioin2_260089/44-195:0.15368)

65:0.02700,

Monbr1_33160/230-393:0.19107)

32:0.03165,

(

(

MicpuN3_65643/22-176:0.09803,

tr_Q00SJ4_Q00SJ4_OSTTA/377-532:0.11030)

100:0.09737,

Phypa1_1_91582/324-525:0.19380)

35:0.01968)

11:0.01474)

:0.00725,

(

(

(

(

(

sp_Q08211_DHX9_HUMAN/402-547:0.06268,

tr_B0S6Z1_B0S6Z1_DANRE/400-560:0.06745)

100:0.06902,

Cioin2_259966/409-554:0.12457)

50:0.01149,

Nemve1_121518/256-407:0.14769)

54:0.01132,

(

sp_P24785-1_MLE_DROME/398-549:0.00000,

sp_P24785-3_MLE_DROME/41-192:0.00000)

100:0.15809)

83:0.02845,

sp_Q22307_DHX9_CAEEL/395-547:0.19077)

83:0.04620)

:0.00784,

(

(

(

(

(

sp_Q7L2E3-1_DHX30_HUMAN/448-59:0.00000,

sp_Q7L2E3-2_DHX30_HUMAN/476-62:0.00000)

100:0.00000,

sp_Q7L2E3-3_DHX30_HUMAN/409-55:0.00000)

57:0.00000,

tr_C9JC37_C9JC37_HUMAN/420-565:0.00000)

100:0.06801,

sp_Q5ZI74_DHX30_CHICK/492-637:0.06213)

100:0.08430,

ENSTRUP00000028425/346-492:0.13830)

99:0.08014)

:0.00910)

:0.00135,

(

(

(

(

GSEM1T00007708001/399-563:0.05585,

GSHART1T00006839001/413-564:0.04941)

96:0.06268,

(

(

(

(

(

LinJ.09.0090/332-492:0.00331,

LmjF.09.0070/332-492:0.00290)

63:0.00485,

LmxM.09.0070/331-491:0.00757)

33:0.00113,

LbrM.09.0090/378-538:0.00819)

100:0.06746,

(

(

Tb11.01.3930/424-568:0.03335,

TcIL3000.11.12730/428-570:0.02959)

93:0.02578,

Tc00.1047053504005.3/442-596:0.06780)

25:0.00254)

40:0.01338,

TvY486_1113060/417-562:0.07105)

78:0.02049)

99:0.11776,

(

(

(

GSEM1T00007297001/202-369:0.06769,

GSHART1T00000556001/236-403:0.06326)

100:0.08969,

(

(

(

LinJ.22.1350/139-295:0.02212,

LmjF.22.1500/139-295:0.02246)

52:0.00571,

LmxM.22.1500/139-295:0.02614)

90:0.02056,

LbrM.22.1400/139-295:0.04950)

100:0.10837)

31:0.01035,

(

(

Tb927.6.740/310-455:0.13044,

TvY486_0600250/287-459:0.14353)

36:0.00863,

(

(

(

TcIL3000.0.03560/304-446:0.00689,

TcIL3000.0.32540/81-223:0.00710)

65:0.00370,

TcIL3000.0.01230/304-446:0.01029)

100:0.06583,

(

TcIL3000.0.30610/306-455:0.02721,

TcIL3000.0.31450/216-365:0.02613)

99:0.04299)

100:0.07268)

40:0.01747)

87:0.06456)

15:0.00921,

(

Auran1_29382/114-270:0.24270,

Thaps3_262980/20-186:0.24321)

12:0.00675)

3:0.01233)

:0.00607,

(

(

(

(

Auran1_30584/20-175:0.20000,

Esi0412_0003/232-398:0.20000)

54:0.02527,

(

(

Nemve1_107738/171-322:0.15895,

sp_Q9H6S0_YTDC2_HUMAN/190-349:0.15684)

76:0.03809,

Monbr1_11489/161-329:0.20030)

28:0.02962)

3:0.00255,

(

(

MicpuN3_82674/53-207:0.12093,

tr_Q01DS8_Q01DS8_OSTTA/191-361:0.12583)

98:0.08525,

(

(

(

POPTR_0005s22810.1/207-361:0.10830,

tr_Q5ZAP0_Q5ZAP0_ORYSJ/220-384:0.11106)

66:0.01632,

(

tr_Q38800_Q38800_ARATH/201-354:0.08204,

tr_Q9SHK6_Q9SHK6_ARATH/416-569:0.07130)

96:0.04725)

96:0.03652,

(

Phypa1_1_183021/210-379:0.10863,

Selmo1_50132/31-181:0.10992)

96:0.05139)

83:0.05274)

21:0.01447)

2:0.00631,

(

Cioin2_221737/166-301:0.02661,

Cioin2_235359/73-144:-0.01272)

87:0.22460)

:0.02613)

:0.00662,

(

(

(

(

Phatr2_41167/691-816:0.16181,

Thaps3_bd_446/60-209:0.14771)

91:0.04112,

Esi0072_0059/707-865:0.18686)

33:0.00784,

Auran1_6240/7-175:0.20475)

53:0.03390,

(

MicpuN3_99314/287-455:0.21804,

Auran1_62990/681-852:0.20450)

34:0.03135)

6:0.01470)

:0.00587,

(

(

(

(

(

GSEM1T00003273001/1457-1610:0.12938,

GSHART1T00000722001/804-956:0.13859)

77:0.01555,

(

Tb927.4.1500/1346-1498:0.03198,

TcIL3000.4.1010/1345-1497:0.03338)

100:0.11353)

77:0.02579,

(

(

(

LinJ.34.3010/1688-1838:0.00251,

LmjF.34.3230/1365-1522:0.00412)

100:0.02097,

LmxM.33.3230/1372-1521:0.01905)

99:0.02586,

LbrM.20.2810/1390-1540:0.04715)

100:0.13763)

97:0.04862,

(

(

(

(

(

LinJ.34.1290/801-951:0.00332,

LmxM.33.1190/506-656:0.00331)

94:0.00862,

LmjF.34.1190/506-656:0.01124)

100:0.03290,

LbrM.20.1240/914-1064:0.05154)

100:0.06988,

(

(

Tb927.4.3020/557-709:0.06343,

TvY486_0402870/296-450:0.06076)

90:0.02713,

Tc00.1047053506265.100/545-700:0.09705)

89:0.02132)

98:0.04429,

GSHART1T00000886001/669-824:0.17264)

98:0.06138)

70:0.03263,

(

tr_Q5K7L9_Q5K7L9_CRYNE/664-830:0.23525,

tr_Q869Z1_Q869Z1_DICDI/711-884:0.25141)

27:0.02411)

4:0.00815)

:0.00693)

:0.00292,

(

(

(

Phyra1_1_82182/834-1000:0.01881,

Physo1_1_137318/817-983:0.02310)

100:0.24527,

(

(

(

TGGT1_122680/286-454:0.00000,

TGME49_118440/286-454:0.00000)

100:0.00295,

TGVEG_009850/286-454:0.00296)

100:0.23967,

(

(

paraPTETP100042001/80-236:0.01897,

paraPTETP800025001/80-236:0.01924)

100:0.19119,

tetra3836.m02132/173-322:0.21147)

55:0.04038)

16:0.01931)

10:0.01494,

(

(

(

(

(

ENSTRUP00000024087/72-237:0.08253,

tr_B5A7D9_B5A7D9_DANRE/95-248:0.07641)

100:0.06421,

(

sp_Q8NDG6-1_TDRD9_HUMAN/4-137:0.00000,

sp_Q8NDG6-2_TDRD9_HUMAN/4-137:0.00000)

100:0.13196)

100:0.05018,

Nemve1_241253/128-290:0.18584)

60:0.01353,

Cioin2_261611/14-168:0.20131)

61:0.01276,

tr_Q9VF26_Q9VF26_DROME/121-277:0.21102)

75:0.05348)

4:0.01800)

:0.00073,

(

(

(

(

(

ANID_05839T0_ANID_05839/659-81:0.17996,

tr_Q5KPA1_Q5KPA1_CRYNE/623-805:0.20465)

60:0.03131,

sp_O60114_YG65_SCHPO/650-799:0.21639)

36:0.03601,

ent_h_59.m00191/449-596:0.26818)

2:0.00926,

sp_Q06698_YL419_YEAST/616-772:0.26297)

:0.00639,

Thaps3_bd_392/20-195:0.27459)

:0.01070)

:0.00660,

CMER_CMC171C/883-1064:0.28605)

:0.00798,

(

Phyra1_1_74499/671-844:0.02068,

Physo1_1_142278/704-891:0.02556)

100:0.29230)

:0.01479,

(

(

(

(

(

(

LinJ.31.0260/71-226:0.00000,

LmxM.30.0250/71-226:0.00000)

100:0.00320,

LmjF.31.0250/71-226:0.00321)

98:0.01744,

LbrM.31.0360/349-504:0.02102)

100:0.04857,

GSEM1T00006201001/257-412:0.06841)

95:0.02895,

(

(

(

Tb927.4.3890/255-406:0.03110,

TcIL3000.0.45240/265-416:0.03469)

85:0.01569,

TvY486_0403610/240-395:0.05668)

94:0.02167,

Tc00.1047053505123.4/235-395:0.07343)

98:0.02480)

100:0.15776,

(

(

(

GSEM1T00007524001/303-451:0.13840,

GSHART1T00006670001/33-183:0.14348)

100:0.06614,

(

(

(

TcIL3000.9.5840/492-649:0.07877,

TvY486_0906800/454-604:0.07355)

63:0.01953,

Tb09.211.4430/433-581:0.09558)

53:0.01289,

Tc00.1047053510753.9/368-512:0.10527)

100:0.09142)

82:0.02303,

(

(

(

LmjF.35.2270/161-314:0.00000,

LmxM.34.2270/161-314:0.00000)

71:0.00064,

LinJ.35.2320/515-664:-0.00064)

100:0.03637,

LbrM.34.2220/149-296:0.03189)

100:0.18930)

99:0.03890)

93:0.07902)

:0.00513,

Phatr2_44062/523-677:0.32398)

:0.00375,

(

(

(

POPTR_0017s06030.1/36-181:0.07947,

sp_O22243_C3H31_ARATH/35-180:0.08492)

100:0.09268,

(

Selmo1_173103/27-168:0.02299,

Selmo1_98008/27-164:0.03498)

100:0.14874)

100:0.11491,

tr_O77360_O77360_PLAF7/499-663:0.30417)

20:0.03554)

:0.00611)

:0.02292,

(

(

(

Tb927.6.920/235-456:0.14771,

Tc00.1047053506531.40/246-454:0.14582)

98:0.05196,

TcIL3000.0.46560/249-466:0.19217)

90:0.02254,

TvY486_0600400/186-419:0.22123)

100:0.12626)

:0.00113,

(

(

Auran1_26011/63-220:0.19410,

Thaps3_10402/102-266:0.20718)

83:0.04258,

(

(

(

Chlre4_405565/116-275:0.07763,

Volca1_119461/47-204:0.07427)

100:0.08973,

MicpuN3_58293/67-225:0.17183)

62:0.01547,

tr_Q00XA1_Q00XA1_OSTTA/62-230:0.18280)

85:0.04135)

97:0.11312)

:0.02143,

(

Tc00.1047053506503.120/142-292:0.18331,

Tb927.10.15360/143-289:0.17531)

28:0.22077)

:0.04194)

:0.00178,

(

(

(

(

(

Phatr2_30585/273-441:0.19350,

Esi0121_0044/118-278:0.19780)

93:0.03450,

Auran1_66466/238-412:0.23083)

79:0.02300,

(

(

MicpuN3_65906/154-318:0.17656,

tr_Q019N9_Q019N9_OSTTA/363-526:0.18320)

100:0.05109,

(

(

(

(

(

(

POPTR_0002s23840.1/267-463:0.00000,

POPTR_0002s23840.2/267-463:0.00000)

100:0.04310,

POPTR_0014s14190.1/265-428:0.03617)

72:0.01690,

(

tr_Q94JY9_Q94JY9_ARATH/271-434:0.00000,

tr_Q9SGA4_Q9SGA4_ARATH/270-433:0.00000)

100:0.04712)

100:0.07268,

tr_Q0ISD4_Q0ISD4_ORYSJ/271-434:0.13159)

61:0.01974,

Phypa1_1_210013/240-402:0.14669)

63:0.01356,

Selmo1_77276/152-315:0.15986)

100:0.06450)

67:0.01841)

92:0.04714,

(

Volca1_92718/612-786:0.28708,

(

(

(

(

(

MicpuN3_113163/965-1108:0.15044,

tr_Q011G8_Q011G8_OSTTA/811-976:0.15511)

100:0.08274,

(

POPTR_0010s12280.1/438-628:0.11870,

tr_Q9ZVG0_Q9ZVG0_ARATH/439-605:0.10285)

100:0.12019)

53:0.01943,

Selmo1_444354/486-672:0.26171)

40:0.01464,

(

Nemve1_224852/39-179:0.24442,

Esi0194_0042/39-191:0.24764)

50:0.01850)

58:0.02312,

(

(

TGME49_008840/174-338:0.00000,

TGVEG_039530/174-338:0.00000)

98:0.00581,

TGGT1_021870/174-312:-0.00581)

100:0.27769)

40:0.00880)

44:0.00388)

94:0.11260,

Chlre4_327503/604-758:0.40758)

7:0.01669)

:0.00477,

(

(

(

(

(

(

(

(

(

(

(

Monbr1_23738/511-670:0.00984,

Monbr1_6928/210-369:0.00891)

18:0.00236,

Monbr1_10039/387-526:0.00613)

22:0.00749,

(

(

Monbr1_8858/2240-2400:0.01346,

Monbr1_24767/387-474:-0.01346)

12:0.00292,

(

(

(

(

Monbr1_11282/500-660:0.00000,

Monbr1_25601/139-299:0.00000)

81:0.00324,

Monbr1_30621/361-521:0.00297)

53:0.00481,

Monbr1_24452/25-185:0.00761)

20:0.00581,

Monbr1_12477/56-195:0.00964)

9:0.00326)

2:0.00149)

1:0.00645,

(

(

Monbr1_13121/367-497:0.02635,

Monbr1_8137/2586-2710:0.02165)

49:0.01760,

Monbr1_26814/802-921:0.03340)

37:0.01348)

2:0.00769,

(

(

Monbr1_10348/262-422:0.00928,

Monbr1_6929/139-250:0.00858)

57:0.02381,

(

Monbr1_12885/207-367:0.01374,

Monbr1_30587/164-324:0.01110)

76:0.01851)

10:0.00184)

3:0.00486,

Monbr1_26566/207-320:0.01551)

15:0.01426,

(

Monbr1_13143/937-1027:0.01003,

(

Monbr1_11770/1181-1292:0.02770,

Monbr1_8635/207-306:0.01230)

85:0.01393)

13:0.01289)

91:0.24798,

(

(

(

(

(

(

(

(

(

(

(

(

Monbr1_10653/478-642:0.00000,

Monbr1_9095/614-778:0.00000)

93:0.00301,

Monbr1_39322/1618-1782:0.00305)

24:0.00164,

(

Monbr1_30547/257-421:0.00000,

Monbr1_9893/990-1154:0.00000)

52:0.00442)

16:0.00210,

(

Monbr1_36063/1260-1424:0.00308,

(

Monbr1_13177/546-710:0.00000,

Monbr1_9894/683-847:0.00000)

64:0.00298)

53:0.00396)

16:0.00251,

Monbr1_11177/748-912:0.00961)

27:0.00373,

Monbr1_30560/272-424:0.01008)

14:0.00327,

Monbr1_12402/233-397:0.01828)

8:0.00091,

(

Monbr1_26567/30-194:0.00154,

Monbr1_30567/521-673:-0.00154)

93:0.01504)

24:0.00771,

Monbr1_30633/531-645:0.00203)

44:0.03195,

(

(

Monbr1_39379/269-359:0.00177,

Monbr1_13131/950-1074:0.00922)

39:0.02987,

(

(

Monbr1_31084/1265-1344:-0.01095,

Monbr1_8138/206-328:0.03595)

46:0.02517,

Monbr1_9312/691-783:0.04109)

29:0.02823)

6:0.01441)

25:0.08824,

(

(

(

Monbr1_32606/815-967:0.00669,

Monbr1_7269/917-1069:0.00639)

98:0.01850,

Monbr1_12082/971-1122:0.02760)

68:0.01239,

Monbr1_12541/1444-1589:0.03050)

100:0.11746)

25:0.11892,

Monbr1_11038/1162-1250:0.25204)

21:0.05956)

14:0.08481,

(

(

(

(

Auran1_72077/1002-1145:0.16126,

Esi0381_0009/302-464:0.18160)

80:0.02630,

(

Phyra1_1_83029/241-374:0.01118,

Physo1_1_155477/240-373:0.01120)

100:0.18141)

88:0.03069,

(

Phatr2_47412/356-515:0.08985,

Thaps3_20627/345-510:0.09140)

100:0.14923)

100:0.08746,

(

(

(

(

(

(

(

(

GSEM1T00005757001/1052-1210:0.01016,

GSHART1T00005916001/1050-1213:0.01500)

100:0.05662,

(

(

(

LinJ.03.0670/1082-1245:0.00000,

LmjF.03.0690/1083-1246:0.00000)

100:0.00601,

LmxM.03.0690/933-1096:0.00618)

67:0.00597,

LbrM.03.0590/1082-1245:0.01232)

100:0.05937)

100:0.03895,

(

(

Tb927.3.2600/1028-1191:0.00569,

TcIL3000.3.1560/1023-1186:0.00650)

95:0.01453,

TvY486_0301890/1029-1193:0.02205)

100:0.09600)

100:0.15730,

Monbr1_34002/1398-1553:0.24335)

42:0.00690,

(

(

(

(

sp_Q5H9U9_DDX6L_HUMAN/745-904:0.09344,

sp_Q8IY21_DDX60_HUMAN/768-925:0.09127)

100:0.12647,

sp_Q09475_YP93_CAEEL/789-951:0.22883)

43:0.02551,

sp_Q54XN7_Y8827_DICDI/820-987:0.25574)

20:0.00861,

(

sp_Q9P7T8_YIW2_SCHPO/738-902:0.24119,

Naegr1_80187/1137-1304:0.24646)

40:0.02485)

11:0.01861)

7:0.00915,

(

(

(

(

TGGT1_074650/1356-1521:0.00000,

TGME49_094350/1356-1521:0.00000)

100:0.00000,

TGVEG_013520/1356-1521:0.00000)

100:0.24102,

tr_Q5CRN9_Q5CRN9_CRYPV/1055-12:0.24306)

31:0.00839,

(

tr_Q4MZ24_Q4MZ24_THEPA/1113-12:0.23778,

tr_Q8I3B4_Q8I3B4_PLAF7/1237-14:0.24075)

72:0.02129)

76:0.03278)

11:0.01452,

(

Naegr1_72082/950-1112:0.19473,

Naegr1_78136/704-861:0.18744)

99:0.11633)

31:0.00876,

Volca1_58784/61-223:0.28785)

98:0.03735)

87:0.05078)

2:0.00865,

(

(

(

(

(

(

(

(

(

(

(

sp_Q09884_DCR1_SCHPO/13-191:0.32237,

BDET_03394_BDEG_03386/65-218:0.28547)

26:0.02196,

(

(

(

(

(

(

(

(

POPTR_0002s18240.1/307-471:0.07168,

sp_Q9SP32_DICER_ARATH/250-415:0.07983)

43:0.00631,

sp_Q8LMR2_DCL1_ORYSJ/268-395:0.05856)

58:0.02279,

(

Selmo1_86110/97-259:0.09663,

Phypa1_1_205895/2-154:0.09670)

41:0.00902)

100:0.13197,

RO3G_15435.1/91-260:0.25992)

59:0.02634,

(

(

(

(

(

(

sp_P84634_DCL4_ARATH/125-289:0.00000,

tr_Q3SA53_Q3SA53_ARATH/125-289:0.00000)

100:0.13402,

POPTR_0006s20310.1/50-214:0.13265)

97:0.03309,

(

sp_A7LFZ6-1_DCL4_ORYSJ/31-196:0.00000,

sp_A7LFZ6-2_DCL4_ORYSJ/31-196:0.00000)

100:0.16388)

100:0.06676,

(

Phypa1_1_86688/92-262:0.22464,

Selmo1_407400/1-149:0.21160)

35:0.00819)

41:0.00756,

Phypa1_1_130425/3-168:0.22764)

44:0.01624,

(

(

(

POPTR_0008s07580.1/23-194:0.08054,

POPTR_0010s18870.1/23-194:0.08226)

100:0.06008,

(

(

tr_Q1KL57_Q1KL57_ARATH/70-178:0.01490,

tr_Q3EBC8_Q3EBC8_ARATH/25-192:-0.01490)

96:0.04173,

tr_Q9M9P8_Q9M9P8_ARATH/751-859:-0.01256)

96:0.10936)

95:0.04449,

(

sp_Q10HL3_DCL2A_ORYSJ/37-204:0.00000,

sp_Q69LX2_DCL2B_ORYSJ/37-204:0.00000)

100:0.16585)

96:0.06891)

9:0.00459)

7:0.00579,

(

(

(

POPTR_0018s08340.1/23-137:0.16666,

sp_Q5N870_DCL3A_ORYSJ/33-196:0.18986)

49:0.01564,

tr_Q9LXW7_Q9LXW7_ARATH/53-183:0.20263)

79:0.05609,

sp_Q7XD96_DCL3B_ORYSJ/45-204:0.24011)

33:0.01366)

12:0.00844,

(

(

Selmo1_444049/356-521:0.01045,

Selmo1_448444/359-522:0.00784)

100:0.20883,

Selmo1_74321/2-137:0.20114)

69:0.05654)

23:0.02772,

(

(

(

(

sp_Q25BN1_DICER_CHICK/45-211:0.05063,

sp_Q9UPY3_DICER_HUMAN/45-221:0.05715)

100:0.06458,

sp_Q6TV19_DICER_DANRE/35-197:0.11159)

77:0.01644,

ENSTRUP00000014961/36-201:0.14194)

100:0.17691,

(

sp_P34529_DCR1_CAEEL/14-189:0.29051,

tr_A1ZAW0_A1ZAW0_DROME/9-173:0.28525)

47:0.00899)

37:0.01178)

5:0.00568)

4:0.00890,

(

Naegr1_48963/30-244:0.27802,

Naegr1_57506/108-270:0.29073)

45:0.02477)

3:0.01358,

(

(

(

Naegr1_67962/214-356:0.29069,

tr_Q86L44_Q86L44_DICDI/233-387:0.29204)

71:0.02901,

(

Phyra1_1_96203/169-312:0.09387,

Physo1_1_158395/204-352:0.11051)

100:0.21596)

37:0.00900,

(

(

tr_Q54EH7_Q54EH7_DICDI/274-439:0.00300,

tr_Q54H25_Q54H25_DICDI/285-450:0.00303)

100:0.27270,

tr_Q54UI6_Q54UI6_DICDI/21-181:0.26542)

91:0.04787)

45:0.01554)

1:0.00729,

(

(

Tb927.7.2970/21-172:0.20447,

TcIL3000.0.22580/26-211:0.22316)

87:0.02910,

TvY486_0702830/11-184:0.24288)

100:0.12927)

1:0.00298,

(

(

(

(

(

Nemve1_87071/4-172:0.20091,

Nemve1_95706/4-170:0.20271)

100:0.07213,

(

sp_O95786-1_DDX58_HUMAN/244-41:0.00000,

sp_O95786-2_DDX58_HUMAN/199-36:0.00000)

100:0.28384)

43:0.01319,

Cioin2_209576/169-334:0.28259)

33:0.01334,

(

(

(

(

sp_Q9BYX4-1_IFIH1_HUMAN/309-49:0.10025,

tr_D9N195_D9N195_CHICK/302-483:0.10305)

100:0.06057,

ENSTRUP00000003255/5-187:0.16379)

55:0.01133,

tr_B0R1C5_B0R1C5_DANRE/5-187:0.17452)

100:0.06874,

(

(

(

(

tr_B3KUP5_B3KUP5_HUMAN/4-127:0.00864,

tr_C9JG98_C9JG98_HUMAN/4-170:-0.00864)

85:0.00431,

sp_Q96C10_DHX58_HUMAN/4-170:-0.00431)

96:0.00847,

tr_C9JE76_C9JE76_HUMAN/4-135:-0.00847)

100:0.20828,

ENSTRUP00000040150/5-172:0.21822)

74:0.02453)

94:0.06135)

40:0.01627,

(

tr_O44165_O44165_CAEEL/294-473:0.31719,

tr_Q93413_Q93413_CAEEL/372-545:0.30099)

28:0.00975)

68:0.03060)

1:0.00000,

(

(

(

paraGSPATP00033115001/112-304:0.25001,

tetra3687.m01153/106-312:0.26612)

97:0.04805,

paraGSPATP00021751001/67-279:0.30243)

64:0.02989,

tetra3823.m01226/880-1052:0.34070)

47:0.03722)

1:0.01266,

Esi0039_0031/4-180:0.33636)

6:0.02032,

(

Esi0021_0139/27-184:0.26448,

Thaps3_20605/7-240:0.27746)

99:0.08632)

7:0.00808,

(

(

(

(

(

(

(

(

(

(

ANID_10063T0_ANID_10063/175-32:0.17319,

sp_P40562_MPH1_YEAST/88-250:0.18252)

79:0.04371,

tr_Q5K7Q1_Q5K7Q1_CRYNE/294-458:0.21877)

20:0.01496,

(

(

(

(

(

(

BDET_01088_BDEG_01084/187-350:0.16892,

RO3G_14004.1/62-225:0.17254)

40:0.01299,

(

(

(

ENSTRUP00000024507/151-314:0.11152,

tr_A8QLH8_A8QLH8_DANRE/78-219:0.09271)

76:0.02419,

(

sp_Q8IYD8-1_FANCM_HUMAN/92-255:0.00318,

sp_Q8IYD8-2_FANCM_HUMAN/92-248:-0.00318)

100:0.12387)

97:0.03032,

Nemve1_133840/86-249:0.15902)

40:0.01942)

36:0.02038,

(

(

(

POPTR_0013s11390.1/9-124:0.02223,

POPTR_0013s11450.1/128-279:0.02539)

100:0.05727,

tr_Q9LQE5_Q9LQE5_ARATH/206-388:0.06665)

98:0.04771,

Phypa1_1_66236/68-224:0.11050)

100:0.08645)

16:0.01611,

tr_Q9VDA0_Q9VDA0_DROME/59-226:0.22004)

3:0.01347,

(

(

(

(

Esi0185_0042/119-282:0.17222,

(

Phyra1_1_47066/10-173:0.01648,

Physo1_1_119530/9-131:0.03230)

100:0.15502)

42:0.01687,

Phatr2_47619/282-438:0.17941)

18:0.00952,

Thaps3_264868/12-175:0.19750)

22:0.02536,

(

CMER_CML313C/185-345:0.21162,

sp_Q9UT23_MFH1_SCHPO/74-237:0.21243)

15:0.01008)

2:0.00480)

1:0.00528,

(

(

(

MicpuN3_56202/299-465:0.17834,

tr_Q014U9_Q014U9_OSTTA/182-348:0.18693)

74:0.02730,

Naegr1_69286/154-317:0.22604)

33:0.01384,

Auran1_52597/48-208:0.21382)

5:0.00726)

4:0.00585)

4:0.00462,

Volca1_117719/158-328:0.25032)

5:0.00948,

tr_Q8T145_Q8T145_DICDI/474-638:0.27125)

13:0.00322,

sp_Q9HE09_MFH2_SCHPO/112-275:0.25843)

52:0.02560,

Monbr1_30349/194-348:0.28075)

50:0.01499,

(

paraGSPATP00024640001/54-186:0.18808,

tetra3718.m00036/139-301:0.20586)

99:0.08740)

93:0.06578,

Esi0052_0103/92-238:0.41577)

:0.00519,

(

(

(

(

(

(

ANID_02739T0_ANID_02739/136-32:0.27227,

(

(

(

(

(

Chlre4_179410/864-1006:0.06196,

Volca1_108435/848-988:0.07774)

100:0.14873,

(

(

(

tr_O65531_O65531_ARATH/1-154:0.00467,

tr_Q588V7_Q588V7_ARATH/516-702:-0.00467)

100:0.03664,

POPTR_0018s00860.1/502-686:0.02727)

100:0.10409,

(

Phypa1_1_154818/68-257:0.06843,

Phypa1_1_76454/679-803:0.06757)

84:0.05238)

86:0.08581)

51:0.02707,

tr_Q010Y2_Q010Y2_OSTTA/37-185:0.24029)

23:0.00136,

MicpuN3_113588/219-371:0.23646)

41:0.02507,

Esi0163_0012/46-285:0.27481)

24:0.01201)

15:0.01995,

(

(

(

(

(

(

(

(

ENSTRUP00000049309/148-319:0.08655,

tr_Q6ZM94_Q6ZM94_DANRE/40-216:0.09368)

80:0.02198,

Nemve1_133505/14-147:0.11925)

64:0.02428,

(

tr_Q6VMB5_Q6VMB5_HUMAN/94-272:0.00000,

tr_Q96SE4_Q96SE4_HUMAN/227-405:0.00000)

100:0.13772)

96:0.03990,

Cioin2_256358/3-146:0.17451)

72:0.02779,

tr_O18475_O18475_DROME/234-402:0.22138)

83:0.04844,

tr_Q5CT71_Q5CT71_CRYPV/140-313:0.25296)

37:0.02316,

(

ent_h_150.m00115/97-257:0.00000,

ent_h_53.m00213/97-257:0.00000)

100:0.28376)

13:0.00884,

(

(

(

(

(

(

(

(

(

ENSTRUP00000047762/265-434:0.10220,

tr_Q1LVP8_Q1LVP8_DANRE/1-168:0.10018)

64:0.00889,

sp_Q8TDG4-1_HELQ_HUMAN/337-506:0.12070)

100:0.04609,

Nemve1_94057/22-192:0.16304)

53:0.00875,

Cioin2_279781/26-196:0.17192)

95:0.03494,

tr_Q9VSE2_Q9VSE2_DROME/265-434:0.21560)

78:0.02964,

tr_Q9N389_Q9N389_CAEEL/169-337:0.23143)

61:0.01582,

(

Naegr1_50889/158-348:0.22437,

tr_Q54X98_Q54X98_DICDI/455-622:0.21610)

81:0.04306)

81:0.02201,

(

(

(

(

(

LinJ.23.1640/1250-1413:0.00617,

LmjF.23.1380/870-1033:0.00602)

97:0.01633,

LmxM.23.1380/893-1036:0.01230)

100:0.03175,

LbrM.23.1500/1248-1395:0.05365)

100:0.13128,

(

(

Tb927.8.3350/268-434:0.10901,

TcIL3000.8.3410/243-405:0.11185)

39:0.01162,

(

Tc00.1047053509769.70/221-383:0.08937,

TvY486_0802790/252-414:0.09468)

53:0.02673)

100:0.04765)

77:0.02279,

GSHART1T00003608001/368-553:0.19835)

99:0.07516)

53:0.02442,

Naegr1_46260/190-362:0.31731)

8:0.00278)

3:0.00772)

9:0.00487,

(

(

(

TGGT1_117800/549-760:0.00000,

TGVEG_025430/558-769:0.00000)

100:0.00000,

TGME49_030080/558-769:0.00000)

100:0.29480,

Esi0400_0014/735-881:0.25999)

34:0.01872)

22:0.01442,

(

(

MicpuN3_58249/135-323:0.23430,

tr_Q00V86_Q00V86_OSTTA/265-429:0.21692)

98:0.06340,

Auran1_66735/109-294:0.29158)

74:0.03264)

21:0.00732,

Monbr1_16697/7-183:0.31888)

56:0.03542,

Auran1_71377/225-387:0.36103)

8:0.02514)

:0.00278)

:0.00835,

(

tr_Q54UP1_Q54UP1_DICDI/146-284:0.36695,

Phyra1_1_79568/106-304:0.41335)

5:0.00515)

:0.01576)

:0.00394,

(

(

(

(

(

(

(

(

(

(

(

(

(

(

(

(

(

(

ANID_02482T0_ANID_02482/286-47:0.12716,

sp_O60072_MUG81_SCHPO/279-467:0.12681)

65:0.02880,

(

(

(

BDET_04947_BDEG_04932/382-561:0.09030,

RO3G_05834.1/314-503:0.09303)

91:0.03786,

tr_Q5KBS7_Q5KBS7_CRYNE/322-509:0.12845)

56:0.02174,

sp_P53327_SLH1_YEAST/289-473:0.14717)

34:0.00848)

49:0.01895,

(

(

(

(

(

(

Monbr1_26326/418-597:0.10132,

Nemve1_88887/483-662:0.10424)

34:0.00848,

sp_Q8N3C0_HELC1_HUMAN/478-657:0.10819)

37:0.01308,

Cioin2_292983/429-584:0.12079)

48:0.02073,

tr_Q9XWI1_Q9XWI1_CAEEL/315-493:0.14359)

33:0.01726,

(

Naegr1_44831/197-375:0.16080,

sp_Q54G57_HELC1_DICDI/484-663:0.14646)

15:0.00976)

12:0.00508,

(

(

MicpuN3_84094/126-305:0.10064,

tr_Q013J2_Q013J2_OSTTA/503-678:0.09822)

90:0.03432,

(

(

(

POPTR_0015s06720.1/66-205:0.02465,

tr_Q9FNQ1_Q9FNQ1_ARATH/509-687:0.03963)

97:0.04429,

(

Phypa1_1_130836/455-633:0.06828,

(

Selmo1_178863/266-444:0.02893,

Selmo1_410613/297-466:0.04166)

98:0.04053)

64:0.01399)

77:0.02347,

Volca1_30109/16-132:0.10149)

69:0.02777)

60:0.03152)

17:0.01349)

28:0.02172,

(

(

(

GSEM1T00007182001/436-614:0.05789,

GSHART1T00002799001/436-614:0.05943)

92:0.03641,

(

(

(

(

LinJ.13.0390/451-629:0.00000,

LmjF.13.0500/281-459:0.00000)

99:0.00278,

LmxM.13.0500/281-459:0.00281)

87:0.01093,

(

LbrM.13.0320/282-460:0.00913,

LbrM.02.0170/218-368:0.01074)

50:0.00433)

100:0.06352,

(

Tb11.02.1930/483-663:0.06791,

TcIL3000.11.4440/437-617:0.06469)

59:0.01057)

45:0.01773)

37:0.01206,

TvY486_1104500/430-610:0.11332)

100:0.09178)

13:0.01221,

(

(

paraGSPATP00011266001/462-638:0.01953,

paraPTETP3100018001/461-637:0.02002)

100:0.15845,

tetra205.m00065/501-677:0.17771)

68:0.03398)

10:0.01724,

ent_h_3.m00609/452-632:0.22795)

:0.00680,

(

(

(

(

(

(

(

ANID_10194T0_ANID_10194/534-71:0.12254,

(

BDET_03666_BDEG_03657/559-739:0.09626,

RO3G_02202.1/533-713:0.09711)

80:0.02663)

51:0.02418,

sp_Q9UT24_BRR2_SCHPO/521-700:0.14595)

35:0.01875,

tr_Q5KET5_Q5KET5_CRYNE/488-666:0.16392)

33:0.01753,

(

(

(

(

Phatr2_21388/507-695:0.09358,

Thaps3_35726/401-583:0.09768)

100:0.05528,

Auran1_37524/496-680:0.14799)

48:0.01296,

(

(

(

sp_Q55CI8_HELCL_DICDI/553-733:0.13601,

(

(

Phyra1_1_47995/394-576:0.00864,

Physo1_1_117362/251-433:0.00775)

100:0.10540,

Esi0020_0094/529-708:0.11141)

39:0.02023)

8:0.01120,

(

(

(

Chlre4_123427/510-690:0.02010,

Volca1_107845/470-586:0.03118)

87:0.08604,

(

MicpuN3_98172/398-577:0.09295,

Phypa1_1_205535/512-691:0.09038)

38:0.01260)

25:0.02524,

(

(

(

tr_O48534_O48534_ARATH/507-686:0.06624,

tr_Q9SYP1_Q9SYP1_ARATH/506-685:0.06709)

64:0.00866,

POPTR_0012s09930.1/517-696:0.07745)

90:0.05041,

Selmo1_144158/500-679:0.12042)

15:0.00207)

24:0.01224)

15:0.01263,

(

(

TGME49_023390/534-715:0.00000,

TGVEG_063760/534-715:0.00000)

100:0.00000,

TGGT1_077470/534-715:0.00000)

100:0.15633)

3:0.00537)

8:0.01302,

Naegr1_37179/399-579:0.17805)

9:0.00928)

7:0.00363,

tetra3691.m00174/561-740:0.18807)

8:0.00474,

(

(

(

(

(

(

ENSTRUP00000003016/480-659:0.01888,

tr_B0S754_B0S754_DANRE/479-658:0.02001)

99:0.03247,

sp_O75643-1_U520_HUMAN/482-661:0.04809)

100:0.03927,

Cioin2_238542/488-667:0.09267)

78:0.01783,

(

Nemve1_158557/482-661:0.08622,

sp_Q9VUV9_U520_DROME/482-661:0.09155)

75:0.01551)

93:0.04358,

sp_Q9U2G0_U520_CAEEL/476-655:0.15190)

56:0.01782,

Monbr1_36978/482-658:0.17136)

35:0.02248)

39:0.01102,

(

paraGSPATP00029804001/440-618:0.03878,

paraGSPATP00030936001/439-617:0.03943)

100:0.16300)

37:0.03216)

1:0.00863,

(

tr_Q5CRF5_Q5CRF5_CRYPV/528-705:0.23138,

(

tr_Q8IFP1_Q8IFP1_PLAF7/716-872:0.22403,

tr_Q4MYU4_Q4MYU4_THEPA/489-689:0.23349)

29:0.00206)

34:0.01482)

:0.00688,

(

(

(

(

(

Phyra1_1_85820/282-466:0.03251,

Physo1_1_131652/326-510:0.03235)

100:0.13204,

Esi0177_0016/610-788:0.17072)

37:0.01083,

(

Phatr2_25/53-237:0.12605,

Thaps3_12259/55-245:0.12532)

100:0.05748)

40:0.01719,

Auran1_58/4-203:0.19614)

27:0.03185,

ent_h_27.m00240/182-353:0.22618)

8:0.01893)

:0.00263,

(

TGME49_049810/622-762:0.25472,

tr_Q4N888_Q4N888_THEPA/128-309:0.22677)

32:0.02361)

:0.01205,

CMER_CMQ149C/244-419:0.24513)

:0.00577,

CMER_CML192C/120-296:0.26602)

:0.00435,

tr_Q5CTJ2_Q5CTJ2_CRYPV/240-434:0.28020)

:0.01676,

(

(

(

(

GSEM1T00002495001/458-647:0.04044,

GSHART1T00001101001/458-641:0.04108)

100:0.06813,

(

(

LmjF.17.0920/485-666:0.00604,

LmxM.17.0920/485-666:0.00494)

39:0.02818,

LbrM.17.0940/483-664:0.03500)

23:0.06804)

17:0.01107,

(

(

Tb927.5.2290/404-584:0.06828,

TcIL3000.5.2070/404-584:0.06984)

41:0.00634,

TvY486_0501670/407-587:0.07929)

96:0.03726)

23:0.11630,

(

LinJ.17.1020/170-276:-0.00165,

tr_A0FLQ6_A0FLQ6_CAEEL/1-75:0.00165)

7:0.23776)

2:0.07254)

1:0.02743,

(

Chlre4_142899/1-165:0.29321,

tr_Q018K2_Q018K2_OSTTA/77-252:0.29686)

87:0.06849)

1:0.00430,

(

(

(

(

(

(

(

ENSTRUP00000024677/1300-1471:0.11060,

tr_Q961L2_Q961L2_DROME/250-422:0.11033)

98:0.04629,

(

POPTR_0015s06740.1/394-565:0.05039,

tr_Q0DU12_Q0DU12_ORYSJ/339-510:0.05426)

100:0.11359)

93:0.03005,

(

TGGT1_101490/1557-1729:0.00000,

TGVEG_002020/1559-1731:0.00000)

100:0.19234)

98:0.05347,

(

POPTR_0015s10750.1/1336-1509:0.17717,

tr_Q00Z19_Q00Z19_OSTTA/567-737:0.17955)

97:0.06948)

91:0.03365,

tr_Q8IL78_Q8IL78_PLAF7/1372-15:0.29440)

58:0.02693,

(

(

(

(

(

ANID_05514T0_ANID_05514/256-42:0.20656,

BDET_04643_BDEG_04629/185-361:0.20160)

55:0.01708,

(

(

ENSTRUP00000007481/121-276:0.11828,

tr_A2BIH3_A2BIH3_DANRE/140-321:0.12531)

97:0.04056,

(

(

sp_A2PYH4-1_HFM1_HUMAN/284-466:0.00000,

tr_A6NGI5_A6NGI5_HUMAN/284-466:0.00000)

93:0.01423,

tr_A8MQ67_A8MQ67_HUMAN/284-386:-0.01423)

100:0.14582)

100:0.07483)

69:0.03543,

(

(

(

(

(

(

POPTR_0001s35040.1/26-209:0.10099,

tr_Q0DZI2_Q0DZI2_ORYSJ/33-224:0.10553)

76:0.01573,

(

tr_Q5D892_Q5D892_ARATH/26-217:-0.00252,

tr_Q9LVW8_Q9LVW8_ARATH/26-206:0.00252)

100:0.11825)

100:0.07258,

(

Phypa1_1_122688/30-221:0.15495,

Selmo1_97186/27-204:0.16144)

98:0.03379)

100:0.04792,

Naegr1_30474/29-210:0.24336)

23:0.01341,

Esi0020_0060/276-466:0.26790)

14:0.01198,

MicpuN3_57057/77-269:0.26087)

20:0.01030)

13:0.00904,

(

Monbr1_28075/66-222:0.27264,

tr_Q5KBY3_Q5KBY3_CRYNE/198-373:0.25475)

28:0.01468)

13:0.00277,

sp_P51979_HFM1_YEAST/140-310:0.27438)

31:0.01674)

22:0.00694,

(

(

(

GSEM1T00000941001/21-236:0.12403,

GSHART1T00008272001/21-234:0.12125)

100:0.09377,

(

(

(

LinJ.32.1460/22-256:0.02135,

LmjF.32.1400/22-255:0.02138)

86:0.01049,

LmxM.31.1400/22-256:0.03212)

100:0.06900,

LbrM.32.1560/22-256:0.09711)

100:0.11931)

54:0.00577,

(

(

(

Tc00.1047053504051.20/21-221:0.11156,

TvY486_1115360/21-178:0.12261)

98:0.03327,

Tb11.01.6260/66-282:0.14084)

69:0.00912,

TcIL3000.11.14900/21-238:0.15411)

100:0.06755)

100:0.09240)

34:0.02398)

2:0.02712,

(

(

(

(

(

(

(

(

(

(

(

(

(

(

(

(

(

(

(

ANID_04412T0_ANID_04412/155-30:0.05491,

RO3G_00987.1/147-294:0.05320)

51:0.01297,

(

sp_O14232_YDVG_SCHPO/201-348:0.05014,

sp_P47047_MTR4_YEAST/152-299:0.05121)

60:0.01912)

43:0.01033,

Monbr1_35219/50-157:0.08098)

13:0.00271,

(

(

Cioin2_289546/131-278:0.04412,

Nemve1_234599/132-279:0.04372)

86:0.01913,

(

(

(

sp_P42285_SK2L2_HUMAN/142-289:0.00368,

tr_Q5ZMQ1_Q5ZMQ1_CHICK/129-276:0.00307)

97:0.01186,

tr_Q6P7X6_Q6P7X6_DANRE/130-277:0.01517)

57:0.00264,

ENSTRUP00000037244/129-276:0.01763)

98:0.04464)

72:0.02052)

4:0.00923,

tr_Q9Y134_Q9Y134_DROME/154-301:0.08846)

5:0.00243,

sp_Q23223_YH2O_CAEEL/122-275:0.09428)

4:0.02119,

Naegr1_81560/177-326:0.11647)

2:0.00247,

(

(

(

(

(

(

(

Phyra1_1_74137/129-278:0.00000,

Phyra1_1_86779/108-257:0.00000)

100:0.00333,

Physo1_1_135412/136-285:0.00333)

100:0.03546,

Esi0347_0025/115-262:0.03891)

68:0.01747,

Thaps3_34661/10-159:0.05274)

53:0.01191,

Auran1_268/11-159:0.06564)

55:0.01208,

Phatr2_50326/90-239:0.07518)

60:0.02859,

(

(

ent_h_131.m00124/102-245:0.00000,

ent_h_373.m00054/102-245:0.00000)

100:0.09583,

(

tr_Q5KHW3_Q5KHW3_CRYNE/150-295:0.09344,

tr_Q86IE2_Q86IE2_DICDI/214-361:0.09149)

15:0.00615)

12:0.00957)

5:0.01280)

4:0.01192,

(

(

(

(

paraGSPATP00016170001/79-228:0.00000,

paraPTETP14300002001/79-228:0.00000)

100:0.07913,

tetra3687.m00033/136-282:0.07733)

81:0.02741,

CMER_CMA072C/173-320:0.11553)

29:0.01440,

(

(

Chlre4_206573/99-246:0.00336,

Volca1_107315/487-634:0.00340)

100:0.10791,

(

(

(

tr_C7JAA4_C7JAA4_ORYSJ/86-235:0.03690,

tr_Q9XIF2_Q9XIF2_ARATH/71-219:0.03692)

59:0.00875,

POPTR_0004s23750.1/85-234:0.04467)

95:0.02366,

(

Phypa1_1_183907/91-240:0.04349,

Selmo1_174598/70-219:0.03651)

95:0.02391)

98:0.05230)

19:0.00793)

2:0.00614)

1:0.00368,

(

(

MicpuN3_78446/133-281:0.07787,

tr_Q016S7_Q016S7_OSTTA/85-231:0.07860)

91:0.04748,

(

(

MicpuN3_88392/93-232:0.06613,

tr_Q011H9_Q011H9_OSTTA/104-251:0.06244)

96:0.04628,

(

(

(

POPTR_0006s07760.1/74-223:0.01373,

POPTR_0018s14280.1/91-240:0.01294)

99:0.03071,

(

tr_Q53PH9_Q53PH9_ORYSJ/86-235:0.03639,

tr_Q9ZVW2_Q9ZVW2_ARATH/84-233:0.03694)

41:0.00762)

49:0.01261,

(

Phypa1_1_182487/85-234:0.04555,

Selmo1_79650/47-196:0.04112)

59:0.01323)

99:0.06086)

38:0.00943)

14:0.00821)

6:0.00713,

(

(

(

(

TGME49_013770/237-385:-0.00048,

TGVEG_034540/237-386:0.00048)

96:0.00024,

TGGT1_038730/237-385:-0.00024)

100:0.11431,

tr_Q5CVW7_Q5CVW7_CRYPV/104-250:0.11698)

45:0.01511,

(

tr_C6KSM1_C6KSM1_PLAF7/258-403:0.11938,

tr_Q4N4X3_Q4N4X3_THEPA/110-260:0.12720)

19:0.00704)

26:0.00996)

5:0.00956,

sp_O13799_YE02_SCHPO/128-275:0.15149)

40:0.02390,

(

Chlre4_191764/85-247:0.05041,

Volca1_121704/101-245:0.04050)

100:0.14484)

32:0.01294,

(

(

(

(

GSEM1T00000782001/31-178:0.00345,

GSHART1T00002842001/32-178:0.00335)

91:0.01576,

(

(

LbrM.35.3220/31-177:0.01249,

Tc00.1047053510105.9/29-175:0.01472)

24:0.00184,

TvY486_1007260/32-181:0.01517)

29:0.00289)

24:0.00375,

(

(

LmjF.36.3000/45-191:0.00314,

LinJ.36.3150/31-177:0.00366)

45:0.00158,

LmxM.36.3000/31-177:0.00523)

82:0.01584)

64:0.01107,

(

Tb927.10.7440/32-179:0.02326,

TcIL3000.10.6410/34-180:0.02436)

46:0.00504)

100:0.14558)

67:0.03055,

(

(

(

(

(

(

(

(

(

(

(

(

(

ANID_06007T0_ANID_06007/326-47:0.03357,

sp_O59801_YJV3_SCHPO/284-429:0.03492)

48:0.00958,

RO3G_10610.1/200-346:0.04179)

63:0.01294,

tr_Q5KBF6_Q5KBF6_CRYNE/304-451:0.05685)

86:0.02402,

sp_P35207_SKI2_YEAST/333-480:0.08347)

63:0.01075,

Naegr1_44652/12-157:0.09285)

27:0.00914,

(

(

(

MicpuN3_65181/36-180:0.04152,

tr_Q01GD5_Q01GD5_OSTTA/692-842:0.04813)

89:0.02532,

(

(

(

POPTR_0009s04590.1/359-509:0.00000,

POPTR_0009s04590.2/49-199:0.00000)

100:0.02634,

tr_Q9SD77_Q9SD77_ARATH/355-499:0.02194)

99:0.02925,

(

Phypa1_1_227295/357-501:0.04092,

Selmo1_403447/338-487:0.04184)

57:0.01103)

79:0.01777)

69:0.01401,

Volca1_107417/451-599:0.08564)

75:0.02031)

21:0.00632,

CMER_CMA059C/483-632:0.10777)

19:0.01167,

(

(

(

(

(

ENSTRUP00000002286/335-481:0.04080,

(

tr_B7ZUW9_B7ZUW9_DANRE/283-470:0.03730,

(

(

sp_Q15477_SKIV2_HUMAN/314-460:0.00000,

tr_O76046_O76046_HUMAN/314-460:0.00000)

100:0.00000,

tr_Q5ST66_Q5ST66_HUMAN/314-460:0.00000)

100:0.03073)

53:0.01080)

87:0.02282,

Nemve1_210670/11-180:0.06387)

92:0.03225,

Cioin2_385475/293-457:0.09571)

49:0.01409,

(

(

(

(

Phyra1_1_77468/347-498:0.00580,

Physo1_1_139993/446-597:0.00735)

100:0.06736,

Esi0134_0090/596-745:0.07273)

74:0.02120,

Thaps3_31145/19-166:0.08800)

58:0.01162,

Monbr1_13948/67-212:0.10003)

33:0.01013)

4:0.00232,

tr_Q9BI21_Q9BI21_DROME/205-411:0.12988)

6:0.00560)

10:0.01332,

Phatr2_33072/10-162:0.13716)

11:0.00808,

tr_Q86K90_Q86K90_DICDI/437-582:0.14032)

21:0.01217,

tr_Q19103_Q19103_CAEEL/295-446:0.15531)

40:0.00325,

(

(

(

tetra3822.m00669/396-542:0.02082,

tetra3822.m00670/405-551:0.01999)

100:0.09431,

tetra3822.m00666/428-575:0.11658)

66:0.01929,

paraGSPATP00004797001/450-596:0.13131)

60:0.02502)

83:0.04180,

(

(

(

(

(

(

TGME49_085660/460-606:0.00000,

TGVEG_033040/460-606:0.00000)

100:0.00000,

TGGT1_037060/460-606:0.00000)

100:0.14370,

tr_Q4N2I5_Q4N2I5_THEPA/185-337:0.15562)

34:0.01819,

tr_Q8I353_Q8I353_PLAF7/304-455:0.17145)

31:0.00534,

tr_Q5CPF4_Q5CPF4_CRYPV/130-288:0.17423)

52:0.01926,

ent_h_414.m00041/82-229:0.19981)

33:0.00015)

85:0.02244)

72:0.05559,

(

(

(

Chlre4_116679/44-207:0.05606,

Volca1_119055/315-456:0.03746)

100:0.15053,

(

MicpuN3_65459/9-184:0.09419,

tr_Q010R7_Q010R7_OSTTA/96-247:0.09124)

100:0.10711)

29:0.01031,

(

(

(

(

(

(

tr_B9DFG3_B9DFG3_ARATH/157-315:0.04387,

tr_Q6Z5P0_Q6Z5P0_ORYSJ/172-330:0.04418)

59:0.00695,

POPTR_0010s04800.1/166-324:0.04965)

100:0.06172,

Phypa1_1_220890/1-155:0.10893)

53:0.01287,

Phypa1_1_141731/29-186:0.12325)

48:0.01762,

Selmo1_440019/945-1102:0.15068)

84:0.04626,

tr_O04538_O04538_ARATH/157-307:0.21253)

53:0.03309)

95:0.03816)

6:0.00075,

(

(

(

(

Auran1_12569/7-159:0.00000,

Auran1_28826/79-231:0.00000)

100:0.13055,

Esi0050_0056/392-537:0.14218)

98:0.04201,

CMER_CMO352C/99-285:0.19299)

98:0.04904,

(

Phatr2_43406/47-194:0.18686,

Thaps3_262824/96-243:0.18476)

98:0.04533)

81:0.02753)

32:0.01148,

Auran1_28728/2-146:0.26435)

65:0.03445,

MicpuN3_94136/26-176:0.30536)

71:0.04727)

:0.02201,

(

(

(

(

(

(

(

(

(

(

Phyra1_1_84090/296-418:0.02527,

Physo1_1_141458/207-329:0.02351)

100:0.14117,

Auran1_10272/18-142:0.16777)

31:0.00563,

Esi0113_0075/564-696:0.16846)

43:0.02798,

(

(

(

(

(

POPTR_0017s11820.1/259-379:0.00000,

POPTR_0017s11820.2/259-379:0.00000)

100:0.07340,

tr_Q9FLF1_Q9FLF1_ARATH/271-391:0.06709)

87:0.02368,

tr_Q0JCN6_Q0JCN6_ORYSJ/76-196:0.10028)

92:0.06142,

(

Phypa1_1_137618/97-217:0.14466,

Selmo1_81713/120-240:0.14459)

55:0.01710)

84:0.03054,

Naegr1_493/33-158:0.19570)

24:0.00611)

20:0.01569,

(

BDET_04368_BDEG_04354/218-338:0.19239,

sp_O94445_SUV3_SCHPO/170-290:0.19928)

33:0.01738)

36:0.02015,

tr_Q54XQ3_Q54XQ3_DICDI/403-512:0.22987)

32:0.02212,

Thaps3_31932/35-130:0.23036)

23:0.01441,

(

(

LinJ.34.2450/138-257:0.01415,

(

LmxM.33.2620/138-257:0.01172,

LmjF.34.2620/105-224:0.01328)

64:0.00252)

100:0.07007,

(

(

Tb927.4.1990/125-243:0.03817,

TcIL3000.4.1730/119-237:0.03746)

56:0.01607,

Tc00.1047053510877.70/124-242:0.04695)

99:0.03825)

100:0.17665)

11:0.00404,

(

MicpuN3_82395/24-118:0.23161,

Cioin2_270597/39-149:0.25226)

25:0.01435)

35:0.01324,

(

(

TGGT1_114990/684-794:0.00000,

TGME49_032530/684-794:0.00000)

100:0.00000,

TGVEG_023110/684-794:0.00000)

100:0.26297)

99:0.10855)

:0.02776)

:0.00135)

:0.00454,

(

(

(

(

(

(

(

(

(

(

ANID_10757T0_ANID_10757/390-56:0.19329,

sp_Q05549_HRQ1_YEAST/292-470:0.19624)

35:0.01560,

RO3G_11306.1/249-399:0.24269)

22:0.00986,

sp_O13983_HRQ1_SCHPO/313-490:0.21744)

82:0.03251,

BDET_05963_BDEG_05946/294-468:0.25353)

82:0.02579,

(

(

(

Chlre4_11348/1456-1594:0.13115,

Volca1_97014/835-986:0.12811)

69:0.10050,

(

(

(

tr_Q6Z8Y2_Q6Z8Y2_ORYSJ/189-359:0.17334,

POPTR_0012s06280.1/439-608:0.16784)

54:0.01882,

Phypa1_1_118192/57-226:0.18706)

57:0.02664,

(

tr_Q017R5_Q017R5_OSTTA/447-630:0.20478,

MicpuN3_93660/160-336:0.19751)

73:0.02170)

25:0.00955)

36:0.02739,

(

(

Monbr1_12171/218-363:0.22903,

Physo1_1_157121/196-356:0.22626)

44:0.02371,

Phypa1_1_234741/449-648:0.24967)

17:0.01382)

15:0.00934)

28:0.01653,

(

MicpuN3_80832/178-378:0.23472,

tr_Q018A3_Q018A3_OSTTA/153-358:0.24221)

98:0.05942)

41:0.01890,

(

Auran1_10212/39-209:0.26596,

(

Phatr2_48177/329-517:0.23110,

Thaps3_3719/357-526:0.22012)

90:0.03922)

74:0.03930)

15:0.01273,

tr_Q5CQ75_Q5CQ75_CRYPV/267-455:0.33514)

23:0.02183,

tr_Q55GN2_Q55GN2_DICDI/408-620:0.35791)

20:0.05455,

(

tr_Q4N0A0_Q4N0A0_THEPA/142-307:0.38427,

(

(

(

(

(

(

(

(

(

(

(

(

(

(

(

(

(

(

ANID_02087T0_ANID_02087/702-87:0.19191,

sp_Q09811_HUS2_SCHPO/526-695:0.19862)

48:0.02142,

(

(

BDET_05213_BDEG_05198/131-301:0.20379,

RO3G_04352.1/166-343:0.19972)

27:0.01212,

sp_P35187_SGS1_YEAST/680-854:0.21944)

18:0.00964)

18:0.01566,

(

Chlre4_205526/1-135:0.13918,

Volca1_103112/149-298:0.12438)

98:0.11085)

4:0.00148,

tr_Q5KK35_Q5KK35_CRYNE/250-426:0.23750)

2:0.00744,

(

(

(

(

(

(

(

(

(

Phyra1_1_79056/122-292:0.05690,

Physo1_1_142527/170-337:0.06215)

100:0.11649,

Esi0095_0027/222-389:0.18221)

64:0.02859,

(

(

(

(

POPTR_0005s01970.1/188-361:0.08119,

tr_Q9M9M2_Q9M9M2_ARATH/226-395:0.07764)

100:0.04609,

tr_Q2QZT4_Q2QZT4_ORYSJ/188-361:0.12440)

97:0.02970,

Selmo1_98462/202-373:0.15140)

74:0.02753,

tr_Q019W1_Q019W1_OSTTA/208-374:0.18275)

67:0.02165)

17:0.00673,

(

Naegr1_32708/26-199:0.19284,

sp_Q9VGI8_BLM_DROME/744-908:0.19504)

22:0.01076)

3:0.00851,

tr_Q54DM3_Q54DM3_DICDI/532-698:0.21857)

2:0.00385,

(

(

CMER_CMA093C/788-958:0.20908,

Monbr1_29065/611-780:0.20659)

9:0.00320,

(

(

(

(

sp_P54132_BLM_HUMAN/672-839:0.00000,

tr_B7Z2X2_B7Z2X2_HUMAN/325-492:0.00000)

100:0.06403,

(

sp_Q9I920_BLM_CHICK/402-569:0.00000,

tr_D3KR64_D3KR64_CHICK/640-807:0.00000)

100:0.06097)

100:0.12723,

sp_O18017_BLM_CAEEL/253-419:0.19984)

26:0.00821,

Nemve1_145462/20-189:0.21227)

16:0.01146)

3:0.00512)

:0.00869,

(

(

MicpuN3_79105/30-195:0.17330,

tr_Q01CY7_Q01CY7_OSTTA/359-521:0.16832)

98:0.05592,

(

(

(

(

(

tr_O04092_O04092_ARATH/130-296:0.00000,

tr_Q8L840_Q8L840_ARATH/459-625:0.00000)

100:0.04679,

(

tr_Q9C959_Q9C959_ARATH/422-580:0.00626,

tr_Q9FT70_Q9FT70_ARATH/475-641:-0.00626)

100:0.05340)

100:0.04593,

POPTR_0003s01160.1/464-630:0.09113)

98:0.04439,

(

Phypa1_1_1048/19-186:0.11666,

Selmo1_10140/42-208:0.12577)

71:0.01715)

100:0.06553,

Volca1_68317/36-206:0.19278)

46:0.02009)

8:0.00277)

:0.00716,

(

Auran1_2515/11-185:0.22505,

(

(

(

(

(

(

GSEM1T00008196001/532-704:0.02623,

GSHART1T00000108001/533-705:0.02579)

100:0.03579,

Tc00.1047053507433.9/384-559:0.06685)

44:0.00881,

TvY486_0806320/361-505:0.06917)

22:0.01366,

(

(

LbrM.24.1330/545-712:0.00887,

(

LinJ.24.1590/530-697:0.00584,

LmjF.24.1530/276-443:0.00606)

35:0.00303)

45:0.00382,

LmxM.24.1530/277-448:0.00808)

100:0.07609)

34:0.00531,

TcIL3000.0.05660/433-604:0.09091)

32:0.00625,

Tb927.8.6690/470-637:0.09990)

100:0.12832)

13:0.01182)

1:0.00598,

(

(

Phyra1_1_39985/20-187:0.03355,

Physo1_1_119497/1-164:0.03352)

100:0.19255,

(

(

Phatr2_18280/19-186:0.15501,

Thaps3_268582/1-161:0.14933)

94:0.04522,

Esi0021_0019/595-767:0.20038)

85:0.02563)

25:0.01650)

:0.00527)

6:0.01573,

(

(

TGME49_064840/741-909:0.00000,

TGVEG_081440/741-909:0.00000)

100:0.19302,

tr_Q5CWN1_Q5CWN1_CRYPV/243-413:0.20698)

90:0.06306)

:0.00723,

(

paraGSPATP00035858001/96-256:0.23331,

tetra204.m00059/412-576:0.22919)

22:0.04595)

1:0.00629,

(

tr_Q4N265_Q4N265_THEPA/294-461:0.26600,

tr_Q4N4Y1_Q4N4Y1_THEPA/188-381:0.25522)

19:0.01880)

:0.01236,

(

(

(

(

(

(

(

(

Chlre4_128016/15-185:0.05703,

Volca1_57553/54-224:0.05993)

100:0.11843,

(

(

(

(

(

(

tr_A8MRK2_A8MRK2_ARATH/5-136:0.00264,

tr_Q9SHE4_Q9SHE4_ARATH/129-308:-0.00264)

76:0.00286,

tr_Q9FT73_Q9FT73_ARATH/95-261:-0.00286)

100:0.06146,

POPTR_0003s10340.1/99-264:0.05492)

57:0.01151,

tr_Q0IQT8_Q0IQT8_ORYSJ/15-179:0.06925)

94:0.02439,

Phypa1_1_132154/90-255:0.09107)

48:0.00745,

Selmo1_105080/83-249:0.10056)

100:0.07841)

90:0.03240,

MicpuN3_66235/16-194:0.20456)

38:0.01355,

tr_Q5KJ99_Q5KJ99_CRYNE/152-317:0.22202)

24:0.01221,

Auran1_52627/77-251:0.22757)

23:0.01573,

(

(

Phatr2_14845/21-201:0.15790,

Thaps3_261829/24-200:0.15848)

100:0.07320,

Esi0115_0054/18-160:0.21584)

86:0.03082)

15:0.01631,

(

(

(

(

(

(

(

sp_P46063_RECQ1_HUMAN/93-261:0.00000,

tr_A8MUG3_A8MUG3_HUMAN/92-260:0.00000)

100:0.06891,

tr_Q8AYS4_Q8AYS4_CHICK/93-263:0.06718)

100:0.07388,

(

tr_Q1LUY8_Q1LUY8_DANRE/99-270:0.00000,

tr_Q5RHI1_Q5RHI1_DANRE/99-270:0.00000)

100:0.12578)

85:0.03855,

Nemve1_174448/94-263:0.16828)

63:0.01460,

Cioin2_271012/23-190:0.18764)

80:0.03632,

(

(

tr_Q5DX50_Q5DX50_CAEEL/88-260:0.00000,

tr_Q9TXJ8_Q9TXJ8_CAEEL/111-283:0.00000)

100:0.00000,

sp_P46064_RECQ1_CAEEL/490-662:0.00000)

100:0.21823)

58:0.02430,

(

(

TGGT1_093990/165-363:0.00000,

TGVEG_101400/165-363:0.00000)

100:0.00000,

TGME49_116300/165-363:0.00000)

100:0.23969)

17:0.02342)

10:0.01179,

(

Phyra1_1_46139/82-258:0.09295,

Physo1_1_139379/88-222:0.07999)

93:0.17848)

10:0.01201)

:0.00544,

(

ent_h_192.m00073/464-636:0.24614,

ent_h_232.m00084/393-554:0.23534)

77:0.05306)

:0.00924,

Nemve1_40929/14-181:0.29499)

:0.00747,

(

(

(

(

(

(

(

(

(

(

TGME49_106080/652-814:0.00000,

TGVEG_107530/652-814:0.00000)

100:0.00321,

TGGT1_041270/651-813:0.00292)

100:0.22570,

Esi0033_0067/37-233:0.24669)

24:0.02528,

(

Cioin2_381144/28-200:0.23124,

(

tr_Q19046_Q19046_CAEEL/180-352:0.23912,

(

(

(

(

(

(

tr_B7Z8Y7_B7Z8Y7_HUMAN/31-201:0.00000,

tr_C9JPA2_C9JPA2_HUMAN/31-201:0.00000)

100:0.00000,

sp_O94762-3_RECQ5_HUMAN/31-201:0.00000)

49:0.00000,

(

sp_O94762-1_RECQ5_HUMAN/31-201:0.00000,

sp_O94762-2_RECQ5_HUMAN/31-201:0.00000)

50:0.00000)

100:0.08954,

(

tr_D3KR67_D3KR67_CHICK/45-208:0.01082,

tr_Q8AYS3_Q8AYS3_CHICK/36-208:0.01357)

100:0.08735)

100:0.04847,

ENSTRUP00000020644/19-191:0.14668)

98:0.05174,

(

(

tr_Q59E27_Q59E27_DROME/37-193:0.00000,

tr_Q7YZ98_Q7YZ98_DROME/37-193:0.00000)

100:0.17652,

Nemve1_127336/24-190:0.18245)

72:0.02690)

87:0.03063)

26:0.00226)

44:0.02691)

5:0.01356,

(

(

Monbr1_15227/29-198:0.24897,

ANID_04432T0_ANID_04432/27-194:0.26369)

20:0.01188,

(

(

(

(

Naegr1_29201/15-185:0.22510,

(

ent_h_81.m00181/38-207:0.21803,

BDET_01611_BDEG_01607/26-191:0.21947)

42:0.00445)

50:0.01602,

(

(

(

POPTR_0005s10920.1/44-208:0.00000,

POPTR_0005s10920.3/44-208:0.00000)

69:0.06348,

(

tr_Q3E9Q7_Q3E9Q7_ARATH/23-114:-0.00207,

tr_Q9FT72_Q9FT72_ARATH/43-207:0.00207)

91:0.05690)

33:0.07181,

Selmo1_41328/21-184:0.12986)

32:0.10732)

4:0.01147,

Phatr2_9529/16-192:0.26292)

:0.01321,

Volca1_30776/9-176:0.26865)

:0.00242)

:0.01377)

:0.00996,

(

Chlre4_149083/38-203:0.25572,

MicpuN3_69395/1-170:0.25372)

66:0.04200)

:0.00491,

tr_Q5CV40_Q5CV40_CRYPV/112-307:0.29775)

:0.00385,

(

(

(

Phyra1_1_85825/30-199:0.04853,

Physo1_1_136854/28-205:0.05147)

100:0.19975,

sp_Q19546_WRN_CAEEL/229-396:0.26387)

26:0.01956,

(

(

TGME49_059250/26-200:0.00000,

TGVEG_074990/26-200:0.00000)

100:0.00285,

TGGT1_010560/26-200:0.00286)

100:0.27866)

12:0.02091)

:0.00853,

(

(

Esi0379_0021/86-227:0.24446,

TcIL3000.0.26230/32-194:0.22613)

65:0.01605,

CMER_CMD123C/127-292:0.25688)

69:0.04903)

:0.00382,

(

(

tr_Q55A06_Q55A06_DICDI/485-650:0.26101,

tr_Q5KMI8_Q5KMI8_CRYNE/64-234:0.26626)

34:0.02999,

(

(

(

(

(

(

(

Chlre4_284462/1-143:0.06669,

Volca1_117801/32-193:0.06618)

100:0.14928,

Auran1_26856/55-223:0.21012)

22:0.01912,

(

MicpuN3_75328/11-180:0.19478,

tr_Q01BJ2_Q01BJ2_OSTTA/69-242:0.20043)

67:0.03103)

7:0.00912,

(

Phatr2_2089/16-186:0.18556,

Thaps3_bd_1221/34-219:0.19019)

100:0.06002)

4:0.00987,

(

(

POPTR_0013s15710.1/15-179:0.15093,

tr_Q7XHW1_Q7XHW1_ORYSJ/19-176:0.15286)

47:0.00746,

(

Phypa1_1_234221/15-193:0.12301,

Selmo1_402571/15-176:0.11266)

89:0.03740)

100:0.08588)

7:0.00824,

(

(

(

(

(

(

POPTR_0005s02650.1/178-349:0.08619,

tr_Q5WN04_Q5WN04_ORYSJ/179-350:0.08823)

88:0.02383,

tr_Q9FT69_Q9FT69_ARATH/170-343:0.10699)

100:0.05545,

(

Phypa1_1_10706/21-192:0.03245,

Phypa1_1_92210/237-408:0.03150)

100:0.12842)

100:0.06166,

Esi0098_0023/8-135:0.23294)

18:0.02242,

tr_Q8ILG5_Q8ILG5_PLAF7/54-220:0.26009)

11:0.01277,

(

(

Cioin2_294004/259-425:0.19792,

Nemve1_130162/19-148:0.21293)

67:0.02545,

(

sp_Q14191_WRN_HUMAN/551-714:0.12297,

tr_D3KR65_D3KR65_CHICK/530-693:0.12703)

100:0.09204)

81:0.03744)

6:0.00298)

6:0.01030,

tr_B0G0Y4_B0G0Y4_DICDI/303-468:0.27883)

10:0.02160)

:0.01147)

:0.00390)

:0.01478,

(

tr_Q8I2W7_Q8I2W7_PLAF7/60-229:0.32276,

(

Nemve1_199277/37-200:0.00526,

Nemve1_200367/37-203:0.00694)

100:0.32770)

20:0.00982)

:0.00295,

(

(

(

(

(

(

(

(

(

(

(

sp_O94761_RECQ4_HUMAN/482-652:0.00000,

tr_C9JFV7_C9JFV7_HUMAN/482-652:0.00000)

100:0.11886,

ENSTRUP00000032268/639-814:0.13260)

67:0.01895,

Nemve1_174598/1-168:0.15769)

90:0.03768,

tr_Q9NH11_Q9NH11_DROME/823-990:0.18202)

78:0.02353,

Cioin2_260482/18-180:0.20417)

100:0.05918,

BDET_02992_BDEG_02984/797-973:0.26716)

37:0.01469,

(

(

(

(

Phatr2_47369/732-909:0.15581,

Thaps3_264792/10-183:0.15454)

100:0.06385,

Esi0088_0014/1360-1529:0.21500)

81:0.03861,

(

(

(

MicpuN3_50295/4-134:0.13748,

tr_Q018J1_Q018J1_OSTTA/436-582:0.13775)

86:0.08006,

(

(

(

(

tr_Q0WVW7_Q0WVW7_ARATH/271-424:0.00616,

tr_Q9C6N0_Q9C6N0_ARATH/271-397:-0.00616)

100:0.13296,

POPTR_0010s06660.1/274-415:0.12872)

77:0.02028,

tr_Q0JC83_Q0JC83_ORYSJ/290-440:0.15806)

100:0.04643,

(

Phypa1_1_145700/109-269:0.17846,

Selmo1_90579/146-312:0.18800)

77:0.01920)

61:0.00944)

78:0.02486,

Volca1_98196/1201-1353:0.23612)

46:0.01933)

16:0.01196,

(

(

Phyra1_1_81163/409-583:0.01176,

Physo1_1_143534/500-673:0.01123)

100:0.06924,

(

Physo1_1_128347/375-537:0.04262,

Physo1_1_130797/500-558:-0.04262)

96:0.05694)

99:0.19037)

9:0.00779)

10:0.00262,

Monbr1_31140/569-731:0.26936)

14:0.00873,

(

(

paraGSPATP00021237001/312-480:0.22548,

tetra273.m00018/383-548:0.23235)

91:0.05280,

Naegr1_29370/140-310:0.27974)

43:0.01891)

23:0.01240,

tr_Q5CV92_Q5CV92_CRYPV/457-651:0.29887)

17:0.02801,

(

(

GSEM1T00006453001/139-379:0.23504,

(

(

(

LmjF.30.2290/135-374:0.02589,

LmxM.29.2290/132-374:0.01994)

57:0.00654,

LinJ.30.2300/135-374:0.02887)

100:0.06165,

LbrM.30.2240/132-378:0.09195)

100:0.14816)

55:0.00866,

(

Tb927.6.3580/158-362:0.16846,

(

TvY486_0603070/170-374:0.16348,

Tc00.1047053506941.90/152-362:0.17311)

44:0.00471)

100:0.06341)

100:0.09786)

6:0.00412)

:0.01518,

(

(

Nemve1_11933/11-173:0.01550,

Nemve1_70421/27-184:0.01614)

100:0.31923,

(

Phyra1_1_96316/343-513:0.08121,

Physo1_1_157526/284-454:0.08253)

100:0.24226)

18:0.01048)

:0.00774,

(

Nemve1_217120/234-369:0.00713,

Nemve1_220157/645-819:0.00022)

100:0.35020)

:0.02761,

RO3G_05508.1/114-272:0.41448)

:0.00374,

RO3G_08756.1/82-264:0.40172)

:0.00915)

:0.01087)

:0.01164)

:0.00509)

:0.00125,

(

(

(

(

(

(

(

(

(

(

POPTR_0001s09020.1/1-99:0.02614,

tr_B4DKC6_B4DKC6_HUMAN/50-113:-0.02614)

6:0.23937,

(

(

(

(

Monbr1_17631/1-104:0.02735,

tr_A2AB32_A2AB32_HUMAN/69-125:-0.02735)

5:0.08902,

(

tr_A2AB33_A2AB33_HUMAN/69-122:-0.02110,

Volca1_82170/4-131:0.02110)

13:0.14487)

:0.05577,

(

Monbr1_17513/4-105:0.02859,

Chlre4_13217/791-853:-0.02859)

16:0.20213)

:0.02776,

(

(

Naegr1_38674/1-96:0.01362,

Thaps3_38827/99-171:-0.01362)

20:0.15748,

(

RO3G_16036.1/3-105:0.02487,

TcIL3000.10.4420/175-249:-0.02487)

2:0.14779)

:0.08182)

:0.00918)

:0.04483,

(

(

(

tr_Q00WW8_Q00WW8_OSTTA/1-34:-0.05803,

(

sp_Q7L7V1-1_DHX32_HUMAN/77-191:0.00000,

sp_Q7L7V1-2_DHX32_HUMAN/77-191:0.00000)

100:0.05803)

28:0.15501,

tr_Q8IET8_Q8IET8_PLAF7/465-583:0.16604)

24:0.11561,

(

paraGSPATP00028886001/95-188:-0.00028,

sp_Q9H6R0-2_DHX33_HUMAN/1-67:0.00028)

10:0.27676)

1:0.03908)

:0.01365,

(

(

tr_A2BF60_A2BF60_HUMAN/84-136:-0.04071,

Tc00.1047053506861.10/1-115:0.04071)

22:0.20412,

(

Selmo1_418902/238-342:0.03736,

Volca1_91309/885-939:-0.03736)

15:0.21368)

5:0.08470)

:0.02221,

(

(

(

Selmo1_447153/118-200:0.05254,

MicpuN3_63717/82-146:-0.05254)

43:0.25570,

(

Nemve1_225933/4-115:0.03996,

Tc00.1047053511315.9/417-488:-0.03996)

27:0.17856)

10:0.12037,

(

(

Auran1_24596/14-105:0.01229,

tr_E1C287_E1C287_CHICK/1-81:-0.01229)

30:0.29597,

CMER_CMG133C/241-384:0.32849)

:0.04085)

:0.03977)

:0.01196,

(

(

tr_B0V2L8_B0V2L8_HUMAN/1-63:-0.00519,

Physo1_1_135987/489-622:0.00519)

49:0.21742,

(

tr_Q4N1M3_Q4N1M3_THEPA/122-224:0.01661,

Phyra1_1_96114/355-433:-0.01661)

33:0.25735)

6:0.13935)

:0.00830,

(

(

(

(

(

(

Nemve1_64197/1-67:0.00375,

TGGT1_123390/314-395:-0.00375)

:0.00187,

TGME49_011400/314-395:-0.00187)

:0.12503,

(

Chlre4_12013/18-87:0.00085,

Volca1_43161/1-78:-0.00085)

25:0.22075)

:0.03487,

(

(

(

(

(

(

Selmo1_424620/268-336:-0.01231,

Phatr2_12605/10-85:0.01231)

9:0.11385,

(

Selmo1_428347/253-321:-0.01171,

GSEM1T00008289001/18-93:0.01171)

6:0.11128)

:0.04504,

(

Monbr1_28525/4-72:-0.00905,

(

(

(

LbrM.24.2360/18-93:0.00000,

LinJ.24.2370/18-93:0.00000)

57:0.00000,

LmjF.24.2280/18-93:0.00000)

51:0.00662,

LmxM.24.2280/18-93:0.00654)

42:0.00247)

5:0.16912)

:0.06186,

(

(

MicpuN3_51830/4-73:0.00212,

Phyra1_1_71330/16-112:-0.00212)

10:0.16435,

(

Auran1_2266/1-75:0.01142,

Volca1_37155/3-72:-0.01142)

14:0.14041)

5:0.05035)

:0.06178,

(

(

(

RO3G_11195.1/1-86:0.01479,

TGME49_067030/545-617:-0.01479)

4:0.04451,

(

(

(

TcIL3000.0.13800/195-309:0.00000,

TcIL3000.1.970/195-309:0.00000)

59:0.01555,

TGGT1_075910/516-588:-0.01555)

1:0.00813,

TGVEG_085860/281-350:-0.00813)

1:0.03684)

:0.10900,

(

(

Phyra1_1_80580/204-283:-0.00469,

GSHART1T00004782001/43-147:0.00469)

8:0.17337,

(

POPTR_0005s10920.2/17-114:-0.00747,

tr_Q00WA4_Q00WA4_OSTTA/19-87:0.00747)

8:0.20538)

:0.03947)

:0.02146)

:0.01629,

(

(

(

Monbr1_39079/1-92:0.01068,

Esi0128_0080/856-943:-0.01068)

17:0.14396,

(

Chlre4_108839/11-90:-0.00960,

Auran1_28341/3-101:0.00960)

6:0.14353)

3:0.05854,

(

paraGSPATP00013018001/13-86:-0.00376,

Selmo1_164481/18-101:0.00376)

1:0.18082)

:0.04608)

:0.02344)

:0.01243,

(

Esi0046_0082/377-473:0.09155,

(

Esi0024_0091/522-578:-0.02232,

Nemve1_217073/30-118:0.02232)

32:0.27882)

:0.03679)

:0.02180,

(

(

Volca1_121455/5-124:0.02003,

TGVEG_009280/319-396:-0.02003)

19:0.14460,

(

tr_C7J4H0_C7J4H0_ORYSJ/10-103:0.02057,

Cioin2_235423/115-191:-0.02057)

19:0.27291)

:0.06164)

:0.03165)

:0.01076,

(

(

(

tr_B4E132_B4E132_HUMAN/77-133:-0.05648,

Auran1_64133/67-189:0.05648)

14:0.21805,

(

(

(

(

tr_Q9LEZ5_Q9LEZ5_ARATH/395-515:0.01863,

tr_Q0E1V1_Q0E1V1_ORYSJ/1-54:-0.01863)

17:0.19888,

(

(

(

TcIL3000.4.2820/4-56:-0.02121,

Tc00.1047053506925.140/147-255:0.02121)

7:0.11146,

MicpuN3_81085/151-280:0.10613)

1:0.01060,

(

Thaps3_35984/1-41:-0.03868,

TcIL3000.0.15260/63-172:0.03868)

5:0.09728)

:0.06028)

:0.02948,

(

(

ENSTRUP00000002859/10-63:-0.03272,

ANID_10380T0_ANID_10380/15-136:0.03272)

12:0.15245,

(

Naegr1_45438/366-414:-0.02543,

tr_Q10N49_Q10N49_ORYSJ/21-116:0.02543)

2:0.17451)

1:0.04174)

:0.04828,

(

(

(

(

(

paraGSPATP00024034001/559-651:0.01035,

paraGSPATP00026539001/559-651:0.01116)

99:0.13339,

(

tr_Q5CQM5_Q5CQM5_CRYPV/188-336:0.04725,

Monbr1_38516/1-58:-0.04725)

33:0.15080)

7:0.01553,

(

paraGSPATP00028600001/543-636:0.12610,

paraGSPATP00036500001/544-641:0.13986)

46:0.03245)

3:0.03032,

(

(

Esi0279_0004/117-252:0.02978,

Thaps3_35501/10-62:-0.02978)

3:0.12555,

(

(

tr_O23055_O23055_ARATH/141-257:0.00989,

Monbr1_14626/43-103:-0.00989)

21:0.13706,

Thaps3_268889/12-114:0.11552)

6:0.01790)

:0.06761)

:0.04440,

(

(

GSEM1T00001806001/147-256:0.02186,

GSHART1T00001224001/147-291:0.04178)

86:0.14585,

(

(

(

(

LinJ.25.0770/149-258:0.00406,

LmjF.25.0740/149-258:0.00504)

80:0.00719,

LmxM.25.0740/149-258:0.01099)

57:0.00705,

(

LbrM.25.0620/150-259:0.02553,

Chlre4_116723/1-70:-0.02553)

6:0.00545)

12:0.07629,

(

Tb11.03.0400/146-254:0.02935,

Phatr2_17728/47-101:-0.02935)

10:0.07707)

1:0.06775)

1:0.09843)

:0.00719)

:0.05478)

:0.01574,

(

Auran1_19900/67-190:0.11068,

(

Auran1_23847/1-58:-0.01106,

(

(

TGGT1_112860/474-574:0.00000,

TGME49_073780/474-574:0.00000)

89:0.00000,

TGVEG_021120/474-574:0.00000)

89:0.01106)

25:0.28932)

3:0.04367)

:0.05307)

:0.02308,

(

(

(

(

ENSTRUP00000001070/1-63:-0.04351,

tr_Q4N1S7_Q4N1S7_THEPA/77-447:0.04351)

43:0.21164,

(

tr_B7ZBU3_B7ZBU3_HUMAN/1-37:-0.04187,

TvY486_1014730/137-258:0.04187)

12:0.16488)

7:0.02715,

Esi0036_0155/155-288:0.21951)

1:0.11934,

(

(

(

(

(

tr_C9JCB2_C9JCB2_HUMAN/5-57:-0.04856,

GSEM1T00002300001/98-248:0.04856)

10:0.06194,

(

(

(

LmjF.21.0610/94-215:0.02453,

LmxM.21.0610/94-215:0.02465)

93:0.02015,

LinJ.21.0670/94-203:0.02344)

47:0.02711,

LbrM.21.0670/94-215:0.07960)

40:0.03079)

3:0.03744,

(

TvY486_0006190/56-159:0.11041,

Tc00.1047053511911.110/85-321:0.12035)

37:0.01883)

2:0.01348,

(

Tb927.10.1720/87-280:0.14217,

TcIL3000.10.1460/127-321:0.14280)

45:0.00434)

4:0.13390,

(

tr_Q00TZ0_Q00TZ0_OSTTA/69-197:0.16811,

(

(

(

paraGSPATP00014037001/20-190:0.02582,

tr_Q5JP46_Q5JP46_HUMAN/31-82:-0.02582)

14:0.10269,

(

tr_Q5SQH5_Q5SQH5_HUMAN/31-82:-0.02158,

CMER_CMC111C/272-389:0.02158)

12:0.09984)

2:0.10188,

(

tetra3680.m00025/52-260:0.02177,

Phyra1_1_45270/2-47:-0.02177)

6:0.19282)

4:0.02535)

2:0.10254)

:0.01415)

:0.03813)

:0.02619,

(

(

(

tr_C7IWH5_C7IWH5_ORYSJ/9-64:-0.04362,

POPTR_0001s09560.1/2-98:0.04362)

54:0.17716,

Monbr1_6446/674-804:0.23355)

53:0.16625,

(

(

(

(

(

TGGT1_016870/389-445:-0.06268,

Naegr1_49247/336-437:0.06268)

64:0.11777,

(

(

TGME49_003840/372-428:-0.04113,

sp_Q9FF61_SM3L1_ARATH/361-484:0.04113)

11:0.07701,

(

TGVEG_045470/431-487:-0.04107,

tetra3810.m01936/555-678:0.04107)

15:0.07716)

17:0.01925)

18:0.05435,

tetra3825.m02825/950-1072:0.18232)

13:0.15793,

(

(

(

(

(

(

(

ANID_00044T0_ANID_00044/514-70:0.23490,

sp_P36607_RAD5_SCHPO/516-703:0.23701)

93:0.04392,

sp_P32849_RAD5_YEAST/514-727:0.28420)

58:0.01697,

sp_Q5KPG8_RAD5_CRYNE/575-737:0.29731)

29:0.01738,

RO3G_02076.1/290-490:0.35248)

33:0.02982,

(

(

(

(

(

(

(

(

(

(

(

POPTR_0006s03420.1/204-396:0.17719,

tr_Q8GSA1_Q8GSA1_ORYSJ/226-416:0.17018)

50:0.08773,

(

(

Selmo1_110695/289-439:0.14160,

Selmo1_408/332-454:0.12730)

48:0.10207,

MicpuN3_99199/204-450:0.23781)

27:0.01921)

10:0.01826,

tr_Q5K8L9_Q5K8L9_CRYNE/290-480:0.26555)

10:0.00115,

ANID_02256T0_ANID_02256/304-51:0.29633)

5:0.01197,

(

Auran1_15891/1-119:0.23391,

Volca1_58399/7-226:0.24508)

14:0.02478)

:0.01492,

(

(

(

(

POPTR_0003s08160.1/326-501:0.13845,

sp_Q9FIY7_SM3L3_ARATH/672-868:0.13995)

63:0.02424,

tr_Q0JF05_Q0JF05_ORYSJ/77-247:0.16331)

100:0.06632,

(

(

(

sp_Q9FNI6_SM3L2_ARATH/349-620:0.11692,

tr_Q6H792_Q6H792_ORYSJ/273-404:0.11208)

50:0.00801,

POPTR_0004s20080.1/358-627:0.12881)

94:0.11128,

Phypa1_1_105578/416-626:0.24014)

75:0.01330)

65:0.03381,

(

(

Phyra1_1_79594/403-576:0.06716,

Physo1_1_132681/432-605:0.06503)

100:0.20800,

paraGSPATP00006683001/244-463:0.27785)

37:0.01584)

15:0.01345)

:0.00402,

(

(

(

Selmo1_109740/38-241:0.10217,

Selmo1_37666/2-173:0.09901)

100:0.10617,

Selmo1_431801/30-178:0.21619)

98:0.06129,

(

Selmo1_429540/532-771:0.24138,

tr_Q9LUS4_Q9LUS4_ARATH/56-266:0.24188)

63:0.03461)

13:0.02358)

:0.00478,

(

(

(

(

(

(

tr_E1C1L9_E1C1L9_CHICK/575-787:0.00000,

tr_E1C366_E1C366_CHICK/558-770:0.00000)

100:0.13552,

sp_Q9UNY4-1_TTF2_HUMAN/573-784:0.14067)

100:0.10024,

sp_P34739_TTF2_DROME/442-650:0.22921)

88:0.03246,

CMER_CMI119C/361-558:0.26121)

47:0.01715,

(

(

tr_O17550_O17550_CAEEL/473-703:0.13713,

tr_P91494_P91494_CAEEL/374-603:0.13244)

96:0.05751,

tr_O16283_O16283_CAEEL/146-321:0.20259)

100:0.10329)

33:0.01569,

tetra3679.m00078/408-554:0.31973)

9:0.01495)

:0.00487,

(

(

(

(

(

ANID_05483T0_ANID_05483/473-67:0.23978,

(

sp_O60177_YG42_SCHPO/392-586:0.22324,

RO3G_05902.1/297-491:0.23341)

40:0.00957)

59:0.03163,

sp_O13762_YF2C_SCHPO/252-436:0.26226)

18:0.00906,

(

(

ANID_07538T0_ANID_07538/327-55:0.20986,

sp_Q10332_YBMA_SCHPO/235-430:0.21871)

82:0.04257,

(

RO3G_03130.1/265-451:0.24701,

BDET_01929_BDEG_01925/399-583:0.25603)

16:0.01051)

5:0.00822)

5:0.00747,

sp_Q08562_ULS1_YEAST/946-1155:0.29607)

10:0.01876,

tr_Q5KMN8_Q5KMN8_CRYNE/529-731:0.28591)

8:0.01636)

:0.01313,

(

(

(

(

(

BDET_02246_BDEG_02241/324-506:0.23519,

(

Selmo1_123971/37-261:0.22444,

tr_Q9FWY5_Q9FWY5_ARATH/31-217:0.21306)

61:0.01939)

40:0.01529,

TGVEG_067440/267-467:0.24157)

20:0.00324,

ANID_04272T0_ANID_04272/345-53:0.26634)

11:0.00329,

(

(

(

(

tr_Q5KHC5_Q5KHC5_CRYNE/440-620:0.00000,

tr_Q5KHC6_Q5KHC6_CRYNE/440-620:0.00000)

100:0.18337,

RO3G_05367.1/231-416:0.19093)

54:0.01865,

(

sp_P31244_RAD16_YEAST/186-356:0.18509,

sp_P79051_RHP16_SCHPO/257-440:0.20673)

55:0.01505)

43:0.01686,

Monbr1_717/47-226:0.22161)

35:0.01338)

82:0.06107,

Phatr2_46863/475-634:0.33738)

9:0.01233)

:0.00044,

(

(

(

Chlre4_152316/867-1032:0.10684,

Volca1_104918/586-746:0.10434)

100:0.16198,

Esi0042_0122/611-807:0.25546)

99:0.06847,

ANID_10794T0_ANID_10794/524-71:0.33983)

12:0.00839)

:0.00797)

:0.00471,

BDET_00107_BDEG_00107/460-637:0.31278)

:0.02561,

tr_Q9U2X2_Q9U2X2_CAEEL/46-228:0.36074)

:0.00726)

:0.04016,

(

(

(

(

(

(

(

(

(

(

BDET_00795_BDEG_00791/321-487:0.29591,

ent_h_3.m00546/107-269:0.30578)

7:0.03570,

(

(

(

(

(

(

(

(

(

(

(

(

(

Monbr1_25139/198-379:0.15998,

Naegr1_80631/200-386:0.16224)

60:0.02079,

(

(

Nemve1_161221/299-482:0.17604,

ANID_01024T0_ANID_01024/185-38:0.18461)

30:0.00661,

CMER_CMJ200C/182-365:0.18394)

20:0.01621)

18:0.01258,

(

Phyra1_1_78907/176-360:0.03269,

Physo1_1_133473/158-342:0.03217)

100:0.17171)

6:0.01016,

(

(

Phatr2_51604/13-195:0.09625,

Thaps3_37486/9-191:0.10047)

100:0.09418,

(

Esi0012_0055/305-424:0.13635,

Auran1_53418/169-338:0.14570)

68:0.05198)

63:0.02603)

3:0.00887,

(

(

(

Chlre4_196757/134-310:0.10586,

Volca1_81789/164-345:0.10372)

100:0.09342,

(

(

MicpuN3_58978/143-325:0.10857,

tr_Q00T92_Q00T92_OSTTA/175-333:0.11784)

99:0.06862,

(

(

(

POPTR_0007s12710.1/187-368:0.02764,

POPTR_0019s15030.1/185-366:0.03280)

100:0.05862,

(

tr_Q5C996_Q5C996_ARATH/162-343:0.00000,

tr_Q9XFH4_Q9XFH4_ARATH/205-386:0.00000)

100:0.08973)

100:0.06984,

Phypa1_1_210776/147-311:0.17729)

61:0.01558)

54:0.01388)

49:0.01732,

Selmo1_110395/132-311:0.20414)

63:0.01598)

1:0.00526,

tr_Q5K960_Q5K960_CRYNE/226-416:0.22650)

6:0.00589,

sp_P43610_YFK8_YEAST/224-403:0.22405)

3:0.01323,

(

(

(

(

ENSTRUP00000000810/240-419:0.06320,

tr_B7ZD98_B7ZD98_DANRE/236-415:0.06458)

100:0.07027,

(

(

(

(

(

(

(

sp_Q9NRZ9-1_HELLS_HUMAN/226-40:-0.00052,

(

sp_Q9NRZ9-5_HELLS_HUMAN/226-34:0.00478,

sp_Q9NRZ9-7_HELLS_HUMAN/226-34:0.00356)

87:0.00878)

52:0.00026,

tr_C9JTN3_C9JTN3_HUMAN/132-311:-0.00026)

52:0.00013,

sp_Q9NRZ9-2_HELLS_HUMAN/210-38:-0.00013)

52:0.00000,

sp_Q9NRZ9-4_HELLS_HUMAN/226-40:0.00000)

82:0.01177,

sp_Q9NRZ9-3_HELLS_HUMAN/226-37:-0.00515)

50:0.01631,

(

sp_Q9NRZ9-6_HELLS_HUMAN/226-32:0.01524,

sp_Q9NRZ9-8_HELLS_HUMAN/226-31:-0.00400)

49:0.01966)

51:0.05596,

tr_Q5F3P2_Q5F3P2_CHICK/84-227:0.08565)

51:0.05731)

50:0.04399,

Cioin2_286131/349-530:0.18793)

17:0.02618,

Cioin2_372798/16-179:0.21124)

6:0.04181)

29:0.03793,

(

(

(

(

(

(

(

(

(

ANID_02285T0_ANID_02285/800-96:0.06481,

sp_O14148_INO80_SCHPO/844-1030:0.06614)

99:0.03351,

sp_P53115_INO80_YEAST/708-875:0.10340)

67:0.01754,

(

RO3G_11986.1/575-759:0.10126,

sp_Q5KHM0_INO80_CRYNE/873-1040:0.09754)

48:0.01315)

62:0.01591,

(

(

(

(

tr_Q5RGG8_Q5RGG8_DANRE/522-687:0.00000,

tr_Q5SPB7_Q5SPB7_DANRE/511-676:0.00000)

98:0.00596,

ENSTRUP00000033050/511-676:0.00609)

70:0.00511,

sp_Q9ULG1_INO80_HUMAN/521-705:0.01297)

100:0.09239,

Nemve1_238634/506-674:0.10490)

67:0.01879)

58:0.01567,

sp_Q9VDY1_INO80_DROME/538-722:0.13975)

64:0.02019,

Monbr1_323/4-174:0.16453)

54:0.01386,

(

(

(

(

paraGSPATP00004254001/424-590:0.00592,

paraPTETP15400008001/416-582:0.00606)

94:0.01145,

paraGSPATP00002454001/418-584:0.01849)

100:0.08685,

tetra3695.m00031/672-838:0.11075)

100:0.07142,

(

(

(

(

POPTR_0006s04570.1/607-773:0.00312,

POPTR_0016s04280.1/596-762:0.00287)

99:0.02169,

sp_Q8RXS6_INO80_ARATH/588-754:0.02622)

96:0.02588,

Selmo1_444050/544-710:0.04597)

100:0.10043,

tr_Q54DG0_Q54DG0_DICDI/1164-13:0.16079)

32:0.00951)

12:0.00176)

33:0.01534,

Naegr1_586/95-261:0.17153)

99:0.08556,

(

tr_Q55GQ9_Q55GQ9_DICDI/543-728:0.25591,

(

(

(

(

(

(

(

(

(

(

(

RO3G_06479.1/580-741:0.09493,

sp_O13682_SWR1_SCHPO/448-609:0.10261)

30:0.00951,

sp_Q05471_SWR1_YEAST/697-858:0.10160)

31:0.02052,

sp_Q5K8T2_SWR1_CRYNE/394-569:0.13072)

33:0.01070,

ANID_09077T0_ANID_09077/784-94:0.14054)

28:0.02140,

tr_Q4N6N8_Q4N6N8_THEPA/699-881:0.16133)

12:0.01360,

(

(

(

(

(

(

(

(

(

(

sp_Q6ZRS2-1_SRCAP_HUMAN/619-79:0.00000,

sp_Q6ZRS2-2_SRCAP_HUMAN/619-79:0.00000)

100:0.00000,

sp_Q6ZRS2-3_SRCAP_HUMAN/619-79:0.00000)

100:0.05091,

Cioin2_259929/36-197:0.04785)

34:0.00221,

Nemve1_111040/39-200:0.05335)

41:0.00645,

(

sp_Q9NDJ2-1_DOM_DROME/915-1095:0.00000,

sp_Q9NDJ2-2_DOM_DROME/915-1095:0.00000)

100:0.06081)

98:0.04647,

(

(

(

MicpuN3_104934/640-801:0.00000,

MicpuN3_104935/809-970:0.00000)

100:0.06995,

Volca1_46703/1-114:0.08794)

55:0.01566,

(

(

(

(

POPTR_0001s21490.1/69-230:0.00000,

POPTR_0001s21490.2/69-230:0.00000)

100:0.00907,

POPTR_0003s01670.1/133-294:0.00945)

93:0.01360,

tr_Q9LTV5_Q9LTV5_ARATH/543-704:0.02344)

56:0.00487,

(

Phypa1_1_125588/504-665:0.00316,

Phypa1_1_30018/485-646:0.00302)

98:0.02445)

100:0.05358)

64:0.01218)

48:0.02158,

sp_Q9NEL2_SSL1_CAEEL/559-720:0.13068)

20:0.01761,

tr_Q5CVR4_Q5CVR4_CRYPV/339-519:0.14498)

5:0.00923,

(

Naegr1_62320/723-884:0.12988,

tr_Q55GK2_Q55GK2_DICDI/782-962:0.13555)

64:0.01937)

9:0.01601,

(

(

(

paraGSPATP00027609001/292-470:0.00000,

paraGSPATP00032809001/292-470:0.00000)

100:0.09307,

tetra458.m00006/782-962:0.09687)

96:0.06403,

tr_Q01EV3_Q01EV3_OSTTA/325-486:0.16090)

22:0.00646)

2:0.01010)

4:0.00296,

(

(

(

(

(

Phyra1_1_80984/517-678:0.00000,

Phyra1_1_86818/517-678:0.00000)

100:0.00648,

Physo1_1_134033/536-697:0.00587)

100:0.08957,

Esi0253_0011/1066-1246:0.10796)

35:0.01761,

Auran1_55360/50-230:0.10653)

24:0.01011,

(

Phatr2_4016/2-182:0.08539,

Thaps3_36640/15-176:0.07510)

91:0.04908)

72:0.04667)

5:0.00390,

(

(

(

TGME49_080800/1222-1402:0.00000,

TGVEG_080190/1252-1432:0.00000)

100:0.00000,

TGGT1_072500/1252-1432:0.00000)

100:0.16113,

CMER_CMT353C/595-756:0.15368)

52:0.02216)

55:0.02922,

sp_C0H4W3_HEPF1_PLAF7/663-843:0.21870)

59:0.01946,

(

(

(

(

(

LmjF.36.5190/265-426:0.00291,

LmxM.36.5190/265-426:0.00326)

89:0.00781,

LinJ.36.5420/265-426:0.01071)

51:0.00203,

LbrM.35.5440/263-424:0.01031)

100:0.08905,

GSHART1T00007398001/12-170:0.12366)

52:0.01661,

(

(

Tb11.01.2500/240-401:0.01732,

TcIL3000.11.11390/240-401:0.01972)

100:0.05656,

TvY486_1111640/253-414:0.06998)

98:0.04631)

100:0.10483)

44:0.01784,

(

(

ENSTRUP00000030370/1038-1234:0.10345,

tr_B0R0R8_B0R0R8_DANRE/1082-12:0.09879)

100:0.05883,

(

(

(

(

(

tr_A6NJX1_A6NJX1_HUMAN/1056-12:0.00000,

tr_A8MSW4_A8MSW4_HUMAN/1055-12:0.00000)

100:0.00000,

tr_C9JIQ8_C9JIQ8_HUMAN/1019-11:0.00000)

24:0.00000,

(

sp_Q96L91-1_EP400_HUMAN/1092-1:0.00000,

sp_Q96L91-2_EP400_HUMAN/1056-1:0.00000)

24:0.00000)

24:0.00000,

(

sp_Q96L91-3_EP400_HUMAN/1019-1:0.00000,

sp_Q96L91-4_EP400_HUMAN/1056-1:0.00000)

24:0.00000)

100:0.08311,

(

tr_E1C186_E1C186_CHICK/1092-12:0.00000,

tr_E1C188_E1C188_CHICK/1092-12:0.00000)

100:0.08542)

100:0.10128)

100:0.09278)

36:0.01173)

17:0.01370)

24:0.00879)

:0.00550,

(

(

(

(

(

(

(

(

(

(

(

(

(

(

(

(

(

sp_O94421_SNF22_SCHPO/871-1050:0.08700,

sp_Q9UTN6_SNF21_SCHPO/419-598:0.09078)

52:0.01549,

(

ANID_02278T0_ANID_02278/547-71:0.10495,

(

RO3G_02100.1/522-702:0.09885,

RO3G_14502.1/377-537:0.09991)

34:0.00659)

21:0.00243)

36:0.01651,

sp_P32597_STH1_YEAST/472-655:0.13527)

19:0.01061,

(

BDET_02123_BDEG_02118/461-642:0.12439,

tr_Q5K9G4_Q5K9G4_CRYNE/696-856:0.11784)

35:0.01569)

28:0.00381,

sp_P22082_SNF2_YEAST/769-948:0.13319)

92:0.04162,

(

(

(

(

Cioin2_249740/478-638:0.02896,

Cioin2_269552/4-57:-0.02896)

65:0.08046,

Nemve1_178940/648-827:0.11169)

12:0.00358,

(

(

(

(

(

ENSTRUP00000011660/768-927:0.01145,

tr_Q7ZSY3_Q7ZSY3_DANRE/769-928:0.00730)

73:0.00841,

ENSTRUP00000003171/791-950:0.01972)

72:0.00921,

(

(

(

(

(

(

(

tr_Q90753_Q90753_CHICK/754-913:0.00000,

tr_Q9HBD4_Q9HBD4_HUMAN/757-916:0.00000)

100:0.00000,

tr_B9EGQ8_B9EGQ8_HUMAN/821-980:0.00000)

93:0.00000,

sp_P51532_SMCA4_HUMAN/757-916:0.00000)

100:0.00000,

tr_B1A8Z4_B1A8Z4_HUMAN/757-916:0.00000)

93:0.00000,

tr_B1A8Z5_B1A8Z5_HUMAN/757-916:0.00000)

100:0.00000,

tr_B1A8Z6_B1A8Z6_HUMAN/757-916:0.00000)

93:0.00000,

tr_B1A8Z7_B1A8Z7_HUMAN/757-916:0.00000)

100:0.02828)

78:0.01712,

(

(

(

(

sp_P51531-1_SMCA2_HUMAN/727-88:0.00000,

tr_Q90755_Q90755_CHICK/723-882:0.00000)

100:0.00000,

sp_P51531-2_SMCA2_HUMAN/727-88:0.00000)

100:0.02851,

(

tr_Q1MTE3_Q1MTE3_DANRE/729-907:0.00270,

tr_Q6P9P2_Q6P9P2_DANRE/729-907:0.00289)

100:0.02807)

61:0.00775,

ENSTRUP00000039931/741-900:0.03756)

69:0.01178)

100:0.05392,

(

sp_P25439-1_BRM_DROME/775-935:0.00000,

sp_P25439-2_BRM_DROME/771-931:0.00000)

100:0.10858)

50:0.01603)

51:0.03224,

(

tr_Q19106_Q19106_CAEEL/535-695:0.12362,

tr_Q22944_Q22944_CAEEL/368-547:0.13103)

81:0.02498)

45:0.02039)

13:0.00261,

Monbr1_29199/455-645:0.17307)

37:0.02010,

(

(

(

(

(

Phyra1_1_48310/200-361:0.00609,

Physo1_1_129624/483-644:0.00625)

100:0.14073,

(

Phatr2_54139/246-407:0.12168,

Thaps3_5001/882-1020:0.10854)

91:0.03069)

51:0.01652,

(

(

(

paraGSPATP00011066001/363-527:0.00607,

paraGSPATP00011618001/363-527:0.00605)

100:0.02966,

paraGSPATP00006258001/366-525:0.03303)

100:0.08955,

tetra288.m00027/425-604:0.12532)

95:0.03907)

49:0.01679,

Auran1_71326/330-512:0.17156)

37:0.01234,

(

CMER_CMM316C/573-734:0.17155,

tr_Q55C32_Q55C32_DICDI/1713-18:0.16795)

30:0.00781)

30:0.01269)

15:0.00718,

Naegr1_31738/14-173:0.21791)

10:0.01310,

(

(

(

(

(

POPTR_0008s14930.1/418-600:0.02567,

POPTR_0010s10160.1/407-589:0.02897)

100:0.06812,

(

tr_Q3E9C2_Q3E9C2_ARATH/387-553:0.07145,

tr_Q9SFG5_Q9SFG5_ARATH/434-601:0.07825)

41:0.01900)

93:0.03299,

(

Phypa1_1_40536/320-487:0.08371,

Selmo1_102849/337-502:0.08496)

100:0.03992)

46:0.00256,

tr_Q60EX7_Q60EX7_ORYSJ/442-609:0.12583)

100:0.04521,

MicpuN3_56143/512-693:0.18009)

97:0.04890)

2:0.00925,

(

(

(

(

TGGT1_120990/692-868:0.00000,

TGME49_120300/692-868:0.00000)

100:0.00000,

TGVEG_011450/203-379:0.00000)

100:0.16050,

tr_O96239_O96239_PLAF7/887-106:0.18041)

59:0.01964,

tr_Q5CTB4_Q5CTB4_CRYPV/580-762:0.19571)

70:0.02672)

:0.00701,

(

(

tr_Q54NM0_Q54NM0_DICDI/626-811:0.22355,

CMER_CMH195C/595-760:0.21671)

9:0.00462,

(

(

Chlre4_169174/310-513:0.10741,

Volca1_30537/1-178:0.10607)

100:0.10181,

(

(

(

POPTR_0008s20050.1/944-1126:0.01973,

POPTR_0010s02090.1/649-832:0.01852)

91:0.01435,

(

tr_Q5BN47_Q5BN47_ARATH/755-937:0.00000,

tr_Q9AUB4_Q9AUB4_ARATH/755-937:0.00000)

100:0.03483)

100:0.06801,

Phypa1_1_172564/1474-1656:0.09456)

93:0.10258)

31:0.02972)

4:0.01490)

:0.00260,

RO3G_00527.1/1-165:0.24493)

2:0.00609,

(

(

(

MicpuN3_59225/498-659:0.08534,

tr_Q014M8_Q014M8_OSTTA/478-639:0.09367)

83:0.01993,

(

(

(

(

sp_Q6EVK6-1_BRM_ARATH/982-1143:0.01127,

POPTR_0014s08230.1/984-1145:0.00725)

41:0.00538,

sp_Q6EVK6-2_BRM_ARATH/982-1142:0.01642)

63:0.00763,

POPTR_0002s16230.1/987-1148:0.02022)

98:0.03347,

(

(

Phypa1_1_160727/1159-1320:0.00639,

Phypa1_1_87464/1204-1365:0.00596)

100:0.04800,

Selmo1_60241/26-187:0.05077)

54:0.00945)

100:0.04901)

95:0.02547,

Volca1_91908/708-863:0.13237)

100:0.11443)

4:0.00736,

(

(

(

(

TGME49_078440/1220-1429:0.00238,

TGVEG_029060/1220-1429:0.00238)

65:0.00119,

TGGT1_104110/1220-1429:0.00357)

100:0.16468,

tr_Q5CVY6_Q5CVY6_CRYPV/746-910:0.16509)

97:0.05106,

tr_Q4N0W1_Q4N0W1_THEPA/444-594:0.22740)

75:0.03131)

10:0.01670,

(

(

(

(

(

paraGSPATP00006060001/135-299:0.01841,

paraGSPATP00014657001/135-313:0.01795)

99:0.02920,

(

paraGSPATP00010948001/135-299:0.00864,

paraGSPATP00014430001/135-299:0.00954)

100:0.04049)

100:0.11552,

tetra3698.m00154/135-315:0.18131)

69:0.04174,

tetra41.m00227/30-189:0.21216)

96:0.04072,

paraGSPATP00034761001/123-283:0.24169)

62:0.02927)

3:0.00971,

(

(

(

(

(

(

(

(

ANID_05643T0_ANID_05643/188-34:0.13600,

tr_Q5KCR8_Q5KCR8_CRYNE/214-380:0.12943)

59:0.02121,

sp_Q08773_ISW2_YEAST/185-363:0.14972)

40:0.00925,

sp_P38144_ISW1_YEAST/197-358:0.15529)

59:0.03059,

(

(

(

BDET_05687_BDEG_05670/180-361:0.12477,

RO3G_16990.1/132-312:0.12385)

94:0.05193,

(

(

(

(

Cioin2_392871/118-298:0.09547,

(

(

(

(

ENSTRUP00000036061/155-336:0.01372,

tr_B8A552_B8A552_DANRE/164-344:0.01942)

96:0.01659,

(

(

tr_E1C0M8_E1C0M8_CHICK/166-346:0.00068,

tr_Q5ZLB7_Q5ZLB7_CHICK/166-327:-0.00068)

100:0.00974,

sp_O60264_SMCA5_HUMAN/181-362:0.01057)

100:0.02741)

66:0.01584,

(

(

(

(

(

tr_B1AJV0_B1AJV0_HUMAN/163-344:0.00000,

tr_B7ZLQ5_B7ZLQ5_HUMAN/184-365:0.00000)

100:0.00000,

tr_B1ALF5_B1ALF5_HUMAN/163-344:0.00000)

91:0.00000,

sp_P28370-1_SMCA1_HUMAN/184-36:0.00000)

91:0.00000,

sp_P28370-2_SMCA1_HUMAN/184-36:0.00000)

100:0.04350,

tr_A5WUY4_A5WUY4_DANRE/144-325:0.04442)

43:0.00626)

86:0.02042,

sp_Q24368_ISWI_DROME/129-309:0.07906)

45:0.00893)

23:0.00325,

Nemve1_226879/145-325:0.08795)

59:0.05653,

sp_P41877_ISW1_CAEEL/133-313:0.14942)

32:0.02104,

Monbr1_14315/72-252:0.17510)

21:0.00466)

12:0.00769,

(

(

CMER_CMQ363C/151-331:0.13545,

tr_Q54CI4_Q54CI4_DICDI/277-457:0.13527)

79:0.01705,

(

(

(

Chlre4_135484/176-357:0.01846,

Volca1_80059/171-352:0.02000)

100:0.09405,

(

(

MicpuN3_59206/160-339:0.00000,

MicpuN3_91017/167-346:0.00000)

100:0.06262,

tr_Q014J0_Q014J0_OSTTA/174-352:0.05469)

100:0.05432)

71:0.01455,

(

(

(

(

(

POPTR_0008s21030.1/182-371:0.00000,

POPTR_0008s21030.2/182-371:0.00000)

100:0.01236,

(

(

POPTR_0010s02180.1/184-373:0.00000,

POPTR_0010s02180.2/184-373:0.00000)

100:0.00000,

POPTR_0010s02180.3/184-373:0.00000)

100:0.01396)

98:0.02185,

(

sp_Q8RWY3_ISW2_ARATH/190-379:0.00784,

tr_Q3E9E6_Q3E9E6_ARATH/195-384:0.00795)

100:0.02420)

57:0.00855,

(

sp_Q7G8Y3_ISW2_ORYSJ/232-421:0.01539,

tr_Q5WN07_Q5WN07_ORYSJ/286-475:0.01619)

98:0.02632)

82:0.02636,

(

(

(

Phypa1_1_216086/168-357:0.00925,

Phypa1_1_216975/169-358:0.01180)

100:0.03261,

Selmo1_440203/201-390:0.04108)

74:0.01725,

Selmo1_84809/111-300:0.05906)

62:0.01098)

100:0.05922)

98:0.03785)

62:0.02139)

5:0.01436)

5:0.01764,

Naegr1_60899/201-382:0.21862)

2:0.01007,

(

(

tr_Q4N784_Q4N784_THEPA/177-382:0.20279,

(

(

(

TGGT1_064490/259-438:-0.00066,

TGME49_121440/259-487:0.00066)

100:0.00033,

TGVEG_059090/259-438:-0.00033)

100:0.19464,

tr_A3FPW3_A3FPW3_CRYPV/187-360:0.19616)

58:0.01089)

20:0.01669,

(

(

(

(

(

Auran1_23375/126-313:0.15344,

Auran1_62321/139-296:0.15669)

65:0.01936,

(

Phyra1_1_80472/279-465:0.02219,

Physo1_1_128440/276-462:0.02059)

100:0.15009)

24:0.01162,

(

(

(

Phatr2_231/121-310:0.10374,

Thaps3_12500/18-189:0.09394)

99:0.04914,

Esi0289_0033/263-423:0.16140)

60:0.01872,

(

Phatr2_47011/322-489:0.11877,

Thaps3_35129/142-309:0.12527)

100:0.04717)

36:0.00905)

20:0.00732,

Esi0063_0083/261-428:0.19003)

32:0.01732,

(

(

(

Auran1_26802/128-308:-0.00404,

(

Auran1_4085/1-151:0.00987,

Auran1_26999/128-289:-0.00987)

72:0.00713)

100:0.16595,

(

(

Phatr2_28551/151-322:0.09942,

Thaps3_12403/3-168:0.09938)

99:0.04836,

(

Phyra1_1_80013/196-355:0.02467,

Physo1_1_119019/3-162:0.02533)

100:0.13036)

43:0.00719)

66:0.01888,

Esi0012_0092/295-463:0.19636)

81:0.04458)

6:0.00927)

2:0.00254)

9:0.01106,

(

(

(

(

TGGT1_112960/202-379:0.00000,

TGME49_073870/202-379:0.00000)

100:0.00000,

TGVEG_021220/202-379:0.00000)

100:0.17414,

tr_Q5CVU2_Q5CVU2_CRYPV/167-391:0.18744)

64:0.01810,

tr_Q8IIW0_Q8IIW0_PLAF7/324-500:0.19315)

58:0.03305)

26:0.02662,

(

(

(

(

GSEM1T00001477001/1-156:0.05895,

GSHART1T00000454001/169-359:0.05643)

98:0.04670,

(

(

(

LinJ.33.1800/167-348:0.00590,

LmjF.33.1700/167-348:0.00509)

75:0.00606,

LmxM.32.1700/167-348:0.01042)

50:0.00538,

LbrM.33.1970/167-348:0.01660)

100:0.08213)

64:0.02371,

(

Tc00.1047053507265.15/169-350:0.09589,

(

Tb927.2.1810/175-356:0.09174,

TvY486_0200200/177-358:0.08958)

77:0.01400)

39:0.00900)

71:0.03305,

TcIL3000.2.50/168-349:0.14950)

100:0.10421)

9:0.01419)

:0.00499)

:0.01332,

(

(

(

(

(

(

(

(

(

sp_O74842_FFT2_SCHPO/553-720:0.14560,

sp_P87114_FFT1_SCHPO/417-582:0.15560)

75:0.02562,

sp_O42861_YFC1_SCHPO/389-557:0.18321)

69:0.01328,

ANID_02973T0_ANID_02973/567-73:0.20346)

74:0.02287,

(

BDET_07484_BDEG_07464/900-1058:0.17713,

RO3G_03476.1/374-542:0.19394)

83:0.03532)

56:0.01734,

(

(

(

(

ENSTRUP00000032060/282-446:0.07716,

tr_B0R061_B0R061_DANRE/450-618:0.08391)

100:0.05809,

(

sp_Q9H4L7-1_SMRCD_HUMAN/499-68:0.00000,

sp_Q9H4L7-2_SMRCD_HUMAN/499-68:0.00000)

100:0.15165)

100:0.04968,

Nemve1_105359/115-295:0.19340)

55:0.01496,

Cioin2_293030/225-389:0.20899)

43:0.02072)

16:0.00559,

Monbr1_14642/39-197:0.26290)

7:0.00575,

(

(

tr_Q2PDU7_Q2PDU7_DROME/278-448:0.00000,

tr_Q95ST4_Q95ST4_DROME/291-461:0.00000)

100:0.22090,

tr_O45609_O45609_CAEEL/396-564:0.24064)

30:0.01548)

16:0.00733,

tr_Q5KCX1_Q5KCX1_CRYNE/373-543:0.25702)

47:0.02795,

Thaps3_bd_529/12-181:0.26844)

27:0.02024)

:0.00597,

(

(

(

TGGT1_011870/961-1139:0.00000,

TGVEG_076130/961-1139:0.00000)

100:0.00000,

TGME49_058240/961-1139:0.00000)

100:0.19316,

(

(

tr_Q4N7F4_Q4N7F4_THEPA/800-977:0.12513,

tr_Q8IJG6_Q8IJG6_PLAF7/1297-14:0.12206)

99:0.04392,

tr_Q5CS88_Q5CS88_CRYPV/499-726:0.17237)

73:0.02057)

100:0.10861)

:0.01017,

(

(

(

(

ANID_01255T0_ANID_01255/441-60:0.24294,

Monbr1_34123/640-815:0.23296)

19:0.02174,

Esi0080_0044/619-830:0.26045)

9:0.02534,

(

(

ANID_01956T0_ANID_01956/608-78:0.27174,

sp_Q9P793_MIT1_SCHPO/558-735:0.25099)

37:0.02147,

(

(

RO3G_10152.1/423-559:0.09549,

RO3G_13032.1/37-203:0.08699)

100:0.15693,

tr_Q5KI59_Q5KI59_CRYNE/619-795:0.25319)

46:0.02398)

40:0.02655)

1:0.01233,

(

(

(

(

(

(

(

(

(

(

(

(

(

(

BDET_03480_BDEG_03472/518-707:0.15524,

tr_Q5KBX3_Q5KBX3_CRYNE/459-636:0.14813)

53:0.01445,

RO3G_02376.1/434-619:0.16210)

36:0.01013,

(

(

sp_O14139_HRP3_SCHPO/376-556:0.10659,

sp_Q9US25_HRP1_SCHPO/391-572:0.10888)

99:0.04658,

sp_P32657_CHD1_YEAST/377-552:0.15583)

72:0.02547)

71:0.02670,

(

(

(

(

(

(

(

(

ENSTRUP00000022214/242-422:0.03298,

tr_Q1LVN0_Q1LVN0_DANRE/480-660:0.03332)

100:0.04107,

(

(

sp_O14647-1_CHD2_HUMAN/485-665:0.00000,

sp_O14647-2_CHD2_HUMAN/485-665:0.00000)

100:0.01724,

tr_E1C1A9_E1C1A9_CHICK/487-667:0.01591)

100:0.04871)

87:0.02340,

(

(

(

(

sp_B6ZLK2_CHD1_CHICK/478-658:0.00461,

tr_O42142_O42142_CHICK/479-659:0.00644)

75:0.00790,

tr_Q9DGQ2_Q9DGQ2_CHICK/167-347:0.01420)

67:0.00738,

(

sp_O14646-1_CHD1_HUMAN/482-662:0.00000,

sp_O14646-2_CHD1_HUMAN/482-662:0.00000)

98:0.02024)

100:0.03829,

ENSTRUP00000025882/473-653:0.05840)

96:0.03461)

80:0.01872,

Cioin2_269794/269-448:0.13302)

50:0.00867,

sp_Q7KU24_CHD1_DROME/529-709:0.13654)

48:0.00793,

Nemve1_50041/392-571:0.14104)

69:0.01418,

tr_O17909_O17909_CAEEL/406-586:0.15308)

99:0.04103,

tr_Q54Q16_Q54Q16_DICDI/756-944:0.19337)

34:0.01149)

27:0.01742,

Monbr1_689/163-341:0.23377)

17:0.00865,

(

(

(

Chlre4_188131/280-437:0.04847,

Volca1_120343/580-753:0.02748)

100:0.17577,

(

(

(

(

POPTR_0001s26030.1/620-793:0.02099,

POPTR_0009s05250.1/620-782:0.01582)

99:0.02591,

tr_Q9SI41_Q9SI41_ARATH/642-813:0.04175)

87:0.02211,

(

Phypa1_1_132084/395-570:0.00708,

Phypa1_1_34/417-589:0.00449)

100:0.07009)

100:0.04868,

Selmo1_440815/456-636:0.11001)

100:0.08360)

77:0.02080,

ent_h_48.m00200/370-555:0.22640)

26:0.01360)

35:0.02074,

(

(

(

(

(

(

(

(

(

ENSTRUP00000000283/716-900:0.02142,

(

tr_A9JRU7_A9JRU7_DANRE/738-922:0.01904,

tr_Q1LYP4_Q1LYP4_DANRE/713-897:0.01880)

43:0.00291)

26:0.00308,

ENSTRUP00000017715/751-935:0.02529)

39:0.00667,

(

sp_Q14839-1_CHD4_HUMAN/728-912:0.00000,

sp_Q14839-2_CHD4_HUMAN/728-912:0.00000)

100:0.03184)

99:0.02547,

(

(

tr_A6NMM4_A6NMM4_HUMAN/702-886:0.00000,

tr_B1AK51_B1AK51_HUMAN/218-402:0.00000)

100:0.00000,

sp_Q8TDI0_CHD5_HUMAN/702-886:0.00000)

100:0.06000)

20:0.00806,

(

(

sp_Q12873-1_CHD3_HUMAN/739-922:0.00000,

sp_Q12873-2_CHD3_HUMAN/739-922:0.00000)

100:0.05121,

ENSTRUP00000038301/760-943:0.05205)

41:0.01714)

98:0.04881,

(

Nemve1_229706/260-444:0.00485,

Nemve1_85376/18-119:-0.00485)

62:0.10700)

50:0.02699,

Cioin2_269797/561-745:0.14292)

39:0.02395,

(

(

sp_O97159_CHDM_DROME/732-914:0.00000,

tr_Q59E34_Q59E34_DROME/733-915:0.00000)

100:0.10783,

sp_O16102_CHD3_DROME/269-448:0.10884)

83:0.05264)

26:0.00544,

(

sp_Q22516_CHD3_CAEEL/618-802:0.06494,

tr_Q19815_Q19815_CAEEL/604-788:0.05939)

100:0.11360)

61:0.07837)

3:0.00372,

(

(

(

(

(

(

POPTR_0001s00550.1/749-921:0.02483,

POPTR_0003s10950.1/748-920:0.02719)

100:0.04732,

tr_O48579_O48579_ARATH/677-849:0.07407)

98:0.04178,

Selmo1_130534/200-385:0.13452)

59:0.01686,

tr_Q0D6A4_Q0D6A4_ORYSJ/1-149:0.13033)

55:0.01993,

(

Phypa1_1_124089/239-416:0.12472,

Phypa1_1_145079/221-398:0.10127)

98:0.06015)

100:0.07862,

(

(

(

(

(

POPTR_0006s27810.1/285-466:0.02147,

POPTR_0018s02350.1/289-470:0.02248)

100:0.04399,

sp_Q9S775_PKL_ARATH/275-456:0.07139)

100:0.07267,

(

(

Phypa1_1_120666/296-479:0.00537,

Phypa1_1_145844/296-479:0.00550)

100:0.12502,

Selmo1_177985/271-448:0.12517)

39:0.01605)

37:0.00469,

Selmo1_155996/277-457:0.13917)

100:0.06108,

Volca1_30242/280-454:0.20564)

68:0.02237)

52:0.02349)

2:0.00741,

(

(

(

(

(

(

RO3G_08982.1/461-657:0.03827,

RO3G_14364.1/434-630:0.04295)

100:0.09980,

RO3G_01899.1/347-515:0.13178)

100:0.07232,

BDET_07780_BDEG_07759/313-487:0.19606)

90:0.04426,

(

(

(

(

(

(

(

(

(

sp_Q9HCK8-1_CHD8_HUMAN/812-987:0.00000,

sp_Q9HCK8-2_CHD8_HUMAN/533-708:0.00000)

100:0.00000,

tr_C9JRL7_C9JRL7_HUMAN/532-707:0.00000)

100:0.05588,

(

ENSTRUP00000016415/453-628:0.05016,

sp_B0R0I6_CHD8_DANRE/848-1042:0.05212)

61:0.01230)

100:0.05912,

(

(

(

(

(

sp_Q3L8U1-1_CHD9_HUMAN/861-104:0.00000,

sp_Q3L8U1-2_CHD9_HUMAN/861-104:0.00000)

100:0.00000,

sp_Q3L8U1-3_CHD9_HUMAN/861-104:0.00000)

100:0.01946,

tr_E1BS48_E1BS48_CHICK/858-104:0.02425)

100:0.04945,

ENSTRUP00000022945/403-585:0.07077)

93:0.04078,

(

(

(

sp_Q06A37_CHD7_CHICK/970-1152:-0.00027,

tr_E1BS47_E1BS47_CHICK/155-330:0.00027)

74:0.00350,

(

sp_Q9P2D1-1_CHD7_HUMAN/969-115:0.00075,

sp_Q9P2D1-2_CHD7_HUMAN/969-112:-0.00075)

61:0.00249)

100:0.06927,

ENSTRUP00000021652/4-166:0.07202)

89:0.04018)

34:0.00314)

25:0.00396,

(

ENSTRUP00000018769/231-406:0.08800,

(

sp_Q8TD26-1_CHD6_HUMAN/462-637:0.05165,

(

sp_Q8TD26-3_CHD6_HUMAN/462-622:0.00635,

tr_C9JFU2_C9JFU2_HUMAN/462-622:0.00607)

100:0.07964)

82:0.03359)

94:0.03648)

99:0.04698,

Cioin2_259697/178-353:0.16533)

59:0.01720,

(

Nemve1_30104/230-405:0.17155,

tr_B7Z002_B7Z002_DROME/2030-22:0.17504)

39:0.00658)

64:0.01585,

tr_O61845_O61845_CAEEL/1194-14:0.19865)

88:0.03554,

(

(

(

Naegr1_29521/185-359:0.20092,

tr_Q54UZ8_Q54UZ8_DICDI/510-688:0.20479)

47:0.01020,

(

Phyra1_1_95618/432-605:0.01264,

Physo1_1_156351/452-625:0.01609)

100:0.20971)

58:0.02033,

CMER_CMQ215C/362-531:0.21404)

37:0.01152)

11:0.00510)

3:0.00510,

(

(

ent_h_254.m00074/301-472:0.14635,

ent_h_91.m00203/650-826:0.14435)

100:0.09308,

(

(

(

Phatr2_54310/102-280:0.09548,

Thaps3_263816/73-265:0.09446)

100:0.11420,

Esi0087_0072/1975-2168:0.21140)

91:0.03350,

(

Phyra1_1_76123/804-999:0.02175,

Physo1_1_134180/1-170:0.01943)

100:0.22113)

46:0.00518)

33:0.01458)

8:0.00827,

(

(

(

Phatr2_16262/5-186:0.13544,

Thaps3_263947/264-448:0.13379)

97:0.03843,

Esi0126_0065/718-869:0.15334)

74:0.02527,

(

Phyra1_1_80384/447-621:0.04227,

Physo1_1_142676/465-651:0.04344)

100:0.15000)

98:0.05110)

11:0.00888)

:0.00128,

(

(

paraGSPATP00003228001/401-571:0.00631,

paraPTETP1100008001/401-569:0.00552)

100:0.18391,

tetra3824.m03069/651-826:0.19502)

97:0.07263)

:0.00995,

tr_Q54CF8_Q54CF8_DICDI/900-106:0.27935)

:0.01109,

(

(

tr_Q5CR97_Q5CR97_CRYPV/1344-15:0.23548,

(

(

(

(

paraGSPATP00005981001/549-727:0.01211,

paraGSPATP00014719001/408-586:0.01583)

100:0.01231,

paraGSPATP00010887001/549-727:0.02400)

100:0.10115,

tetra16.m00319/819-1005:0.13218)

55:0.01442,

paraGSPATP00031325001/453-631:0.14417)

100:0.10353)

85:0.03718,

(

(

(

Chlre4_150334/617-800:0.13447,

Volca1_117484/1213-1370:0.12502)

99:0.09312,

(

MicpuN3_60518/553-728:0.15455,

tr_Q016L5_Q016L5_OSTTA/50-226:0.17104)

100:0.07668)

88:0.03528,

(

(

Phypa1_1_168107/726-894:0.10140,

Phypa1_1_95912/542-711:0.09979)

93:0.04483,

Selmo1_102612/1-146:0.13933)

100:0.10193)

76:0.03415)

13:0.00521)

:0.00420,

(

(

Esi0012_0057/411-593:0.10177,

Esi0196_0044/821-1004:0.10588)

100:0.14825,

(

Phatr2_13093/28-207:0.23093,

(

Phyra1_1_74211/443-642:0.03806,

Physo1_1_120578/146-343:0.03770)

100:0.19940)

49:0.01826)

39:0.02372)

:0.01012,

(

(

Phypa1_1_172248/879-1043:0.05188,

Phypa1_1_93608/840-1004:0.05115)

100:0.18833,

tr_Q5NA48_Q5NA48_ORYSJ/535-700:0.22682)

91:0.06424)

:0.00447)

2:0.00545)

:0.01024)

:0.00133,

(

(

(

(

(

(

TGGT1_032030/72-287:0.00000,

TGVEG_084500/72-287:0.00000)

100:0.00195,

TGME49_091090/72-287:0.00268)

100:0.29208,

(

ANID_10043T0_ANID_10043/144-31:0.28720,

(

(

(

(

Auran1_36628/217-399:0.07536,

Auran1_959/10-183:0.07981)

100:0.13411,

Auran1_37691/2-184:0.22120)

54:0.01438,

(

(

MicpuN3_56506/485-656:0.09393,

tr_Q00XM1_Q00XM1_OSTTA/207-392:0.09211)

100:0.11958,

Chlre4_173539/346-511:0.21210)

76:0.03092)

77:0.02288,

MicpuN3_62221/767-935:0.24613)

63:0.02518)

19:0.00951)

8:0.01311,

(

(

Phyra1_1_51257/8-181:0.08404,

Physo1_1_116025/1-149:0.08375)

100:0.21270,

Esi0112_0020/902-1091:0.29949)

6:0.00867)

1:0.00316,

(

(

(

(

(

(

TGGT1_068950/441-607:0.00000,

TGME49_036970/441-607:0.00000)

100:0.00000,

TGVEG_060250/441-607:0.00000)

100:0.09264,

(

tr_C6KT82_C6KT82_PLAF7/340-506:0.07598,

tr_Q4N1W3_Q4N1W3_THEPA/342-508:0.07373)

60:0.01814)

100:0.05473,

tr_Q5CVC2_Q5CVC2_CRYPV/358-536:0.15065)

100:0.10415,

Auran1_30762/132-311:0.24687)

54:0.02993,

(

(

(

LinJ.31.2390/83-269:0.02081,

LmjF.31.2320/124-310:0.02197)

96:0.01876,

LmxM.30.2320/166-352:0.03739)

100:0.23669,

MicpuN3_60550/507-677:0.27223)

26:0.02045)

5:0.01558)

:0.01069,

(

Naegr1_65361/125-302:0.30532,

(

(

(

(

(

sp_Q86WJ1-1_CHD1L_HUMAN/47-213:0.00000,

sp_Q86WJ1-2_CHD1L_HUMAN/47-213:0.00000)

97:0.02782,

(

(

tr_B4DPN5_B4DPN5_HUMAN/3-113:0.02171,

tr_B5MDZ7_B5MDZ7_HUMAN/24-100:-0.02171)

54:0.02638,

(

sp_Q86WJ1-4_CHD1L_HUMAN/24-100:-0.01884,

tr_O75435_O75435_HUMAN/17-175:0.01884)

32:0.02316)

24:0.00924)

98:0.12963,

sp_Q7ZU90_CHD1L_DANRE/36-222:0.15951)

93:0.07671,

Nemve1_135257/17-184:0.24336)

54:0.01766,

(

(

(

(

POPTR_0014s05570.1/1-140:0.00000,

POPTR_0014s05570.2/1-140:0.00000)

100:0.10412,

tr_Q3E6Q7_Q3E6Q7_ARATH/53-251:0.11017)

93:0.03162,

tr_Q10T47_Q10T47_ORYSJ/15-165:0.13865)

100:0.06761,

Phypa1_1_108610/25-193:0.19914)

100:0.07609)

40:0.01577)

32:0.02339)

:0.00532)

:0.00174,

(

(

(

(

TGGT1_118210/320-508:0.00000,

TGME49_029460/319-507:0.00000)

100:0.00000,

TGVEG_025940/319-507:0.00000)

100:0.22747,

tr_C0H4V8_C0H4V8_PLAF7/211-428:0.23777)

70:0.02933,

(

tr_A3FQD1_A3FQD1_CRYPV/195-381:0.25405,

tr_Q4N399_Q4N399_THEPA/121-354:0.28146)

35:0.00945)

93:0.06167)

:0.00773,

(

(

(

(

(

(

(

Phyra1_1_81718/391-576:0.07273,

Physo1_1_130403/405-578:0.07094)

100:0.14709,

Esi0076_0110/468-644:0.23047)

91:0.03445,

Auran1_1751/9-174:0.24543)

63:0.01729,

(

(

(

Chlre4_6783/393-634:0.12998,

Volca1_118418/307-551:0.12426)

100:0.09424,

(

(

(

POPTR_0010s10930.1/206-380:0.05681,

tr_Q9ZUL5_Q9ZUL5_ARATH/215-389:0.05748)

99:0.02720,

tr_C7J0V8_C7J0V8_ORYSJ/327-501:0.08994)

100:0.08016,

(

(

(

Phypa1_1_147434/66-245:0.01286,

Phypa1_1_148543/133-312:0.00937)

100:0.07051,

Phypa1_1_147229/157-336:0.08504)

100:0.07343,

Selmo1_139206/12-191:0.15712)

54:0.00700)

100:0.07236)

86:0.03626,

(

MicpuN3_60953/192-378:0.18040,

tr_Q019L1_Q019L1_OSTTA/308-515:0.19601)

100:0.06547)

67:0.01418)

73:0.03525,

(

(

(

(

GSEM1T00003797001/265-429:0.05021,

GSHART1T00001369001/265-429:0.05282)

100:0.09472,

(

(

(

LmjF.25.2050/297-461:0.00000,

LmxM.25.2050/296-460:0.00000)

100:0.00558,

LinJ.25.2130/299-463:0.00654)

97:0.01493,

LbrM.25.1610/196-360:0.02143)

100:0.11892)

86:0.03352,

(

TcIL3000.3.1250/225-389:0.14471,

TvY486_0301500/223-387:0.14620)

79:0.03807)

76:0.02444,

Tb927.3.2140/221-385:0.20567)

100:0.09389)

21:0.01500,

(

(

MicpuN3_64845/373-587:0.19120,

tr_Q01FM8_Q01FM8_OSTTA/307-479:0.20186)

100:0.08030,

Auran1_39128/1-164:0.28306)

57:0.03417)

4:0.00500,

(

ANID_02255T0_ANID_02255/942-11:0.34564,

(

(

(

(

(

(

Auran1_11897/11-209:0.00000,

Auran1_69145/383-581:0.00000)

100:0.23813,

(

Phyra1_1_80291/130-400:0.07015,

Physo1_1_136618/140-414:0.06689)

100:0.21149)

64:0.02173,

(

Phyra1_1_73755/938-1160:0.04020,

Physo1_1_156190/882-1105:0.04052)

100:0.23980)

61:0.01500,

(

(

(

(

(

(

(

(

sp_Q9Y4B4_ARIP4_HUMAN/273-514:0.00599,

tr_B4E3V6_B4E3V6_HUMAN/1-208:0.00362)

100:0.08868,

(

(

tr_E1C963_E1C963_CHICK/282-525:0.05554,

tr_Q1LXB6_Q1LXB6_DANRE/151-392:0.05603)

51:0.01664,

ENSTRUP00000035698/285-526:0.08460)

34:0.02072)

55:0.01050,

ENSTRUP00000027932/189-430:0.10647)

100:0.07497,

(

Nemve1_133031/1-220:0.15057,

tr_Q9W1A8_Q9W1A8_DROME/393-617:0.14070)

98:0.03392)

59:0.00580,

Cioin2_216691/171-408:0.19029)

100:0.05740,

Monbr1_28926/413-631:0.23554)

88:0.02727,

(

(

(

(

POPTR_0013s04610.1/632-838:0.05597,

POPTR_0019s03810.1/784-983:0.05903)

91:0.02902,

tr_Q9FRS5_Q9FRS5_ARATH/722-928:0.08577)

100:0.03718,

tr_Q0IX86_Q0IX86_ORYSJ/717-918:0.12203)

99:0.03975,

(

Phypa1_1_20076/647-852:0.13981,

Selmo1_441095/978-1182:0.14450)

99:0.03118)

100:0.08218)

65:0.01977,

(

(

(

(

(

(

(

(

(

(

(

(

sp_P46100-1_ATRX_HUMAN/1562-17:0.00000,

tr_A4LAA3_A4LAA3_HUMAN/1562-17:0.00000)

100:0.00000,

sp_P46100-2_ATRX_HUMAN/1358-15:0.00000)

87:0.00000,

sp_P46100-3_ATRX_HUMAN/1445-16:0.00000)

100:0.00000,

sp_P46100-4_ATRX_HUMAN/1524-17:0.00000)

87:0.00000,

sp_P46100-5_ATRX_HUMAN/1407-16:0.00000)

100:0.01887,

tr_E1C8H5_E1C8H5_CHICK/1504-17:0.01905)

100:0.05851,

ENSTRUP00000020257/1013-1223:0.08130)

100:0.08639,

ENSTRUP00000036206/98-330:0.17072)

80:0.02724,

Nemve1_94894/108-336:0.19063)

99:0.04897,

sp_Q9GQN5_ATRX_DROME/457-666:0.24685)

53:0.01614,

sp_Q9U7E0_ATRX_CAEEL/465-691:0.25181)

52:0.01009,

Cioin2_293837/513-723:0.26149)

44:0.00932)

66:0.02266)

50:0.01986,

(

tr_Q54C75_Q54C75_DICDI/1515-17:0.27706,

Naegr1_58596/260-466:0.30048)

55:0.02539)

28:0.00993,

(

(

(

TcIL3000.0.19880/56-264:0.01098,

TcIL3000.11.6060/274-482:0.00816)

100:0.18256,

Tb11.02.3400/253-456:0.17797)

91:0.04343,

(

(

Tc00.1047053506203.30/233-437:0.18063,

TvY486_1105910/244-457:0.19010)

60:0.02772,

GSEM1T00008153001/289-500:0.22004)

62:0.01464)

100:0.09798)

13:0.00816)

14:0.01483)

:0.00461)

:0.00342,

Naegr1_67807/214-386:0.34402)

:0.01230,

Thaps3_263996/228-436:0.34838)

:0.01755,

(

(

(

(

(

GSEM1T00003425001/529-705:0.07599,

GSHART1T00007165001/532-707:0.07742)

100:0.12053,

(

(

(

LinJ.14.0040/469-644:0.00800,

LmxM.14.0040/469-644:0.00905)

63:0.00439,

LmjF.14.0040/469-644:0.01265)

96:0.02098,

LbrM.14.0040/545-720:0.03299)

100:0.16853)

97:0.06167,

(

Tb927.7.4650/523-696:0.21349,

Tc00.1047053506605.229/422-598:0.20030)

90:0.03879)

100:0.12445,

Naegr1_81027/228-463:0.38110)

20:0.00907,

(

(

(

(

(

(

(

(

(

POPTR_0009s12350.1/324-505:0.00000,

POPTR_0009s12350.2/324-505:0.00000)

97:0.01648,

POPTR_0004s16640.1/394-558:0.03201)

100:0.07856,

tr_Q9SIW2_Q9SIW2_ARATH/352-531:0.09623)

100:0.06095,

(

(

tr_Q0D6W2_Q0D6W2_ORYSJ/369-551:0.00537,

tr_Q652G9_Q652G9_ORYSJ/406-588:0.00556)

100:0.04553,

tr_C7J5M6_C7J5M6_ORYSJ/145-331:0.07469)

100:0.10251)

32:0.00620,

tr_C7J0A3_C7J0A3_ORYSJ/535-717:0.16897)

50:0.02101,

tr_Q9SJT3_Q9SJT3_ARATH/266-448:0.18255)

55:0.01491,

POPTR_0004s16650.1/67-188:0.19845)

95:0.10039,

(

(

(

tr_Q9LK10_Q9LK10_ARATH/578-781:0.20619,

tr_Q9ZVY9_Q9ZVY9_ARATH/879-112:0.19577)

73:0.01505,

POPTR_0014s04910.1/589-807:0.21469)

100:0.06680,

(

(

Phypa1_1_113504/118-285:0.06093,

Phypa1_1_119270/3-170:0.05216)

100:0.17714,

Phypa1_1_140579/3-219:0.24535)

93:0.04169)

53:0.02455)

78:0.02479,

(

(

(

POPTR_0008s07350.1/657-866:0.03187,

POPTR_0010s19110.1/692-882:0.02572)

100:0.06844,

(

tr_Q3E999_Q3E999_ARATH/682-891:0.05925,

tr_Q9M297_Q9M297_ARATH/693-883:0.05593)

100:0.04203)

100:0.18131,

Selmo1_441121/517-684:0.26616)

87:0.03325)

94:0.04940)

8:0.00465)

:0.01099,

(

(

Auran1_62160/173-393:0.27376,

Auran1_67925/13-145:0.26759)

73:0.11544,

ENSTRUP00000029677/71-168:0.37479)

1:0.00466)

:0.00861,

(

(

(

(

(

(

(

(

(

(

(

(

(

(

(

(

(

(

(

(

(

ANID_00855T0_ANID_00855/296-49:0.20950,

BDET_04336_BDEG_04322/232-418:0.21296)

49:0.01810,

(

tr_Q5KK83_Q5KK83_CRYNE/333-451:0.18063,

ent_h_227.m00083/142-309:0.18108)

37:0.03775)

11:0.01578,

(

sp_P38086_RDH54_YEAST/263-491:0.24264,

Naegr1_70927/251-457:0.23923)

22:0.00485)

14:0.01104,

(

(

(

(

(

sp_Q9DG67_RA54B_CHICK/304-491:0.07998,

sp_Q9Y620_RA54B_HUMAN/297-484:0.07959)

100:0.05350,

ENSTRUP00000025197/548-737:0.12203)

95:0.04701,

Nemve1_209299/226-418:0.17970)

92:0.03289,

Monbr1_16342/209-382:0.21190)

66:0.03241,

(

(

Chlre4_206669/243-440:0.10599,

Volca1_99672/168-363:0.11623)

100:0.10112,

(

(

Selmo1_407530/233-422:-0.00092,

Selmo1_421707/230-445:0.00618)

100:0.16028,

Phypa1_1_21176/1-194:0.15878)

97:0.04590)

83:0.02921)

26:0.01063)

5:0.00327,

(

(

(

(

(

ANID_10677T0_ANID_10677/232-43:0.12426,

sp_P41410_RAD54_SCHPO/265-463:0.11192)

77:0.02587,

tr_Q5KII1_Q5KII1_CRYNE/234-432:0.14247)

61:0.01698,

sp_P32863_RAD54_YEAST/272-508:0.16556)

75:0.01709,

(

BDET_05764_BDEG_05747/203-401:0.16593,

RO3G_02509.1/209-403:0.16741)

40:0.00619)

100:0.04501,

(

(

(

(

(

(

ENSTRUP00000021061/148-344:0.05325,

tr_Q7ZV09_Q7ZV09_DANRE/148-344:0.05335)

98:0.02579,

(

sp_O12944_RAD54_CHICK/143-339:0.04535,

sp_Q92698_RAD54_HUMAN/154-350:0.04095)

100:0.04020)

99:0.04148,

Nemve1_171328/153-346:0.11828)

54:0.00856,

Cioin2_250186/173-369:0.13001)

98:0.04656,

(

tr_O76460_O76460_DROME/157-351:0.16653,

tr_Q9XW40_Q9XW40_CAEEL/203-399:0.16681)

64:0.01072)

81:0.02046,

Monbr1_10186/156-350:0.19753)

93:0.02613)

90:0.03340)

3:0.00770,

(

(

(

GSEM1T00008121001/436-624:0.04275,

GSHART1T00000199001/183-371:0.04720)

81:0.01722,

(

(

(

(

LinJ.24.0770/436-624:0.00000,

LmjF.24.0760/436-624:0.00000)

100:0.00531,

LmxM.24.0760/436-624:0.00528)

64:0.00509,

LbrM.24.0770/437-625:0.01078)

100:0.03303,

(

(

(

TcIL3000.11.5670/365-555:0.02024,

TvY486_1105610/358-548:0.02164)

61:0.01015,

Tb11.02.3110/365-553:0.03504)

50:0.00293,

Tc00.1047053508647.290/363-553:0.03115)

64:0.01078)

83:0.01353)

100:0.14866,

(

ent_h_85.m00147/274-466:0.20043,

tr_Q54RP8_Q54RP8_DICDI/284-461:0.19283)

87:0.02795)

92:0.04304)

:0.00758,

tr_Q54NP1_Q54NP1_DICDI/280-472:0.24563)

:0.00831,

(

(

(

paraGSPATP00030321001/150-334:0.22973,

tetra3706.m00024/317-504:0.21226)

95:0.05337,

(

(

(

(

(

TGGT1_115070/163-345:0.00000,

TGME49_032450/163-345:0.00000)

100:0.00000,

TGVEG_023190/163-345:0.00000)

100:0.10541,

tr_Q5CSV5_Q5CSV5_CRYPV/138-328:0.10888)

97:0.03645,

tr_Q4N7L5_Q4N7L5_THEPA/138-337:0.16224)

89:0.02745,

tr_Q8IAN4_Q8IAN4_PLAF7/134-311:0.18672)

100:0.09377)

8:0.00564,

(

(

(

(

(

(

(

(

Chlre4_206670/281-480:0.07152,

Volca1_40456/13-207:0.06694)

100:0.08259,

(

MicpuN3_60933/177-371:0.10204,

tr_Q012Q5_Q012Q5_OSTTA/187-366:0.10351)

98:0.05711)

40:0.00324,

(

(

(

(

tr_Q0PCS3_Q0PCS3_ARATH/181-367:0.00000,

tr_Q9LJK7_Q9LJK7_ARATH/181-367:0.00000)

100:0.06561,

POPTR_0004s14870.1/184-376:0.06273)

99:0.03297,

tr_Q0DXB7_Q0DXB7_ORYSJ/236-432:0.09480)

96:0.02569,

Selmo1_412612/152-293:0.10462)

61:0.02541)

70:0.01590,

Esi0034_0155/195-390:0.16141)

44:0.00715,

(

Phyra1_1_38878/32-230:0.02154,

Physo1_1_112767/185-383:0.02368)

100:0.15289)

74:0.01931,

(

Phatr2_14180/12-206:0.08334,

Thaps3_12846/10-204:0.08076)

100:0.10964)

30:0.00379,

Auran1_71986/187-387:0.19973)

96:0.04345,

Auran1_1051/12-228:0.23092)

40:0.02916)

3:0.00300)

2:0.00961,

(

(

MicpuN3_58699/118-320:0.18458,

tr_Q011Z0_Q011Z0_OSTTA/93-299:0.18670)

98:0.06225,

(

MicpuN3_99013/293-504:0.19114,

tr_Q011B8_Q011B8_OSTTA/206-406:0.18886)

94:0.04920)

47:0.03323)

5:0.01195,

sp_Q09772_RDH54_SCHPO/206-390:0.29626)

5:0.00213,

(

(

TGGT1_063500/246-431:0.00000,

TGME49_005400/246-431:0.00000)

100:0.00000,

TGVEG_043890/246-431:0.00000)

100:0.30755)

4:0.00772,

(

(

Phatr2_49572/317-542:0.19868,

Thaps3_8762/350-577:0.19830)

100:0.07996,

Esi0041_0029/285-475:0.27726)

27:0.02568)

16:0.01754,

(

tr_Q9U2S8_Q9U2S8_CAEEL/207-396:0.31056,

tr_A3FQJ2_A3FQJ2_CRYPV/176-374:0.33066)

21:0.01375)

5:0.02064,

(

(

(

(

Auran1_71563/962-1142:0.30542,

Phatr2_47179/167-342:0.30997)

30:0.02728,

(

(

tr_Q93781_Q93781_CAEEL/197-398:0.31429,

(

(

Naegr1_49105/349-532:0.16586,

Naegr1_73828/312-494:0.17115)

100:0.12097,

Naegr1_75322/262-437:0.28529)

81:0.04437)

11:0.00753,

(

(

(

(

(

(

Chlre4_180087/226-351:0.09820,

Volca1_120362/375-548:0.09227)

100:0.14222,

(

(

(

(

(

POPTR_0005s06770.1/368-544:0.02293,

POPTR_0007s04450.1/390-566:0.02227)

100:0.07371,

tr_Q8W103_Q8W103_ARATH/378-566:0.09296)

100:0.04761,

Selmo1_50459/12-179:0.14198)

50:0.00922,

(

Phypa1_1_71851/326-558:0.04633,

Phypa1_1_80235/319-510:0.04742)

100:0.10687)

73:0.02907,

tr_C7J207_C7J207_ORYSJ/1-154:0.18128)

97:0.05465)

48:0.02476,

(

MicpuN3_96340/339-549:0.20878,

tr_Q01B25_Q01B25_OSTTA/52-240:0.21979)

80:0.04135)

59:0.02156,

tr_Q5VNP2_Q5VNP2_ORYSJ/208-383:0.28874)

48:0.01872,

(

Monbr1_11528/101-265:0.24788,

Esi0384_0001/46-205:0.26340)

63:0.04695)

6:0.00474,

(

(

(

(

(

(

ENSTRUP00000030494/78-246:0.10551,

sp_A2BGR3_ERC6L_DANRE/106-276:0.10751)

77:0.02993,

(

sp_Q2NKX8_ERC6L_HUMAN/98-267:0.00020,

tr_B5MDQ0_B5MDQ0_HUMAN/1-144:-0.00020)

100:0.13402)

100:0.08362,

Nemve1_110916/88-281:0.21921)

73:0.02577,

Cioin2_271235/79-254:0.24517)

62:0.03592,

Naegr1_71679/236-412:0.28700)

20:0.00689,

tr_Q54IB7_Q54IB7_DICDI/396-563:0.28935)

17:0.00785)

7:0.01231)

1:0.00716)

1:0.00959,

(

(

(

(

(

(

(

(

(

(

(

(

ANID_04187T0_ANID_04187/1313-1:0.13865,

sp_O43065_MOT1_SCHPO/1359-1542:0.13852)

68:0.02329,

sp_P32333_MOT1_YEAST/1273-1456:0.16149)

61:0.02593,

(

(

BDET_02952_BDEG_02944/1416-162:0.16793,

tr_Q5KG64_Q5KG64_CRYNE/1282-14:0.16903)

65:0.02266,

Naegr1_35388/1207-1392:0.20063)

19:0.00644)

3:0.00520,

(

(

(

RO3G_12366.1/1280-1463:0.14428,

tr_Q54M42_Q54M42_DICDI/1378-15:0.15464)

62:0.01273,

(

(

(

sp_O14981_BTAF1_HUMAN/1267-145:0.05242,

tr_B8A5E7_B8A5E7_DANRE/1274-14:0.04973)

100:0.06765,

Nemve1_169525/1283-1464:0.12304)

85:0.02533,

tr_Q71V44_Q71V44_DROME/1354-15:0.13961)

63:0.01613)

44:0.02015,

(

Cioin2_261225/96-284:0.01048,

Cioin2_387002/10-95:0.00115)

63:0.15979)

23:0.02758)

16:0.00582,

(

Monbr1_38338/126-296:0.19991,

(

(

POPTR_0013s06470.1/1450-1630:0.07297,

tr_Q9M378_Q9M378_ARATH/1445-16:0.06515)

100:0.06214,

(

Phypa1_1_184534/1446-1631:0.11867,

Selmo1_186944/1245-1425:0.11890)

76:0.01659)

100:0.07153)

30:0.00491)

34:0.02256,

(

(

MicpuN3_62843/1235-1416:0.11436,

tr_Q00ZA8_Q00ZA8_OSTTA/1229-14:0.11469)

100:0.07149,

Volca1_74566/73-263:0.19718)

99:0.04100)

10:0.01872,

CMER_CMS464C/1186-1402:0.25244)

18:0.00152,

ent_h_15.m00334/984-1147:0.23389)

46:0.02746,

(

(

paraGSPATP00007657001/1166-133:0.00961,

paraGSPATP00021526001/1166-133:0.00858)

100:0.22452,

tetra3722.m00089/1327-1509:0.25123)

97:0.05137)

19:0.01578,

(

(

Phatr2_11009/2-189:0.23201,

Esi0000_0355/1700-1900:0.22762)

82:0.04467,

tr_O45899_O45899_CAEEL/1103-12:0.27750)

22:0.01470)

17:0.00904,

(

Phyra1_1_49456/113-297:0.10648,

Physo1_1_113912/109-284:0.10617)

100:0.19728)

32:0.03006,

(

(

(

(

(

(

(

(

(

(

ANID_07103T0_ANID_07103/421-60:0.20346,

RO3G_12223.1/43-263:0.20394)

47:0.01001,

Naegr1_82093/294-459:0.21349)

29:0.01384,

(

(

(

(

(

(

ENSTRUP00000034360/490-689:0.04633,

tr_B8JIJ3_B8JIJ3_DANRE/43-242:0.04367)

72:0.01617,

(

(

sp_Q03468_ERCC6_HUMAN/508-707:0.01025,

tr_Q59FF6_Q59FF6_HUMAN/40-116:-0.01025)

34:0.02807,

tr_E1BYA8_E1BYA8_CHICK/503-702:0.03690)

28:0.01957)

35:0.08442,

Nemve1_83656/25-207:0.13834)

28:0.03611,

Cioin2_296227/515-712:0.18265)

25:0.02787,

tr_Q54TY2_Q54TY2_DICDI/796-974:0.20134)

14:0.01014,

(

sp_P40352_RAD26_YEAST/300-517:0.19090,

sp_Q9UR24_RHP26_SCHPO/280-486:0.18774)

50:0.01915)

3:0.01406)

2:0.01258,

BDET_03491_BDEG_03483/356-564:0.24709)

4:0.01346,

(

(

(

(

Chlre4_7539/866-1062:0.06917,

Volca1_120230/454-638:0.05278)

100:0.13282,

(

MicpuN3_58407/627-810:0.13895,

tr_Q01DX3_Q01DX3_OSTTA/341-520:0.13883)

95:0.04035)

70:0.03142,

(

(

(

POPTR_0005s24820.1/392-602:0.09164,

tr_Q9ZV43_Q9ZV43_ARATH/386-590:0.09463)

54:0.00553,

tr_Q7F2E4_Q7F2E4_ORYSJ/373-576:0.09689)

100:0.07880,

(

Phypa1_1_77632/1-187:0.16886,

Selmo1_235696/1-173:0.15672)

63:0.01070)

75:0.02901)

47:0.01505,

CMER_CMO092C/188-359:0.22947)

27:0.02859)

5:0.00678,

(

(

(

Auran1_10276/17-193:0.19755,

Esi0134_0051/422-600:0.19639)

91:0.04160,

(

Phatr2_24775/5-155:0.16309,

Thaps3_267997/34-206:0.16141)

98:0.07831)

60:0.01432,

(

Phyra1_1_95811/505-693:0.04982,

Physo1_1_133358/852-1054:0.04855)

100:0.19476)

49:0.01331)

7:0.00325,

(

(

(

(

LinJ.14.0900/481-669:0.00282,

LmjF.14.0840/469-657:0.00247)

77:0.00601,

LmxM.14.0840/504-693:0.00986)

100:0.02853,

LbrM.14.0810/481-669:0.03497)

100:0.09959,

(

(

(

Tb927.7.4080/409-588:0.07715,

TcIL3000.7.3300/420-608:0.07369)

69:0.01195,

Tc00.1047053508675.20/419-607:0.08902)

83:0.01927,

TvY486_0704110/404-592:0.10067)

100:0.03155)

100:0.13261)

27:0.03127,

ent_h_294.m00049/111-279:0.29648)

14:0.01370,

(

TGGT1_043250/689-876:0.00558,

TGME49_063140/679-866:0.00506)

100:0.30517)

10:0.01749,

tr_Q4N3G0_Q4N3G0_THEPA/148-349:0.34841)

2:0.00903)

:0.00164)

:0.00819,

ent_h_348.m00047/105-276:0.33057)

:0.01047)

:0.00691,

(

(

(

GSEM1T00003650001/61-227:0.07149,

GSHART1T00001737001/60-226:0.07222)

100:0.09071,

(

(

(

LinJ.01.0240/1-143:0.01613,

LmjF.01.0240/122-290:0.01184)

57:0.00627,

LmxM.01.0240/121-289:0.02090)

97:0.03157,

LbrM.01.0280/6-174:0.05665)

100:0.10465)

81:0.03404,

(

Tc00.1047053511577.60/138-304:0.15887,

TvY486_0504120/70-236:0.15438)

81:0.04124)

100:0.13922)

:0.00984,

(

(

(

(

(

(

(

(

(

ENSTRUP00000037391/59-240:0.12014,

tr_A2RUZ9_A2RUZ9_DANRE/59-256:0.12711)

85:0.02558,

(

(

sp_Q5T890-1_RAD26_HUMAN/135-32:0.00000,

tr_B5MDP1_B5MDP1_HUMAN/135-322:0.00000)

78:0.00826,

sp_Q5T890-2_RAD26_HUMAN/17-128:0.02745)

100:0.14187)

100:0.08041,

Nemve1_90246/13-187:0.24077)

94:0.04015,

MicpuN3_58392/217-390:0.27144)

25:0.00626,

(

(

(

POPTR_0017s04400.1/124-299:0.10762,

tr_Q9ZW97_Q9ZW97_ARATH/153-325:0.10750)

100:0.05961,

tr_Q5WMW4_Q5WMW4_ORYSJ/135-305:0.16909)

95:0.03369,

(

Phypa1_1_40675/41-212:0.17248,

Selmo1_50956/29-210:0.17636)

97:0.03732)

100:0.07132)

28:0.01631,

Monbr1_14378/128-303:0.30005)

16:0.01078,

(

Esi0122_0100/288-478:0.27771,

Esi0320_0007/464-642:0.29857)

57:0.03538)

15:0.01207,

(

ANID_03811T0_ANID_03811/246-42:0.31453,

tr_Q5K6Z9_Q5K6Z9_CRYNE/291-469:0.31975)

10:0.00356)

21:0.01520,

Thaps3_263240/12-198:0.34794)

24:0.02688)

:0.01217,

(

(

(

(

(

(

(

(

(

(

(

(

(

(

(

ENSTRUP00000030033/31-182:0.08332,

tr_Q6DC67_Q6DC67_DANRE/36-187:0.09431)

99:0.07265,

(

(

sp_Q5FWF4-1_ZRAB3_HUMAN/39-190:-0.00250,

tr_Q8N1P4_Q8N1P4_HUMAN/1-138:0.00250)

100:0.11025,

(

tr_E1BSZ4_E1BSZ4_CHICK/33-184:0.00000,

tr_E1BSZ6_E1BSZ6_CHICK/33-184:0.00000)

100:0.09886)

99:0.05735)

92:0.03996,

Nemve1_108438/22-183:0.21833)

92:0.04603,

Monbr1_26139/70-218:0.24814)

31:0.00313,

(

Auran1_39147/190-353:0.23926,

Esi0004_0202/168-317:0.23407)

50:0.03301)

6:0.00787,

(

(

(

(

(

TGME49_077070/631-783:0.00000,

TGVEG_027730/631-783:0.00000)

100:0.00000,

TGGT1_105260/644-796:0.00000)

100:0.17523,

tr_Q8IDD0_Q8IDD0_PLAF7/354-508:0.17408)

92:0.04224,

tr_Q4N163_Q4N163_THEPA/370-566:0.21640)

64:0.02906,

tr_Q5CS57_Q5CS57_CRYPV/372-522:0.24997)

72:0.03418)

:0.00278,

tr_Q554U4_Q554U4_DICDI/719-862:0.26316)

1:0.00349,

Esi0283_0007/117-266:0.27859)

:0.00588,

Naegr1_59568/338-503:0.29656)

:0.01323,

(

(

Phatr2_44966/446-620:0.18404,

Thaps3_262487/26-181:0.16435)

100:0.11911,

(

(

(

(

(

(

(

Cioin2_270257/200-347:0.00413,

Cioin2_273130/10-149:0.01016)

100:0.21901,

(

(

Nemve1_222964/93-155:-0.00893,

Nemve1_80671/101-254:0.02481)

42:0.14680,

(

(

sp_Q9NZC9_SMAL1_HUMAN/438-590:-0.00209,

(

tr_C9JX02_C9JX02_HUMAN/302-424:0.00084,

tr_C9IZT6_C9IZT6_HUMAN/3-159:-0.00084)

43:0.00209)

100:0.11836,

sp_B2ZFP3_SMAL1_DANRE/341-494:0.12062)

99:0.04710)

38:0.04836)

26:0.03737,

Monbr1_9161/124-267:0.23460)

13:0.02013,

(

(

sp_Q8MNV7-1_SMAL1_CAEEL/202-34:0.00000,

sp_Q8MNV7-2_SMAL1_CAEEL/199-34:0.00000)

100:0.00000,

sp_Q8MNV7-3_SMAL1_CAEEL/198-34:0.00000)

100:0.26966)

1:0.01034,

Naegr1_70044/167-352:0.30191)

2:0.00838,

(

(

ent_h_49.m00171/154-306:0.24001,

tr_Q54TE8_Q54TE8_DICDI/347-492:0.24591)

49:0.02167,

Naegr1_715/14-176:0.26823)

30:0.02034)

:0.00045,

(

(

(

(

(

(

LmjF.24.0610/180-321:0.00000,

LmxM.24.0610/180-321:0.00000)

100:0.00768,

LinJ.24.0620/180-321:0.00640)

99:0.02383,

LbrM.24.0620/179-329:0.02899)

100:0.12665,

GSEM1T00008104001/181-337:0.15398)

92:0.05101,

(

(

(

Tc00.1047053504125.10/1-153:0.12168,

TvY486_1105460/178-323:0.11120)

61:0.01118,

Tb11.02.2930/182-334:0.12794)

63:0.01666,

(

TcIL3000.11.5480/181-324:0.00696,

TcIL3000.11.5500/181-324:0.00692)

100:0.14202)

94:0.06047)

99:0.05349,

CMER_CMR070C/276-431:0.26227)

26:0.01738)

:0.00966)

:0.00435)

:0.00978,

(

(

(

(

Auran1_1193/7-159:0.27222,

(

MicpuN3_87840/171-317:0.18608,

tr_Q00W96_Q00W96_OSTTA/87-236:0.19487)

100:0.08344)

28:0.02071,

Volca1_98711/286-466:0.29391)

5:0.00257,

(

Volca1_103414/389-549:0.28234,

(

(

(

Selmo1_76516/182-351:0.18627,

tr_Q69WP6_Q69WP6_ORYSJ/258-419:0.18082)

58:0.00972,

Phypa1_1_107791/203-364:0.18488)

81:0.03993,

tr_Q9SX64_Q9SX64_ARATH/174-318:0.24152)

97:0.06337)

11:0.00696)

:0.00931,

ent_h_31.m00193/347-499:0.30909)

:0.00530)

1:0.00575,

(

sp_Q9VMX6_SMAL1_DROME/249-394:0.29455,

(

(

(

(

(

POPTR_0012s06870.1/212-366:0.08786,

tr_Q9FF11_Q9FF11_ARATH/206-360:0.08633)

100:0.07543,

tr_Q0D4X8_Q0D4X8_ORYSJ/192-346:0.16974)

90:0.02797,

Selmo1_80139/90-243:0.18901)

93:0.04285,

Esi0026_0017/254-414:0.24847)

90:0.03357,

tr_Q00ZL5_Q00ZL5_OSTTA/202-373:0.29199)

50:0.02102)

19:0.01304)

:0.00813,

Thaps3_263934/6-156:0.30736)

:0.00987,

(

(

(

(

GSEM1T00002954001/185-336:0.04946,

GSHART1T00004209001/186-338:0.05580)

100:0.14155,

(

(

(

LinJ.11.0050/185-337:0.01933,

LmjF.11.0050/185-337:0.01989)

71:0.01051,

LmxM.11.0050/185-337:0.02870)

88:0.02035,

LbrM.19.0270/185-337:0.06135)

100:0.15199)

96:0.03794,

(

(

Tb11.02.5060/186-339:0.10575,

TcIL3000.0.00840/185-339:0.11503)

99:0.04056,

TvY486_1107580/186-340:0.14451)

100:0.10349)

99:0.06390,

tr_C6KSP4_C6KSP4_PLAF7/701-854:0.33592)

13:0.01514)

2:0.01151,

(

(

(

(

paraGSPATP00022827001/134-288:0.04430,

paraGSPATP00029790001/128-282:0.04602)

100:0.22260,

tetra3675.m00102/18-150:0.26277)

54:0.01937,

tetra3822.m00632/121-273:0.29247)

33:0.04047,

Auran1_1482/3-145:0.32651)

3:0.00921)

19:0.03647)

:0.00182,

(

Phatr2_46007/316-462:0.26430,

Thaps3_268687/2-132:0.29295)

99:0.09921)

:0.01509,

RO3G_07094.1/50-221:0.37849)

:0.00863,

Thaps3_24795/44-216:0.38465)

:0.00823,

(

(

RO3G_15838.1/238-423:0.34382,

Naegr1_73606/206-351:0.33994)

29:0.01995,

(

(

(

(

LinJ.30.1370/270-459:0.01476,

LmjF.30.1300/270-462:0.02209)

49:0.00447,

LmxM.29.1300/270-459:0.02448)

100:0.04092,

LbrM.30.1430/270-459:0.06435)

100:0.24490,

tr_Q9SZ57_Q9SZ57_ARATH/228-392:0.36583)

33:0.04845)

3:0.02042)

:0.00314)

:0.00714)

:0.02227)

:0.01351)

:0.00927)

:0.00646,

(

(

(

CMER_CMF125C/29-184:0.32529,

tetra3733.m00075/39-193:0.40444)

28:0.03487,

(

(

(

(

(

POPTR_0010s24020.1/48-293:0.21911,

tr_Q9SIB5_Q9SIB5_ARATH/193-319:0.18959)

47:0.01039,

tr_Q2QXQ5_Q2QXQ5_ORYSJ/161-330:0.22102)

95:0.11418,

Phypa1_1_160310/192-361:0.32864)

94:0.08090,

tr_Q7YTZ8_Q7YTZ8_DROME/81-263:0.40006)

33:0.02081,

(

(

(

(

(

GSEM1T00000726001/372-497:0.08829,

GSHART1T00002896001/396-521:0.07838)

87:0.05864,

(

(

(

LmjF.36.2530/285-411:0.00000,

LmxM.36.2530/286-412:0.00000)

100:0.01489,

LinJ.36.2660/181-307:0.01661)

75:0.01459,

LbrM.35.2740/299-419:0.01512)

99:0.11675)

56:0.02918,

(

(

(

Tb927.10.7080/166-291:0.05383,

TcIL3000.10.6080/339-464:0.06522)

50:0.00826,

TvY486_1007480/250-422:0.09889)

81:0.01817,

Tc00.1047053510181.30/263-388:0.08104)

95:0.07439)

69:0.17544,

tr_Q5KLJ5_Q5KLJ5_CRYNE/368-529:0.39710)

18:0.03476,

(

tr_O17157_O17157_CAEEL/113-285:0.07431,

tr_Q95X81_Q95X81_CAEEL/1-221:0.09332)

100:0.29073)

8:0.01173)

2:0.01810)

:0.01050,

(

(

(

(

(

(

sp_Q54CH6_IF4AX_DICDI/38-217:0.36550,

paraGSPATP00036530001/154-281:0.42102)

15:0.00808,

(

(

tr_Q8I5E7_Q8I5E7_PLAF7/431-548:0.25314,

tr_Q8IAR1_Q8IAR1_PLAF7/172-342:0.29641)

99:0.06245,

tr_Q54DN9_Q54DN9_DICDI/285-419:0.34549)

93:0.06857)

5:0.02464,

(

Naegr1_852/6-188:0.37092,

tr_Q4N8U0_Q4N8U0_THEPA/42-191:0.39544)

8:0.00436)

:0.00999,

(

(

tr_Q8I511_Q8I511_PLAF7/136-310:0.35141,

tr_Q8ILQ9_Q8ILQ9_PLAF7/35-419:0.33378)

16:0.00616,

(

tr_Q8IJI8_Q8IJI8_PLAF7/206-431:0.31385,

tr_Q8IBA2_Q8IBA2_PLAF7/184-353:0.28980)

50:0.02216)

35:0.03836)

:0.00158,

(

(

(

tr_Q8I459_Q8I459_PLAF7/142-294:0.31624,

tr_Q9U0H4_Q9U0H4_PLAF7/263-448:0.33277)

73:0.05064,

Naegr1_50744/430-626:0.38776)

9:0.02046,

(

(

(

Naegr1_72139/29-192:0.25146,

Naegr1_72146/29-192:0.22706)

96:0.04041,

Naegr1_72190/45-210:0.26020)

100:0.08884,

Phypa1_1_99934/170-271:0.37241)

19:0.03362)

:0.00438)

:0.00660,

(

(

(

tr_O97290_O97290_PLAF7/279-460:0.33958,

tr_Q4N5K4_Q4N5K4_THEPA/157-329:0.30676)

48:0.01824,

tr_Q8I1X9_Q8I1X9_PLAF7/136-332:0.40325)

7:0.01690,

BDET_06969_BDEG_06950/52-224:0.38257)

1:0.02095)

:0.00274)

:0.00304)

:0.00330,

(

(

(

(

(

paraGSPATP00010920001/34-245:0.01284,

paraGSPATP00014404001/34-245:0.01546)

100:0.36616,

paraGSPATP00006476001/52-238:0.35356)

62:0.04508,

tetra3813.m01478/58-244:0.39003)

5:0.01589,

(

Naegr1_61408/160-364:0.35818,

(

tr_Q5CPP0_Q5CPP0_CRYPV/44-250:0.34672,

sp_P34668_YO12_CAEEL/134-330:0.35379)

23:0.01941)

1:0.01412)

:0.00701,

(

(

(

(

GSEM1T00002756001/116-331:0.06640,

GSHART1T00005303001/123-331:0.06757)

100:0.09462,

(

(

(

LinJ.32.3690/130-335:0.02101,

LmxM.31.3490/130-335:0.01782)

51:0.00426,

LmjF.32.3490/130-335:0.02243)

97:0.02513,

LbrM.32.3780/130-338:0.04405)

100:0.10720)

100:0.03965,

(

(

(

Tb11.01.8290/118-324:0.08179,

Tc00.1047053507089.50/122-255:0.08239)

45:0.01328,

TcIL3000.11.16490/168-374:0.09717)

55:0.02434,

TvY486_1117540/127-333:0.11521)

67:0.07438)

67:0.18657,

(

(

(

(

(

LinJ.11.0190/131-310:0.01463,

LmxM.11.0190/131-310:0.01314)

35:0.00270,

LmjF.11.0190/131-310:0.01952)

87:0.01461,

LbrM.19.0130/174-354:0.02983)

100:0.07228,

GSEM1T00002938001/124-308:0.10837)

70:0.01716,

(

(

(

Tb11.02.4920/122-301:0.03557,

TcIL3000.0.38810/116-302:0.04220)

97:0.03836,

TvY486_1107370/122-307:0.07840)

86:0.01786,

Tc00.1047053506777.10/199-385:0.09495)

89:0.02714)

100:0.23412)

16:0.02614)

:0.00193)

:0.00468,

(

(

(

(

(

(

Selmo1_6590/66-111:-0.09576,

Thaps3_15593/2-129:0.09576)

5:0.15299,

(

(

tr_C9J081_C9J081_HUMAN/199-244:-0.09358,

ANID_00119T0_ANID_00119/118-23:0.09358)

13:0.14668,

(

(

TGGT1_048370/458-550:0.00000,

TGVEG_089760/467-559:0.00000)

100:0.00000,

TGME49_042050/467-559:0.00000)

100:0.22634)

3:0.02353)

:0.02260,

(

(

Selmo1_39973/18-56:-0.11099,

Esi0074_0084/908-1029:0.11099)

5:0.15734,

(

(

(

(

tr_B4DH55_B4DH55_HUMAN/69-107:-0.12172,

tr_Q8I2A4_Q8I2A4_PLAF7/1015-11:0.12172)

26:0.20815,

(

Naegr1_72909/127-231:0.11500,

LmjF.23.0910/198-239:-0.11500)

45:0.22042)

12:0.02165,

(

(

TvY486_1001740/89-126:-0.08661,

Chlre4_117345/23-136:0.08661)

17:0.14822,

CMER_CMR259C/527-655:0.21764)

4:0.02135)

3:0.01447,

(

(

Monbr1_30634/58-278:-0.08639,

tr_Q5CQ35_Q5CQ35_CRYPV/398-528:0.08639)

4:0.13095,

(

(

(

ENSTRUP00000036517/375-502:0.10436,

tr_B0V118_B0V118_DANRE/402-536:0.11231)

86:0.05797,

(

sp_Q14527-1_HLTF_HUMAN/458-596:0.00000,

sp_Q14527-2_HLTF_HUMAN/336-474:0.00000)

100:0.17768)

26:0.02434,

Nemve1_10347/217-347:0.19987)

23:0.00675)

:0.05338)

:0.01535)

:0.01634)

:0.02126,

(

(

(

Cioin2_279656/27-65:-0.10034,

Tc00.1047053508805.10/1-102:0.10034)

4:0.15390,

(

tr_Q502G7_Q502G7_DANRE/241-304:-0.07166,

Selmo1_122946/1-117:0.07166)

16:0.18968)

:0.02737,

Esi0007_0211/1878-2005:0.25134)

:0.03534)

:0.04110,

Esi0643_0003/132-250:0.31776)

:0.09060,

CMER_CMR433C/255-465:0.39268)

:0.01327)

:0.00566)

:0.00527,

(

(

(

(

(

Auran1_60726/71-250:0.29401,

Auran1_61824/1310-1449:0.29690)

55:0.02671,

Auran1_8791/1-121:0.21937)

37:0.05695,

Naegr1_82293/405-557:0.31229)

2:0.01118,

(

(

(

(

(

Chlre4_169389/52-235:0.12403,

Volca1_86719/226-394:0.12747)

100:0.12018,

Esi0298_0016/237-414:0.23169)

44:0.01398,

MicpuN3_59763/444-620:0.25069)

52:0.02217,

(

(

(

(

POPTR_0010s00730.1/214-386:0.09908,

sp_Q8GUG7_RH50_ARATH/400-572:0.10324)

52:0.00804,

tr_Q6ZND7_Q6ZND7_HUMAN/150-323:0.10468)

100:0.04227,

sp_Q0DVX2_RH50_ORYSJ/266-438:0.14704)

100:0.08383,

(

Selmo1_142751/43-217:0.00262,

Selmo1_403724/218-390:0.00894)

100:0.21840)

75:0.04109)

76:0.01570,

(

Phatr2_47365/169-354:0.16702,

Thaps3_8997/201-413:0.16994)

100:0.13234)

71:0.03682)

:0.00812,

(

(

(

(

(

(

(

(

TGGT1_049520/364-780:0.00120,

TGME49_041140/364-780:0.00120)

96:0.00654,

TGVEG_090110/364-756:0.00625)

100:0.29986,

Esi0028_0047/348-535:0.26761)

97:0.06631,

Nemve1_244465/201-360:0.32390)

38:0.03010,

(

(

Auran1_68869/59-193:-0.00078,

Auran1_71567/59-199:0.00078)

100:0.30644,

Nemve1_239894/50-229:0.37990)

9:0.00925)

1:0.01503,

(

(

Monbr1_38239/202-385:0.34431,

Thaps3_22404/70-226:0.34109)

13:0.01969,

(

(

Thaps3_268451/120-262:0.29573,

Thaps3_269376/303-503:0.33103)

28:0.02762,

tr_Q4N797_Q4N797_THEPA/66-227:0.37072)

5:0.01170)

:0.00860)

:0.00550,

(

(

Thaps3_21682/324-552:0.37484,

(

BDET_07302_BDEG_07283/21-217:0.43750,

RO3G_03235.1/45-219:0.36135)

21:0.02226)

6:0.01900,

(

Naegr1_73661/53-277:0.37956,

Cioin2_289627/409-578:0.40377)

36:0.04200)

:0.00129)

:0.01638,

(

Monbr1_38208/157-312:0.33115,

CMER_CML156C/104-297:0.28424)

8:0.02697)

:0.00694)

:0.00764)

:0.00174,

(

(

(

(

(

(

(

LinJ.09.0880/137-304:0.00292,

LmjF.09.0830/137-304:0.00303)

71:0.00429,

LmxM.09.0830/137-304:0.00761)

100:0.02893,

LbrM.09.0910/137-304:0.03060)

100:0.10963,

(

(

(

TcIL3000.0.01940/132-319:0.00471,

TcIL3000.11.13350/132-319:0.00593)

100:0.05929,

Tb11.52.0011/123-310:0.06837)

92:0.02122,

TvY486_1113800/108-295:0.08517)

100:0.05133)

100:0.21125,

tr_Q4MYQ1_Q4MYQ1_THEPA/990-115:0.35346)

2:0.00369,

(

(

(

(

Thaps3_4624/162-372:0.24184,

Esi0381_0006/42-227:0.23544)

33:0.01929,

Phatr2_39714/53-247:0.25722)

28:0.01803,

(

MicpuN3_66775/25-203:0.17456,

tr_Q018T9_Q018T9_OSTTA/43-223:0.17181)

100:0.09826)

19:0.01036,

(

(

Chlre4_342271/184-361:0.10419,

Volca1_121417/98-267:0.11933)

100:0.15711,

(

(

(

(

(

POPTR_0005s22020.1/144-327:0.00000,

POPTR_0005s22020.2/144-327:0.00000)

100:0.08226,

sp_Q5VRY0_RH39_ORYSJ/134-317:0.07535)

79:0.01660,

sp_Q56X76_RH39_ARATH/136-319:0.09753)

100:0.06310,

Phypa1_1_159372/205-388:0.15158)

79:0.02301,

Selmo1_86079/125-332:0.20054)

100:0.08132)

62:0.02678)

13:0.02092)

:0.00853,

(

(

Phatr2_43245/847-1082:0.40706,

(

Naegr1_1851/23-209:0.31466,

Nemve1_60576/26-182:0.28407)

19:0.02214)

1:0.01310,

(

(

(

ANID_06149T0_ANID_06149/171-39:0.26624,

sp_P53166_MRH4_YEAST/138-324:0.26124)

88:0.05730,

(

sp_Q5KLB2_MRH4_CRYNE/84-282:0.35335,

BDET_03234_BDEG_03226/285-517:0.34256)

12:0.01478)

2:0.00276,

(

paraPTETP13200010001/38-212:0.33165,

tetra3734.m00056/83-273:0.31575)

21:0.02630)

:0.00789)

:0.00256)

:0.00833)

:0.00352,

(

(

(

(

MicpuN3_60195/90-267:0.21605,

tr_Q01C55_Q01C55_OSTTA/92-257:0.18639)

93:0.12307,

tr_Q4MZ82_Q4MZ82_THEPA/93-252:0.31907)

7:0.01970,

(

(

(

(

sp_Q5KMS9_DBP10_CRYNE/51-244:0.25550,

tr_Q4MZS9_Q4MZS9_THEPA/49-213:0.28705)

21:0.01653,

Naegr1_34831/100-278:0.32981)

7:0.02124,

(

(

(

GSEM1T00008076001/30-206:0.05843,

GSHART1T00000248001/30-206:0.06022)

100:0.13370,

(

(

(

LinJ.24.0240/32-208:0.01451,

LmjF.24.0250/32-208:0.01374)

87:0.01140,

LmxM.24.0250/32-208:0.02533)

96:0.02323,

LbrM.24.0240/32-208:0.05021)

100:0.15196)

69:0.01633,

(

(

(

TcIL3000.11.5020/35-168:0.01045,

TcIL3000.11.5070/35-208:-0.00299)

100:0.11063,

Tb11.02.2620/35-212:0.11338)

83:0.03000,

(

Tc00.1047053507669.84/35-208:0.12078,

TvY486_1105110/35-211:0.12060)

68:0.01747)

100:0.06926)

100:0.13627)

:0.00148,

(

(

(

(

(

(

(

(

ANID_06374T0_ANID_06374/52-226:0.21653,

BDET_02447_BDEG_02440/410-587:0.22919)

57:0.02065,

sp_Q5K7L2_DBP9_CRYNE/45-227:0.25933)

18:0.00645,

(

(

(

(

Phyra1_1_72584/41-216:0.01583,

Physo1_1_130074/42-217:0.01826)

100:0.13675,

Esi0179_0060/71-246:0.15302)

95:0.05324,

(

Phatr2_25549/36-215:0.16503,

Thaps3_262722/19-196:0.16637)

96:0.04065)

92:0.02975,

sp_Q54VF1_DDX56_DICDI/49-221:0.24635)

49:0.02139)

17:0.00874,

(

(

(

(

(

ENSTRUP00000047707/24-193:0.06447,

tr_Q1JPZ5_Q1JPZ5_DANRE/30-204:0.07082)

100:0.08875,

(

(

tr_C9J821_C9J821_HUMAN/2-161:-0.00073,

(

(

tr_C9JV95_C9JV95_HUMAN/31-207:0.00000,

tr_C9IYW3_C9IYW3_HUMAN/31-207:0.00000)

55:0.00000,

sp_Q9NY93_DDX56_HUMAN/31-207:0.00000)

55:0.00073)

66:0.00497,

tr_C9JNK3_C9JNK3_HUMAN/31-185:0.00188)

100:0.14507)

66:0.02794,

Cioin2_212208/36-213:0.19138)

50:0.01374,

Nemve1_81331/33-206:0.19269)

90:0.04390,

tr_Q8MYS0_Q8MYS0_DROME/33-208:0.25299)

43:0.02293)

30:0.01823,

(

sp_O60080_DBP9_SCHPO/38-212:0.23931,

sp_Q06218_DBP9_YEAST/41-222:0.24640)

82:0.03686)

15:0.00577,

ent_h_166.m00084/37-207:0.31555)

7:0.01601,

(

Auran1_52462/140-331:0.32285,

Monbr1_19343/25-197:0.29620)

8:0.01608)

5:0.00468,

(

(

(

(

TGME49_059220/214-400:0.00000,

TGVEG_075020/214-400:0.00000)

100:0.00279,

TGGT1_010590/214-400:0.00255)

100:0.26906,

CMER_CML336C/33-206:0.28317)

55:0.02638,

tr_Q5CUC5_Q5CUC5_CRYPV/41-223:0.30959)

21:0.01712)

1:0.00662)

:0.01582)

:0.00423,

(

(

(

(

(

(

(

(

POPTR_0005s04880.1/109-200:0.01409,

Nemve1_19271/1-59:-0.01409)

28:0.16460,

Nemve1_31779/55-273:0.16268)

24:0.09050,

(

(

(

Phyra1_1_78254/42-261:0.01829,

Physo1_1_156815/44-263:0.01807)

100:0.20563,

Esi0233_0037/200-417:0.21230)

75:0.03493,

(

Phatr2_28689/32-257:0.21075,

Thaps3_40402/1-240:0.21653)

93:0.03633)

58:0.02086)

11:0.02255,

(

(

RO3G_09571.1/61-296:0.22760,

BDET_07111_BDEG_07092/124-348:0.22338)

56:0.01100,

tr_Q5KKF5_Q5KKF5_CRYNE/242-471:0.23295)

70:0.03860)

:0.00545,

(

(

(

sp_Q76PD3_DBP6_SCHPO/150-368:0.25438,

ANID_00637T0_ANID_00637/275-52:0.27272)

52:0.01868,

sp_P53734_DBP6_YEAST/198-390:0.27756)

22:0.00310,

sp_Q54BD6_DDX51_DICDI/39-265:0.30265)

10:0.00842)

1:0.00635,

(

(

(

(

(

ENSTRUP00000032087/210-429:0.13089,

sp_Q6DRI7_DDX51_DANRE/213-431:0.12939)

96:0.03585,

(

sp_Q8N8A6_DDX51_HUMAN/222-441:0.12315,

tr_E1BUI4_E1BUI4_CHICK/229-448:0.12685)

99:0.04157)

100:0.08302,

sp_P26802_DDX51_DROME/161-370:0.24951)

49:0.00789,

Cioin2_251483/50-266:0.25177)

54:0.03120,

(

(

(

Chlre4_393252/20-161:0.08585,

Volca1_61333/74-307:0.10927)

100:0.14614,

(

(

(

(

POPTR_0004s16530.1/56-287:0.10633,

sp_Q7FGZ2_RH1_ARATH/45-276:0.10488)

99:0.03138,

sp_Q0DWT8_RH1_ORYSJ/61-291:0.13911)

100:0.05664,

Selmo1_174931/48-276:0.18939)

70:0.01399,

Phypa1_1_141399/59-292:0.20613)

99:0.03639)

51:0.02591,

MicpuN3_107371/42-267:0.28609)

66:0.02764)

1:0.00533)

3:0.01249,

(

(

CMER_CML137C/82-262:0.28669,

Monbr1_34261/195-394:0.29524)

47:0.02162,

tr_Q014Q5_Q014Q5_OSTTA/22-226:0.32707)

9:0.00452)

1:0.02194,

(

(

(

(

Volca1_81215/5-108:0.01243,

LinJ.20.0880/32-121:-0.01243)

13:0.08049,

(

Esi0021_0125/1-91:0.01835,

LmxM.20.0870/32-121:-0.01835)

22:0.08810)

11:0.09858,

(

LbrM.20.5050/32-259:0.08548,

LmjF.20.0870/32-257:0.07897)

44:0.13241)

6:0.06145,

(

GSHART1T00000665001/41-332:0.27361,

(

(

Tc00.1047053504247.20/31-280:0.18339,

Tb927.1.1620/31-273:0.18647)

62:0.01645,

TvY486_0100740/31-302:0.20597)

92:0.06694)

17:0.01059)

6:0.07659)

:0.00713)

:0.00403)

:0.00237,

(

(

(

(

(

(

(

(

(

(

(

BDET_00588_BDEG_00585/139-314:0.18334,

RO3G_04268.1/164-334:0.18137)

85:0.03839,

sp_Q86IZ9_DDX52_DICDI/223-391:0.24080)

30:0.01846,

Monbr1_33989/103-298:0.24490)

8:0.00352,

(

(

Phyra1_1_44776/51-224:0.02796,

Physo1_1_111765/53-226:0.02951)

100:0.20676,

Esi0021_0079/92-279:0.23865)

48:0.02468)

5:0.00812,

(

(

(

(

Chlre4_176386/179-313:0.07565,

Volca1_118300/269-427:0.08087)

99:0.13470,

(

MicpuN3_67228/56-221:0.15327,

tr_Q01CR6_Q01CR6_OSTTA/142-306:0.15161)

89:0.02949)

95:0.04238,

(

(

(

(

POPTR_0019s09330.1/157-325:0.12678,

sp_Q84TG1_RH57_ARATH/165-331:0.11873)

88:0.02808,

sp_Q5K5B6_RH57_ORYSJ/170-336:0.13659)

90:0.03127,

Phypa1_1_41894/48-214:0.15586)

59:0.00889,

Selmo1_410231/99-239:0.15814)

97:0.06084)

59:0.01917,

(

(

(

(

(

(

sp_Q9Y2R4_DDX52_HUMAN/189-362:0.00000,

tr_A8MTP9_A8MTP9_HUMAN/81-254:0.00000)

100:0.05995,

(

tr_E1C4M1_E1C4M1_CHICK/183-357:0.00000,

tr_Q5F3Y6_Q5F3Y6_CHICK/183-356:0.00000)

100:0.06073)

100:0.04992,

tr_Q1ECZ5_Q1ECZ5_DANRE/191-364:0.11100)

39:0.00344,

ENSTRUP00000043729/195-368:0.11869)

100:0.09128,

Cioin2_393732/116-306:0.22861)

53:0.03018,

Nemve1_116885/71-244:0.23265)

39:0.01712)

10:0.01142)

1:0.00765,

(

sp_Q09775_ROK1_SCHPO/70-238:0.27474,

(

Phatr2_32758/35-245:0.20485,

Thaps3_33252/36-216:0.21650)

100:0.08077)

13:0.00551)

2:0.01198,

(

Naegr1_1095/5-163:0.25612,

sp_P45818_ROK1_YEAST/146-322:0.26590)

38:0.02541)

1:0.00517,

(

paraGSPATP00008394001/121-285:0.24963,

tetra109.m00102/233-404:0.24734)

93:0.07584)

:0.00351,

(

(

(

(

GSEM1T00000855001/158-319:0.07678,

GSHART1T00008180001/158-317:0.07947)

99:0.05379,

(

(

(

LinJ.32.0600/165-326:0.00747,

LmjF.32.0570/165-326:0.00488)

67:0.00839,

LmxM.31.0570/165-326:0.01630)

95:0.02068,

LbrM.32.0650/165-326:0.03642)

100:0.08311)

81:0.02883,

(

(

Tb11.01.5370/155-316:0.07778,

TcIL3000.11.14180/154-315:0.07654)

81:0.01984,

(

TvY486_1114640/150-311:0.01138,

TvY486_1114650/1-121:0.03820)

100:0.08185)

99:0.05940)

100:0.14068,

(

tr_Q9VVK8_Q9VVK8_DROME/143-316:0.25083,

tr_Q21736_Q21736_CAEEL/150-323:0.26470)

19:0.03458)

:0.00244)

9:0.01388,

ANID_00944T0_ANID_00944/213-42:0.34184)

3:0.00913,

(

(

(

TGGT1_002060/246-411:0.00000,

TGME49_053090/246-411:0.00000)

100:0.00000,

TGVEG_056350/246-411:0.00000)

100:0.26685,

tr_Q5CWY8_Q5CWY8_CRYPV/113-283:0.27303)

41:0.04707)

:0.01068)

:0.00393,

(

(

Auran1_72521/92-272:0.27941,

(

(

TGGT1_044400/73-244:0.00000,

TGME49_064160/73-244:0.00000)

100:0.00000,

TGVEG_048950/73-244:0.00000)

100:0.26605)

40:0.05151,

(

(

(

(

(

BDET_06579_BDEG_06561/127-299:0.22314,

RO3G_15500.1/106-279:0.22715)

61:0.01394,

tr_Q5KAW6_Q5KAW6_CRYNE/162-348:0.23779)

84:0.03587,

(

ANID_00894T0_ANID_00894/2-187:0.26243,

tr_Q5KG21_Q5KG21_CRYNE/91-270:0.24346)

22:0.00983)

6:0.00853,

(

(

(

(

(

Esi0099_0079/169-343:0.18176,

Esi0233_0002/132-306:0.17662)

89:0.02483,

Auran1_35093/31-214:0.20000)

92:0.03805,

(

(

Chlre4_288102/95-271:0.00814,

Chlre4_288104/57-233:0.00881)

100:0.03128,

Volca1_91218/94-270:0.03934)

91:0.20255)

34:0.01503,

(

(

(

MicpuN3_89111/14-187:0.15167,

tr_Q011U7_Q011U7_OSTTA/2226-23:0.15867)

99:0.04540,

MicpuN3_66832/1-175:0.18449)

90:0.04366,

(

(

(

(

(

(

POPTR_0001s09060.1/338-518:0.05621,

POPTR_0003s12420.1/352-532:0.05429)

100:0.05924,

(

sp_O80792_RH33_ARATH/399-579:0.01478,

sp_Q9C8S9_RH48_ARATH/352-532:0.01285)

100:0.10504)

62:0.01083,

sp_Q6K7R9_RH48_ORYSJ/366-545:0.11694)

100:0.07959,

(

(

(

(

POPTR_0002s17100.1/314-493:0.03976,

POPTR_0014s09330.1/316-495:0.03802)

98:0.04527,

(

sp_Q9FFQ1_RH31_ARATH/272-451:0.07596,

(

sp_Q94C75_RH25_ARATH/104-283:0.04300,

sp_Q9FNM7_RH26_ARATH/406-585:0.04034)

93:0.03515)

43:0.01167)

51:0.00932,

sp_Q0DBU5_RH31_ORYSJ/103-282:0.09762)

87:0.02268,

(

sp_Q0JL73_RH26_ORYSJ/98-271:0.04945,

sp_Q5ZBH5_RH25_ORYSJ/150-329:0.05400)

100:0.06060)

100:0.07456)

44:0.01534,

(

Phypa1_1_145855/37-214:0.19279,

Selmo1_174634/2-180:0.18923)

59:0.02223)

95:0.03079,

(

(

Phyra1_1_42464/34-210:0.06900,

Physo1_1_134260/60-236:0.07224)

100:0.10562,

(

(

Phyra1_1_42847/1-167:0.01991,

Phyra1_1_76205/110-285:0.01602)

95:0.02625,

Physo1_1_134263/112-287:0.04077)

100:0.13668)

100:0.06570)

21:0.00619)

7:0.00516)

17:0.01545,

(

(

Phatr2_16073/7-188:0.21755,

Phatr2_24935/106-285:0.21820)

67:0.01810,

(

(

Phatr2_43135/145-328:0.19231,

Thaps3_26926/107-290:0.19231)

63:0.01280,

Thaps3_13982/1-161:0.18923)

92:0.03876)

60:0.03608)

3:0.00317)

4:0.01486,

ANID_05623T0_ANID_05623/35-215:0.30764)

:0.00943)

:0.00938)

:0.00141,

(

(

(

(

(

(

Nemve1_782/246-422:0.36521,

(

(

tr_Q17978_Q17978_CAEEL/117-301:0.01394,

tr_Q23080_Q23080_CAEEL/17-201:0.01309)

100:0.15271,

tr_Q9UAX9_Q9UAX9_CAEEL/116-300:0.17432)

100:0.19179)

7:0.02427,

(

ent_h_145.m00076/47-222:0.33142,

tetra246.m00028/285-425:0.34265)

28:0.04280)

1:0.01688,

(

(

(

(

(

(

(

(

(

(

(

(

(

(

RO3G_06550.1/67-233:0.01494,

RO3G_07518.1/46-212:0.01500)

100:0.03588,

RO3G_08607.1/61-227:0.04795)

100:0.04622,

sp_Q09181_DHH1_SCHPO/68-234:0.09749)

45:0.00535,

ANID_10417T0_ANID_10417/70-236:0.09795)

91:0.03384,

sp_P39517_DHH1_YEAST/70-236:0.13645)

41:0.01342,

sp_Q5KJI2_DHH1_CRYNE/60-227:0.14938)

36:0.01292,

BDET_07406_BDEG_07386/7-216:0.20714)

19:0.00803,

(

(

(

(

(

Auran1_35236/59-225:0.00000,

Auran1_39444/68-234:0.00000)

100:0.00000,

Auran1_52587/68-234:0.00000)

100:0.10031,

(

Phyra1_1_71547/60-226:0.01334,

Physo1_1_109435/63-229:0.01061)

100:0.08831)

57:0.01454,

Thaps3_21498/66-232:0.11719)

84:0.04961,

(

(

(

sp_Q54E49_DDX6_DICDI/21-233:0.12553,

(

(

(

Chlre4_56005/55-221:0.02753,

Volca1_81392/56-222:0.02636)

100:0.07561,

(

MicpuN3_60493/114-280:0.05123,

tr_Q017E1_Q017E1_OSTTA/75-241:0.05056)

99:0.05463)

77:0.01360,

(

(

(

(

(

POPTR_0002s15890.1/149-315:0.00937,

POPTR_0014s07690.1/155-321:0.00859)

100:0.03081,

(

(

sp_Q6H7S2-1_RH8_ORYSJ/158-324:0.00000,

sp_Q6H7S2-2_RH8_ORYSJ/133-299:0.00000)

100:0.03332,

sp_Q7XMK8_RH6_ORYSJ/148-314:0.03255)

55:0.00811)

38:0.01017,

sp_Q109G2_RH12_ORYSJ/171-337:0.05271)

51:0.01124,

(

(

sp_Q94BV4_RH6_ARATH/178-344:0.03850,

sp_Q9M2E0_RH12_ARATH/148-314:0.03934)

91:0.02184,

sp_Q8RXK6_RH8_ARATH/155-321:0.05601)

38:0.00560)

86:0.01857,

(

(

Phypa1_1_131244/56-222:0.00000,

Phypa1_1_79636/56-222:0.00000)

100:0.05800,

Selmo1_158648/12-178:0.05577)

98:0.02746)

98:0.03599)

66:0.01422)

32:0.00421,

Naegr1_60600/36-202:0.13078)

45:0.01648,

(

(

(

(

(

TGME49_113010/40-292:0.00000,

TGVEG_097040/40-292:0.00000)

100:0.00198,

TGGT1_089230/40-292:0.00198)

100:0.08996,

tr_O97285_O97285_PLAF7/33-249:0.09239)

40:0.00530,

tr_A3FPY4_A3FPY4_CRYPV/57-223:0.09172)

93:0.03693,

tr_Q4N4M7_Q4N4M7_THEPA/68-234:0.12634)

88:0.02920)

27:0.00422)

34:0.01403)

18:0.01314,

(

(

(

(

GSEM1T00004814001/61-228:0.01970,

GSHART1T00005791001/54-221:0.02197)

100:0.05121,

(

(

Tb927.10.3990/55-222:0.02771,

TcIL3000.10.3320/55-222:0.02586)

98:0.02239,

(

Tc00.1047053510997.50/55-222:0.03402,

TvY486_1004030/59-226:0.03741)

88:0.01333)

88:0.01799)

54:0.01177,

(

(

LinJ.35.0370/54-221:0.00000,

LmxM.34.0370/54-221:0.00000)

100:0.00292,

LmjF.35.0370/54-221:0.00303)

100:0.07417)

100:0.10115,

CMER_CML140C/68-284:0.17037)

34:0.00604)

46:0.01014,

(

(

(

(

(

(

(

sp_Q5ZKB9_DDX6_CHICK/120-287:0.00115,

tr_E1C8R1_E1C8R1_CHICK/120-287:0.00480)

77:0.00237,

sp_P26196_DDX6_HUMAN/120-287:0.00358)

100:0.04934,

ENSTRUP00000029946/119-286:0.05482)

80:0.01681,

ENSTRUP00000031482/1-186:0.07396)

100:0.06845,

Cioin2_373019/66-233:0.13096)

74:0.02161,

Nemve1_167719/71-237:0.14350)

45:0.01336,

(

(

sp_P23128-1_DDX6_DROME/82-248:0.00000,

sp_P23128-2_DDX6_DROME/51-217:0.00000)

100:0.14657,

sp_Q95YF3_CGH1_CAEEL/67-233:0.15283)

54:0.02341)

82:0.02643)

20:0.00883,

Monbr1_34229/39-205:0.20997)

31:0.01279,

(

(

paraGSPATP00034030001/61-226:0.00582,

paraPTETP16700006001/61-226:0.00623)

100:0.17297,

tetra3717.m00077/14-237:0.18161)

69:0.04009)

99:0.09518,

(

(

(

(

(

(

(

(

(

(

(

(

(

(

(

(

ANID_02932T0_ANID_02932/49-215:0.12436,

(

sp_P47943_IF4A_SCHPO/43-209:0.10840,

RO3G_02301.1/47-214:0.11316)

35:0.01336)

8:0.01142,

BDET_07633_BDEG_07613/19-220:0.13240)

9:0.00951,

sp_Q5KN60_IF4A_CRYNE/19-217:0.14551)

12:0.00484,

(

(

(

(

(

(

(

sp_Q14240-1_IF4A2_HUMAN/18-223:0.00000,

sp_Q14240-2_IF4A2_HUMAN/19-224:0.00000)

81:0.01010,

(

tr_B4DJX6_B4DJX6_HUMAN/9-79:-0.03008,

tr_Q9NZE6_Q9NZE6_HUMAN/13-128:0.03008)

59:0.02438)

34:0.00483,

(

sp_Q8JFP1_IF4A2_CHICK/24-223:0.00136,

tr_Q7SXU5_Q7SXU5_DANRE/5-96:0.00951)

31:0.01339)

74:0.03544,

ENSTRUP00000013706/4-225:0.04937)

35:0.02329,

(

(

sp_P60842_IF4A1_HUMAN/17-222:0.03758,

tr_B4E102_B4E102_HUMAN/40-100:-0.02119)

20:0.02746,

(

tr_A8E590_A8E590_DANRE/25-245:0.04603,

tr_Q802C9_Q802C9_DANRE/23-222:0.05397)

75:0.01927)

12:0.00929)

19:0.03340,

ENSTRUP00000005021/37-225:0.10987)

9:0.01428,

(

Cioin2_208610/20-187:0.00000,

Cioin2_208641/80-247:0.00000)

100:0.12514)

13:0.02349)

:0.00269,

(

(

Nemve1_236625/14-228:0.13269,

sp_Q02748_IF4A_DROME/1-219:0.13047)

11:0.00989,

sp_P27639-1_IF4A_CAEEL/20-218:0.14496)

11:0.00871)

1:0.01937,

sp_P10081_IF4A_YEAST/46-211:0.17442)

5:0.01374,

(

(

(

(

(

Phatr2_25743/1-230:0.03269,

Thaps3_9716/20-186:0.03357)

100:0.05389,

Auran1_70153/7-122:0.09401)

50:0.01610,

(

(

Phyra1_1_71460/45-211:0.00000,

Physo1_1_109443/1-227:0.00000)

100:0.07639,

Esi0203_0044/21-220:0.07442)

73:0.02151)

90:0.05754,

(

(

(

(

(

TGGT1_102220/30-228:0.00000,

TGME49_050770/30-228:0.00000)

100:0.00000,

TGVEG_001330/30-228:0.00000)

100:0.08597,

tr_Q4N614_Q4N614_THEPA/9-217:0.08488)

66:0.01677,

tr_Q8IKF0_Q8IKF0_PLAF7/5-212:0.09883)

84:0.01670,

tr_A3FQC6_A3FQC6_CRYPV/21-219:0.11294)

100:0.04796)

31:0.01236,

(

(

Chlre4_188942/9-229:0.02545,

Volca1_120953/7-230:0.01980)

100:0.07532,

(

(

(

(

(

(

(

Phypa1_1_226898/9-229:0.00026,

Phypa1_1_233331/35-229:-0.00026)

56:0.00450,

Phypa1_1_119989/9-230:0.00485)

46:0.00189,

Phypa1_1_107162/35-229:0.00625)

54:0.00441,

Phypa1_1_228441/35-203:0.00249)

100:0.03912,

MicpuN3_106753/35-229:0.05427)

49:0.00730,

(

(

Selmo1_116103/33-227:0.00000,

Selmo1_85554/33-227:0.00000)

100:0.03810,

Selmo1_143895/1-228:0.03882)

72:0.01935)

57:0.01941,

(

(

(

(

(

POPTR_0001s20480.1/9-229:0.00000,

POPTR_0001s20480.2/9-229:0.00000)

100:0.01588,

(

POPTR_0003s04150.1/9-229:0.00000,

POPTR_0003s04150.2/9-229:0.00000)

99:0.01580)

96:0.02478,

(

(

POPTR_0006s24220.1/9-229:0.01585,

POPTR_0018s07650.1/9-229:0.01583)

92:0.02071,

(

sp_P35683_IF4A1_ORYSJ/31-230:0.01409,

sp_Q6Z2Z4_IF4A3_ORYSJ/14-230:0.01591)

78:0.02206)

42:0.00485)

37:0.00818,

(

(

(

sp_P41376-1_IF4A1_ARATH/10-228:0.00000,

tr_Q2V3W0_Q2V3W0_ARATH/10-228:0.00000)

100:0.00013,

tr_A8MRZ7_A8MRZ7_ARATH/17-218:-0.00013)

100:0.02190,

sp_P41377_IF4A2_ARATH/10-228:0.02302)

90:0.02754)

49:0.00671,

sp_Q9CAI7_IF4A3_ARATH/31-230:0.05425)

56:0.02104)

74:0.01705)

100:0.07513)

22:0.01480)

1:0.00466,

tr_P90529_P90529_DICDI/5-212:0.19433)

1:0.00738,

(

Naegr1_54734/55-190:-0.00638,

Naegr1_80026/31-223:0.00638)

100:0.18842)

:0.02632,

(

sp_Q0E2Q3_IF4A2_ORYSJ/116-234:0.25497,

tetra271.m00043/58-291:0.20721)

11:0.01343)

1:0.00602,

ent_h_3.m00565/42-208:0.22988)

1:0.01056,

(

(

(

GSEM1T00003595001/9-218:0.04815,

(

(

(

(

(

LinJ.01.0790/3-218:0.00000,

LmxM.01.0770/53-271:0.00000)

97:0.00000,

LinJ.01.0800/3-218:0.00000)

100:0.00000,

LmjF.01.0770/3-218:0.00000)

100:0.00000,

LmjF.01.0780/3-218:0.00000)

100:0.00481,

LbrM.01.0740/9-218:0.00472)

100:0.04233)

87:0.01530,

(

(

(

TcIL3000.9.1560/8-219:0.01147,

TvY486_0901660/8-219:0.01212)

58:0.00348,

Tc00.1047053511585.190/8-219:0.01539)

41:0.00200,

Tb09.160.3270/8-219:0.01569)

100:0.04827)

77:0.02869,

GSHART1T00001790001/9-179:0.09277)

100:0.14740)

:0.01552,

(

(

(

GSEM1T00007886001/40-205:0.02953,

GSHART1T00005598001/18-205:0.03071)

100:0.05270,

(

(

(

LinJ.28.1660/19-206:0.00262,

LmjF.28.1530/19-206:0.00270)

60:0.00352,

LmxM.28.1530/19-206:0.00712)

85:0.00863,

LbrM.28.1700/19-206:0.01530)

100:0.06511)

88:0.01796,

(

(

(

Tb11.12.0011/53-218:0.03634,

TcIL3000.11.9080/52-217:0.03594)

45:0.00827,

TvY486_1108170/51-216:0.04293)

43:0.00678,

Tc00.1047053511199.9/47-171:0.05555)

99:0.04730)

100:0.15313)

:0.00392,

(

(

(

(

(

CMER_CMK028C/11-234:0.21312,

(

(

(

(

(

(

(

ANID_08016T0_ANID_08016/27-215:0.08872,

sp_Q10055_FAL1_SCHPO/23-211:0.08588)

41:0.01267,

(

(

(

RO3G_05719.1/30-213:0.06401,

sp_Q5KJJ2_FAL1_CRYNE/29-213:0.07186)

39:0.01091,

BDET_07791_BDEG_07770/64-230:0.07984)

22:0.00686,

(

Monbr1_21732/32-198:0.07241,

(

(

(

(

Cioin2_298564/38-226:0.04423,

Nemve1_236387/36-224:0.03514)

80:0.01942,

(

(

ENSTRUP00000029160/59-225:0.00245,

sp_Q7ZVA6_IF4A3_DANRE/57-223:0.00354)

97:0.01110,

(

sp_P38919_IF4A3_HUMAN/62-228:0.00000,

sp_Q5ZM36_IF4A3_CHICK/63-229:0.00000)

99:0.01285)

100:0.04868)

27:0.00230,

(

tr_O44781_O44781_CAEEL/28-216:0.00278,

tr_Q9BL61_Q9BL61_CAEEL/28-216:0.00251)

100:0.05475)

39:0.00583,

tr_Q8SXH3_Q8SXH3_DROME/50-216:0.06912)

39:0.00730)

40:0.01092)

27:0.00915)

92:0.03054,

(

(

Auran1_58937/46-212:0.00000,

Auran1_70371/48-214:0.00000)

100:0.07940,

(

(

Phyra1_1_71937/3-222:0.00000,

Physo1_1_109154/78-244:0.00000)

100:0.06616,

Esi0162_0016/53-219:0.06896)

65:0.00746)

100:0.05254)

45:0.02162,

(

Phatr2_41785/20-187:0.11746,

Thaps3_354/20-186:0.11607)

80:0.03494)

33:0.01357,

(

(

(

MicpuN3_97077/23-211:0.03682,

tr_Q00XK3_Q00XK3_OSTTA/29-221:0.03726)

100:0.07249,

Chlre4_608/43-209:0.11802)

46:0.02276,

(

(

(

(

POPTR_0005s09680.2/1-185:0.01899,

POPTR_0007s07910.1/36-223:0.01885)

100:0.05315,

(

(

(

Phypa1_1_109347/24-212:0.00555,

Phypa1_1_60709/26-214:0.00504)

100:0.05667,

(

sp_Q10I26_RH34_ORYSJ/55-221:0.00300,

sp_Q5VNM3_RH2_ORYSJ/55-221:0.00299)

100:0.05480)

61:0.00839,

sp_Q94A52_RH2_ARATH/59-225:0.07095)

53:0.00555)

94:0.04079,

sp_Q9C8J1_RH34_ARATH/46-212:0.12474)

16:0.01660,

Selmo1_164382/52-218:0.13104)

16:0.00534)

72:0.03235)

10:0.01793,

sp_Q55D61_IF4A_DICDI/34-220:0.17881)

3:0.00752,

(

(

(

(

(

(

TGGT1_013990/46-212:0.00000,

TGME49_056770/46-212:0.00000)

100:0.00000,

TGVEG_077710/46-212:0.00000)

100:0.10976,

tr_Q4N7Q5_Q4N7Q5_THEPA/45-211:0.11779)

93:0.03247,

tetra3701.m00186/47-213:0.14717)

48:0.01523,

tr_Q8IFN9_Q8IFN9_PLAF7/41-207:0.16590)

31:0.01726,

Naegr1_44232/17-162:0.16672)

16:0.01481)

10:0.01808)

1:0.00922,

tr_E1BSE5_E1BSE5_CHICK/63-224:0.23524)

2:0.02530,

ent_h_5.m00474/38-202:0.24791)

:0.00342,

(

(

paraGSPATP00028099001/47-212:0.20689,

paraGSPATP00029794001/46-212:0.16058)

46:0.07205,

tr_Q5CY25_Q5CY25_CRYPV/46-210:0.21848)

17:0.02870)

5:0.01456,

(

(

ENSTRUP00000048344/6-102:0.17251,

ENSTRUP00000049473/63-186:0.11615)

95:0.11143,

sp_Q12099_FAL1_YEAST/47-216:0.22599)

56:0.03378)

1:0.00813)

4:0.01310,

(

(

(

paraPTETP1700001001/41-207:0.00000,

paraPTETP17900001001/41-207:0.00000)

100:0.00000,

paraPTETP3500001001/41-207:0.00000)

96:0.00284,

paraPTETP3700001001/41-207:0.00315)

100:0.27124)

4:0.01814,

tr_Q20935_Q20935_CAEEL/20-178:0.34826)

2:0.02289)

:0.01149,

(

(

(

(

(

(

(

(

(

(

(

BDET_06952_BDEG_06933/417-582:0.14388,

sp_Q09747_DBP5_SCHPO/138-302:0.13491)

91:0.03225,

(

RO3G_09575.1/139-304:0.16394,

sp_P20449_DBP5_YEAST/116-280:0.16334)

42:0.00964)

58:0.01937,

RO3G_08707.1/296-459:0.19505)

77:0.02848,

sp_Q5KBP5_DBP5_CRYNE/172-339:0.21290)

35:0.00981,

ANID_07659T0_ANID_07659/93-261:0.21668)

79:0.03006,

(

(

(

(

(

(

(

ENSTRUP00000023806/121-286:0.05074,

tr_Q7ZU28_Q7ZU28_DANRE/124-289:0.05167)

74:0.02522,

(

(

(

(

sp_Q9NUU7_DD19A_HUMAN/115-280:0.01192,

(

tr_Q5ZMA1_Q5ZMA1_CHICK/116-231:0.00183,

tr_Q5ZMC1_Q5ZMC1_CHICK/116-281:-0.00183)

86:0.01306)

33:0.00164,

(

sp_Q9UMR2-1_DD19B_HUMAN/116-28:0.00000,

tr_Q96KE7_Q96KE7_HUMAN/7-172:0.00000)

93:0.01342)

57:0.00759,

(

(

tr_Q59FQ9_Q59FQ9_HUMAN/46-115:-0.01386,

(

sp_Q9UMR2-2_DD19B_HUMAN/92-250:0.00313,

tr_B4DXS6_B4DXS6_HUMAN/97-255:0.00315)

79:0.01072)

15:0.00019,

tr_B4DS24_B4DS24_HUMAN/91-249:0.01396)

61:0.01508)

88:0.04317,

tr_B3DFU8_B3DFU8_DANRE/108-273:0.06748)

53:0.01110)

88:0.04102,

ENSTRUP00000014513/70-233:0.11983)

56:0.01257,

(

sp_Q9UHL0-1_DDX25_HUMAN/121-28:0.00000,

sp_Q9UHL0-2_DDX25_HUMAN/7-172:0.00000)

100:0.12394)

84:0.04222,

Cioin2_236382/119-286:0.16913)

41:0.00979,

(

Nemve1_89179/70-238:0.16355,

sp_O61305_DDX19_DROME/97-265:0.16189)

77:0.02580)

86:0.04276,

(

(

(

(

tr_B7WN80_B7WN80_CAEEL/227-400:0.00000,

tr_B7WN81_B7WN81_CAEEL/117-290:0.00000)

100:0.00000,

tr_O18056_O18056_CAEEL/258-431:0.00000)

95:0.00000,

tr_O62372_O62372_CAEEL/233-406:0.00000)

95:0.00000,

tr_Q22308_Q22308_CAEEL/642-815:0.00000)

100:0.22648)

84:0.04286)

35:0.02453,

(

Monbr1_14272/156-333:0.29091,

sp_Q54TF8_DDX19_DICDI/94-257:0.27616)

41:0.02927)

7:0.00957,

(

(

(

(

CMER_CMP328C/188-358:0.25186,

Naegr1_77772/79-243:0.29245)

10:0.00640,

(

(

(

(

(

TGGT1_053690/110-296:0.00000,

TGME49_020860/148-334:0.00000)

100:0.00000,

TGVEG_051370/148-334:0.00000)

100:0.20311,

tr_Q4N9Q9_Q4N9Q9_THEPA/123-288:0.20051)

43:0.01257,

tr_Q5CVB0_Q5CVB0_CRYPV/136-301:0.22376)

79:0.02200,

tr_Q8IKP1_Q8IKP1_PLAF7/349-514:0.24007)

92:0.04146)

:0.01142,

(

(

(

Chlre4_295859/130-304:0.06909,

Volca1_103235/124-297:0.06884)

100:0.14398,

(

(

(

MicpuN3_56036/109-281:0.12496,

tr_Q014Y7_Q014Y7_OSTTA/112-282:0.13235)

100:0.06072,

(

Phypa1_1_137193/97-272:0.05941,

Phypa1_1_155877/110-286:0.06559)

100:0.12570)

34:0.00877,

(

(

POPTR_0006s12060.1/113-287:0.13345,

sp_Q93ZG7_RH38_ARATH/116-290:0.12941)

99:0.04059,

sp_Q10RI7_RH38_ORYSJ/125-300:0.17370)

69:0.02199)

82:0.02010)

64:0.00817,

(

(

Selmo1_160867/106-279:0.00000,

Selmo1_447130/106-279:0.00000)

100:0.02869,

Selmo1_43861/37-210:0.02878)

100:0.18763)

98:0.07281)

3:0.00361,

(

(

(

(

(

Phatr2_1990/41-210:0.10806,

Phatr2_47384/121-291:0.10958)

93:0.03634,

Thaps3_39864/7-173:0.13627)

100:0.09180,

(

Phyra1_1_50222/75-242:0.01196,

Physo1_1_108567/96-263:0.01185)

100:0.23817)

49:0.02508,

Esi0491_0010/84-258:0.26047)

12:0.00933,

Auran1_2169/33-213:0.26446)

20:0.01659)

3:0.00863)

39:0.02863,

(

(

(

(

(

(

(

(

(

(

(

(

(

ANID_08722T0_ANID_08722/83-254:0.12180,

sp_Q07478_SUB2_YEAST/86-257:0.12820)

61:0.01381,

(

(

(

(

RO3G_04020.1/75-246:0.00536,

RO3G_15740.1/74-245:0.00627)

100:0.05073,

RO3G_09145.1/76-247:0.05393)

99:0.05828,

sp_Q5KNA3_SUB2_CRYNE/83-253:0.11455)

64:0.01596,

sp_O13792_SUB2_SCHPO/75-246:0.12658)

43:0.00875)

46:0.01964,

Monbr1_36918/64-234:0.15497)

15:0.00883,

BDET_01378_BDEG_01374/161-335:0.16563)

15:0.01020,

(

(

(

(

(

Phyra1_1_71909/71-240:0.00296,

Physo1_1_108807/71-240:0.00293)

100:0.08382,

Auran1_52520/94-263:0.08383)

80:0.03213,

(

Phatr2_51301/69-240:0.08182,

Thaps3_269556/71-245:0.08678)

70:0.02769)

79:0.02919,

(

(

(

(

(

(

(

(

(

(

tr_B1Q2N1_B1Q2N1_HUMAN/68-237:0.00000,

tr_Q8N5M0_Q8N5M0_HUMAN/68-237:0.00000)

100:0.00000,

sp_O00148_DDX39_HUMAN/68-237:0.00000)

99:0.00257,

tr_B4DX78_B4DX78_HUMAN/111-280:0.00331)

100:0.04619,

(

(

(

(

tr_A2AWA0_A2AWA0_DANRE/68-237:0.00000,

tr_A2AWA1_A2AWA1_DANRE/68-237:0.00000)

90:0.00270,

tr_Q8AW05_Q8AW05_DANRE/2-156:-0.00270)

47:0.00150,

tr_Q6IQA5_Q6IQA5_DANRE/68-237:0.00467)

97:0.01655,

tr_Q803W0_Q803W0_DANRE/68-237:0.01945)

99:0.02809)

53:0.02167,

Cioin2_296644/66-235:0.06595)

10:0.00900,

sp_Q27268_UAP56_DROME/65-235:0.08026)

4:0.00914,

Nemve1_236766/71-240:0.09089)

:0.00479,

(

(

(

(

(

(

(

(

(

(

(

(

(

(

(

(

(

tr_B0V2L1_B0V2L1_HUMAN/1-137:0.00000,

tr_B0V2L2_B0V2L2_HUMAN/1-137:0.00000)

70:0.00000,

tr_B0V2L3_B0V2L3_HUMAN/1-137:0.00000)

68:0.00000,

tr_B0V2L6_B0V2L6_HUMAN/1-137:0.00000)

70:0.00138,

tr_B0V2L5_B0V2L5_HUMAN/1-135:-0.00138)

62:0.00337,

tr_B0V2L4_B0V2L4_HUMAN/1-130:-0.00337)

53:0.00291,

tr_A6PWH4_A6PWH4_HUMAN/69-197:-0.00291)

14:0.00443,

tr_Q5STA0_Q5STA0_HUMAN/69-238:-0.00443)

8:0.00221,

tr_A2BF54_A2BF54_HUMAN/69-238:-0.00221)

6:0.00054,

(

tr_A2AB34_A2AB34_HUMAN/92-187:0.00000,

tr_A6PWH8_A6PWH8_HUMAN/92-187:0.00000)

21:0.00076)

3:0.00051,

sp_Q13838-1_UAP56_HUMAN/69-238:-0.00116)

2:0.00145,

(

sp_Q13838-2_UAP56_HUMAN/69-253:0.00123,

tr_A2BF56_A2BF56_HUMAN/69-238:-0.00123)

7:0.00147)

6:0.00034,

tr_A2BF57_A2BF57_HUMAN/69-236:-0.00180)

9:0.00324,

tr_A2BF55_A2BF55_HUMAN/69-231:-0.00324)

15:0.00717,

sp_Q5ZHZ0_UAP56_CHICK/69-238:0.01142)

12:0.00902,

tr_Q7SXU7_Q7SXU7_DANRE/76-245:0.02016)

19:0.01801,

(

tr_B0V2L7_B0V2L7_HUMAN/39-96:0.01381,

tr_B4DIJ6_B4DIJ6_HUMAN/55-191:0.00343)

31:0.05325)

5:0.01950,

(

(

tr_B4DIZ8_B4DIZ8_HUMAN/35-160:0.00000,

tr_B4DP52_B4DP52_HUMAN/35-160:0.00000)

100:0.02278,

tr_B0V2L0_B0V2L0_HUMAN/1-94:-0.02278)

100:0.09031)

1:0.03596)

1:0.00477,

(

(

ENSTRUP00000034304/68-237:0.02044,

ENSTRUP00000034499/68-237:0.02074)

94:0.02919,

ENSTRUP00000001947/67-236:0.05904)

77:0.05125)

12:0.03230,

(

sp_Q18212_UAP56_CAEEL/65-234:0.00000,

tr_Q86GC6_Q86GC6_CAEEL/65-234:0.00000)

100:0.13901)

7:0.01365)

3:0.01358,

Esi0028_0100/83-252:0.16232)

3:0.01828)

6:0.01623,

(

(

(

(

(

(

(

(

(

(

POPTR_0006s26940.1/71-240:0.00895,

POPTR_0018s01620.1/71-240:0.00869)

87:0.01306,

(

Phypa1_1_188774/68-237:0.00293,

Phypa1_1_96766/68-237:0.00295)

99:0.01929)

63:0.00642,

Selmo1_146823/71-240:0.02887)

68:0.01317,

(

(

sp_Q56XG6-1_RH15_ARATH/70-239:0.00000,

sp_Q9LFN6-1_RH56_ARATH/70-239:0.00000)

91:0.00283,

sp_Q56XG6-3_RH15_ARATH/2-156:-0.00283)

100:0.03902)

83:0.01136,

(

sp_Q0JM17-2_RH56_ORYSJ/2-156:-0.00292,

(

sp_Q5JK84_RH15_ORYSJ/75-244:0.00000,

sp_Q0JM17-1_RH56_ORYSJ/75-244:0.00000)

91:0.00292)

100:0.04798)

100:0.06032,

MicpuN3_109373/69-238:0.11619)

40:0.02416,

tr_Q00W64_Q00W64_OSTTA/83-252:0.14194)

27:0.02154,

(

Chlre4_83282/64-233:0.01791,

Volca1_80795/64-233:0.01738)

100:0.14591)

11:0.01448,

tr_Q55CR6_Q55CR6_DICDI/72-241:0.17974)

19:0.00821,

Naegr1_55554/70-237:0.19560)

13:0.00834)

2:0.00748,

CMER_CME073C/95-267:0.18756)

2:0.00614,

(

(

(

(

(

TGGT1_098270/68-246:0.00000,

TGVEG_037430/68-246:0.00000)

100:0.00000,

TGME49_016860/68-246:0.00000)

100:0.09397,

tr_Q5CVI7_Q5CVI7_CRYPV/71-242:0.09789)

95:0.03650,

tr_Q4MZY1_Q4MZY1_THEPA/78-263:0.13001)

58:0.02145,

tr_Q9TY94_Q9TY94_PLAF7/79-269:0.15338)

98:0.06381)

10:0.02516,

(

(

GSEM1T00001143001/60-233:0.03963,

GSHART1T00007950001/60-233:0.03509)

99:0.04968,

(

(

(

(

LinJ.21.1820/142-315:0.00000,

LmjF.21.1552/60-233:0.00000)

100:0.00289,

LmxM.21.1552/60-233:0.00286)

81:0.00690,

LbrM.21.1700/38-211:0.01034)

100:0.06818,

(

(

(

TcIL3000.10.400/61-234:0.02582,

TvY486_1000480/61-234:0.02590)

61:0.01432,

Tb927.10.540/61-234:0.04028)

82:0.02471,

Tc00.1047053482471.19/61-209:0.05754)

76:0.01444)

54:0.00654)

100:0.15917)

8:0.01319,

tetra3710.m00143/62-231:0.24886)

4:0.00760,

(

(

ent_h_2.m00607/1-169:0.00491,

ent_h_22.m00300/57-230:0.00142)

100:0.13485,

ent_h_283.m00063/57-230:0.13629)

100:0.12335)

11:0.02853,

(

(

paraGSPATP00001774001/55-225:0.01372,

paraGSPATP00025153001/55-225:0.01552)

79:0.01160,

(

paraGSPATP00005317001/97-267:0.01140,

paraGSPATP00009104001/50-220:0.01199)

90:0.01471)

100:0.25244)

8:0.04759,

(

(

(

(

Chlre4_111578/24-190:0.08028,

Volca1_59362/69-235:0.08139)

100:0.14974,

(

MicpuN3_80840/17-181:0.22051,

tr_Q017M7_Q017M7_OSTTA/60-233:0.22191)

79:0.02391)

83:0.03827,

(

(

(

(

(

(

(

(

sp_P0C218_DDX20_DANRE/50-219:0.00000,

tr_B0S7F5_B0S7F5_DANRE/78-247:0.00000)

100:0.05824,

ENSTRUP00000016421/51-217:0.05553)

97:0.02745,

(

sp_Q9UHI6_DDX20_HUMAN/86-253:0.04302,

tr_Q5F332_Q5F332_CHICK/45-212:0.04031)

100:0.04765)

100:0.06344,

Cioin2_379116/48-215:0.15716)

65:0.02593,

Nemve1_30928/45-210:0.17352)

84:0.03779,

sp_Q54ZI9_DDX20_DICDI/79-308:0.22691)

75:0.02787,

RO3G_03199.1/37-199:0.24592)

63:0.02850,

(

Phyra1_1_96175/39-181:0.10271,

Physo1_1_127451/36-161:0.12456)

97:0.14716)

51:0.01468)

62:0.02726,

(

(

TGME49_056900/218-619:0.00124,

TGVEG_077560/218-619:0.00124)

100:0.01307,

TGGT1_013850/218-623:0.01429)

100:0.28592)

8:0.00769)

:0.00598)

1:0.00819,

tr_Q5CXB0_Q5CXB0_CRYPV/47-233:0.35702)

:0.00661,

(

(

paraGSPATP00023483001/27-227:0.30582,

tetra3693.m00065/42-222:0.29645)

47:0.01663,

tr_Q9V3C4_Q9V3C4_DROME/49-215:0.30576)

7:0.02082)

:0.01017)

:0.00704)

:0.00357,

(

(

(

(

(

(

(

LinJ.36.4620/260-454:0.03813,

LmjF.36.4400/259-441:0.02780)

51:0.00650,

LmxM.36.4400/259-453:0.04533)

100:0.05027,

LbrM.35.4640/259-442:0.08766)

89:0.03798,

(

GSEM1T00002450001/551-664:0.11715,

(

(

Tc00.1047053504147.150/324-448:0.07522,

(

Tb927.10.9780/337-455:0.03078,

TcIL3000.10.8570/331-451:0.02477)

96:0.03459)

42:0.00653,

TvY486_0029840/293-442:0.08185)

99:0.05372)

36:0.01579)

63:0.05952,

GSHART1T00007311001/213-430:0.25138)

98:0.13124,

tr_P90897_P90897_CAEEL/403-587:0.34718)

3:0.01482,

(

tr_Q8IEP2_Q8IEP2_PLAF7/174-349:0.33365,

tr_Q9VPT3_Q9VPT3_DROME/133-314:0.31958)

6:0.01358)

:0.00392)

:0.00174,

(

ANID_12380T0_ANID_12380/14-223:0.30717,

(

(

(

TGGT1_044050/673-854:0.00000,

TGME49_063820/673-854:0.00000)

100:0.01661,

TGVEG_049180/673-858:0.01654)

100:0.25372,

tr_Q8IJ90_Q8IJ90_PLAF7/550-733:0.30192)

51:0.02778)

6:0.01670)

:0.00328,

(

(

(

(

sp_P15424_MS116_YEAST/130-315:0.30607,

tr_Q8I3P6_Q8I3P6_PLAF7/26-471:0.36754)

3:0.00236,

(

(

(

ANID_01750T0_ANID_01750/221-42:0.23952,

sp_P38112_MAK5_YEAST/195-385:0.24176)

77:0.02605,

sp_O74393_MAK5_SCHPO/147-315:0.24216)

37:0.01517,

ent_h_517.m00018/86-254:0.27527)

7:0.02158)

:0.01042,

(

(

(

(

(

(

(

(

(

(

MicpuN3_59612/482-596:0.20716,

(

(

Selmo1_97519/23-219:0.16611,

Phypa1_1_128071/130-334:0.17235)

48:0.00781,

(

(

sp_A3AVH5_RH13_ORYSJ/222-429:0.15193,

POPTR_0010s07410.1/186-393:0.15576)

41:0.00698,

sp_Q93Y39_RH13_ARATH/214-421:0.16610)

53:0.01380)

73:0.01591)

37:0.02189,

Monbr1_34727/315-481:0.21073)

18:0.02014,

(

Phyra1_1_74705/159-322:0.03522,

Physo1_1_129425/215-380:0.03795)

100:0.19074)

6:0.01638,

(

(

(

Nemve1_179005/26-235:0.22157,

(

Cioin2_251607/28-236:0.00000,

Cioin2_283336/188-396:0.00000)

100:0.20854)

25:0.00544,

(

(

(

(

tr_B4DKV2_B4DKV2_HUMAN/292-418:0.00000,

tr_Q4V9L5_Q4V9L5_HUMAN/330-456:0.00000)

100:0.00000,

sp_Q9GZR7_DDX24_HUMAN/385-511:0.00000)

100:0.12255,

ENSTRUP00000014827/244-475:0.12154)

100:0.09049,

tr_Q6NQY9_Q6NQY9_DROME/239-465:0.22928)

57:0.01698)

25:0.01957,

(

BDET_04333_BDEG_04319/199-376:0.22399,

RO3G_14023.1/275-431:0.19883)

26:0.01793)

3:0.00742)

1:0.00402,

(

(

tr_P91340_P91340_CAEEL/179-369:0.00000,

tr_Q86NC8_Q86NC8_CAEEL/12-202:0.00000)

100:0.23336,

sp_Q54TD7_DDX24_DICDI/318-521:0.25219)

50:0.03017)

4:0.01069,

(

paraGSPATP00036436001/26-184:0.21752,

tetra3698.m00018/32-206:0.23531)

90:0.05853)

:0.00395,

(

(

tr_Q5CPZ6_Q5CPZ6_CRYPV/198-455:0.27007,

(

(

TGGT1_109180/378-588:0.00000,

TGVEG_017900/378-588:0.00000)

100:0.00471,

TGME49_070620/378-588:0.00477)

100:0.28981)

13:0.01688,

Naegr1_947/10-178:0.25480)

1:0.00967)

:0.00222,

(

(

Chlre4_171608/153-264:0.17256,

Volca1_31081/164-296:0.18038)

61:0.06168,

tr_Q00X54_Q00X54_OSTTA/293-528:0.27306)

11:0.02192)

:0.00939,

(

(

Phatr2_45727/261-468:0.25284,

Thaps3_42599/215-392:0.20870)

88:0.05287,

sp_Q5KC99_MAK5_CRYNE/196-412:0.26070)

25:0.02017)

:0.02504,

(

(

tr_Q4N9G8_Q4N9G8_THEPA/113-253:0.28443,

(

tr_Q8IL21_Q8IL21_PLAF7/260-445:0.29910,

tr_C6S3H8_C6S3H8_PLAF7/147-316:0.30241)

30:0.01502)

5:0.01846,

tr_Q4N4Z2_Q4N4Z2_THEPA/40-215:0.31657)

4:0.01050)

:0.00262)

:0.00474,

(

(

(

(

(

(

(

(

Chlre4_136100/26-437:0.11655,

Volca1_90875/26-433:0.11875)

100:0.12416,

Auran1_733/23-420:0.25241)

79:0.02762,

(

(

(

Cioin2_397364/26-405:0.19706,

(

(

ENSTRUP00000040282/26-418:0.07543,

(

tr_Q5RIZ5_Q5RIZ5_DANRE/2-173:0.01268,

tr_Q5TYW3_Q5TYW3_DANRE/20-358:-0.01268)

100:0.07684)

100:0.02921,

(

sp_Q90WU3_DDX1_CHICK/26-418:0.04039,

sp_Q92499_DDX1_HUMAN/26-418:0.04103)

100:0.05546)

100:0.07536)

100:0.03252,

Nemve1_199320/27-460:0.22461)

73:0.01183,

sp_Q9VNV3_DDX1_DROME/26-418:0.21859)

98:0.03863)

42:0.01824,

(

MicpuN3_78816/26-447:0.25040,

tr_Q016C1_Q016C1_OSTTA/222-630:0.24834)

77:0.03049)

23:0.01240,

Esi0085_0011/28-418:0.28589)

21:0.01058,

(

TGGT1_020410/26-405:0.00265,

TGME49_007430/26-405:0.00261)

100:0.31408)

3:0.00270,

(

tr_Q9N341_Q9N341_CAEEL/26-415:0.31192,

CMER_CMS248C/27-424:0.29712)

13:0.01164)

21:0.00996,

sp_Q55CP6_DDX1_DICDI/26-443:0.31090)

11:0.03029)

:0.00656)

:0.00455)

:0.00202)

:0.00271,

(

(

(

(

Phypa1_1_158017/28-162:0.24953,

(

(

TGGT1_017650/227-428:0.00000,

TGME49_003220/227-428:0.00000)

100:0.00000,

TGVEG_046200/227-428:0.00000)

100:0.26362)

10:0.00777,

Auran1_14886/2-173:0.24859)

8:0.02252,

(

(

(

Monbr1_37215/169-254:0.13229,

(

Chlre4_103049/1-63:-0.01268,

tr_B4DYP6_B4DYP6_HUMAN/48-131:0.01268)

20:0.12925)

:0.06725,

(

(

tr_Q00RW0_Q00RW0_OSTTA/57-281:0.01411,

tr_Q00Y68_Q00Y68_OSTTA/842-917:-0.01411)

82:0.19705,

MicpuN3_75728/41-223:0.20515)

64:0.09711)

:0.03379,

MicpuN3_75618/1-179:0.25534)

:0.01852)

:0.01193,

(

(

(

(

(

(

(

(

(

(

(

(

(

(

(

ANID_00583T0_ANID_00583/115-28:0.11613,

sp_Q09719_DBP10_SCHPO/93-261:0.10872)

52:0.01781,

sp_Q12389_DBP10_YEAST/161-329:0.13604)

63:0.01299,

RO3G_10586.1/183-351:0.13790)

45:0.01625,

BDET_01739_BDEG_01735/270-438:0.15461)

45:0.01672,

(

(

(

Cioin2_251033/117-214:0.00946,

Cioin2_270140/1-162:0.00074)

90:0.14792,

(

tr_Q688Z3_Q688Z3_CAEEL/48-215:0.00000,

tr_Q688Z4_Q688Z4_CAEEL/48-215:0.00000)

100:0.14400)

26:0.01248,

(

(

(

(

sp_Q8TDD1_DDX54_HUMAN/120-288:0.00000,

tr_B9ZVP3_B9ZVP3_HUMAN/120-288:0.00000)

100:0.06851,

tr_Q8JGR2_Q8JGR2_DANRE/102-270:0.06758)

99:0.06088,

(

Monbr1_20053/26-194:0.11333,

Nemve1_92056/43-211:0.11743)

46:0.01456)

29:0.00743,

tr_Q8SY39_Q8SY39_DROME/63-231:0.14124)

25:0.01146)

49:0.02212)

43:0.01554,

(

(

(

Physo1_1_138741/99-268:0.00024,

Physo1_1_144889/99-257:0.00605)

91:0.01120,

Phyra1_1_79957/9-178:0.01315)

100:0.14042,

Esi0216_0004/34-203:0.15827)

69:0.03250)

3:0.00161,

(

(

Chlre4_123188/34-203:0.04355,

Volca1_103677/69-284:0.05057)

100:0.13334,

(

sp_Q54CD8_DDX54_DICDI/254-422:0.16606,

(

(

(

POPTR_0005s20820.1/50-219:0.05910,

tr_Q3E7N8_Q3E7N8_ARATH/52-221:0.05855)

100:0.06111,

(

(

Selmo1_165331/48-217:0.00000,

Selmo1_438217/77-246:0.00000)

100:0.07819,

Phypa1_1_30506/31-200:0.09240)

92:0.03301)

76:0.02076,

sp_A3BT52_RH29_ORYSJ/73-242:0.15277)

78:0.02786)

34:0.00457)

35:0.01696)

22:0.00568,

(

MicpuN3_78680/95-264:0.12829,

tr_Q016I5_Q016I5_OSTTA/490-635:0.16623)

98:0.05770)

38:0.01983,

(

(

(

GSEM1T00003133001/47-215:0.07146,

GSHART1T00000851001/47-215:0.07055)

96:0.03273,

(

(

(

(

LinJ.34.1800/46-214:0.00000,

LmjF.34.2050/46-214:0.00000)

100:0.00616,

LmxM.33.2050/46-214:0.00568)

98:0.02052,

LbrM.20.1540/46-214:0.02682)

100:0.05279,

(

(

(

(

TcIL3000.0.44840/1-127:0.00085,

TcIL3000.4.2520/49-217:-0.00085)

100:0.03211,

TvY486_0402530/48-216:0.03193)

62:0.00793,

Tb927.4.2630/50-218:0.04236)

96:0.03197,

Tc00.1047053506635.20/89-257:0.06837)

76:0.01168)

77:0.02289)

100:0.09798,

tr_A3FQ30_A3FQ30_CRYPV/28-197:0.20605)

48:0.01629)

10:0.01032,

CMER_CMO107C/48-232:0.23798)

12:0.01184,

(

(

Naegr1_29296/45-215:0.22492,

ent_h_32.m00207/37-204:0.22151)

42:0.01454,

(

(

paraPTETP5700009001/34-202:0.00531,

paraPTETP9900008001/34-202:0.00652)

100:0.15071,

tetra3811.m01008/323-491:0.14811)

100:0.08394)

14:0.00842)

22:0.01427,

(

tr_Q4N0E9_Q4N0E9_THEPA/34-206:0.25683,

(

(

TGGT1_021570/49-217:0.00000,

TGME49_008540/49-217:0.00000)

100:0.00000,

TGVEG_039840/49-217:0.00000)

100:0.28163)

33:0.00262)

18:0.01453,

(

(

Phatr2_26853/38-210:0.16309,

Thaps3_14109/25-209:0.15854)

100:0.10013,

Auran1_72308/486-731:0.32357)

39:0.02307)

19:0.02901,

(

(

(

(

(

(

(

(

(

(

ANID_10125T0_ANID_10125/322-49:0.12175,

sp_Q09903_DRS1_SCHPO/283-453:0.12386)

78:0.02430,

RO3G_08632.1/240-410:0.13652)

92:0.02580,

BDET_03854_BDEG_03844/211-381:0.17450)

47:0.01390,

sp_Q5KIK3_DRS1_CRYNE/246-420:0.17397)

48:0.02383,

CMER_CMO036C/164-370:0.20730)

5:0.00903,

(

(

(

(

(

Chlre4_421728/295-465:0.03240,

Volca1_80160/198-368:0.03192)

100:0.09636,

MicpuN3_83076/174-345:0.13171)

65:0.01259,

(

(

(

POPTR_0005s26280.1/160-328:0.06217,

sp_Q0INC5_RH28_ORYSJ/218-388:0.06209)

58:0.01688,

(

sp_Q9ZRZ8_RH28_ARATH/191-361:-0.00127,

tr_C0Z3A8_C0Z3A8_ARATH/68-298:0.00127)

100:0.07994)

59:0.02602,

(

Phypa1_1_119582/152-322:0.08887,

Selmo1_107914/139-309:0.08657)

39:0.01525)

96:0.03969)

91:0.03944,

(

(

(

(

Physo1_1_138246/276-446:0.00000,

Physo1_1_145012/276-446:0.00000)

100:0.00924,

Phyra1_1_81320/261-431:0.00830)

100:0.13385,

Esi0135_0024/331-502:0.14685)

99:0.04621,

(

Phatr2_14032/23-192:0.10004,

Thaps3_13578/26-212:0.10584)

100:0.06769)

57:0.01143)

41:0.00785,

sp_Q54TJ4_DDX27_DICDI/214-384:0.18543)

29:0.00972)

6:0.01340,

(

(

(

(

(

(

(

ENSTRUP00000004802/35-205:0.05135,

tr_Q6DRN0_Q6DRN0_DANRE/225-395:0.05391)

87:0.02454,

(

(

tr_E1C187_E1C187_CHICK/204-375:0.00377,

tr_Q5ZLD0_Q5ZLD0_CHICK/204-374:0.00208)

100:0.03562,

sp_Q96GQ7_DDX27_HUMAN/242-412:0.04040)

96:0.03833)

100:0.05339,

Cioin2_270867/20-190:0.12863)

52:0.00919,

tr_Q7JQN4_Q7JQN4_DROME/181-352:0.14505)

70:0.02619,

tr_Q95XM9_Q95XM9_CAEEL/172-366:0.16423)

53:0.00455,

(

Nemve1_111287/36-119:-0.00807,

Nemve1_168440/20-190:0.00807)

76:0.15668)

72:0.04764,

sp_P32892_DRS1_YEAST/255-426:0.22757)

2:0.00379)

19:0.01608,

(

Auran1_23571/75-260:0.23512,

Naegr1_29171/92-263:0.24163)

17:0.01046)

24:0.01998,

(

(

(

(

(

TGGT1_030160/248-431:0.00000,

TGME49_019200/248-431:0.00000)

100:0.00000,

TGVEG_070640/245-428:0.00000)

100:0.19113,

tr_Q5CWJ4_Q5CWJ4_CRYPV/54-238:0.20560)

83:0.03167,

tr_Q8I4R9_Q8I4R9_PLAF7/111-291:0.24786)

32:0.01794,

(

(

tr_Q4N3J9_Q4N3J9_THEPA/99-281:0.24227,

tetra14.m00498/214-383:0.21927)

31:0.01315,

(

paraGSPATP00030092001/115-284:0.12240,

paraGSPATP00034666001/140-309:0.12466)

100:0.11347)

23:0.01798)

33:0.01003)

17:0.01362,

(

(

(

(

(

LinJ.15.0130/24-207:0.00640,

LmxM.15.0130/24-207:0.00990)

50:0.00213,

LmjF.15.0130/24-207:0.00874)

100:0.02167,

LbrM.15.0130/58-241:0.03268)

100:0.09540,

(

(

(

TcIL3000.0.33320/139-323:0.00000,

TcIL3000.5.1480/139-323:0.00000)

100:0.08368,

Tb927.5.1560/136-320:0.07848)

96:0.02933,

(

Tc00.1047053506739.90/134-318:0.09354,

TvY486_0501050/155-339:0.09024)

91:0.02337)

83:0.01696)

90:0.02356,

GSEM1T00006266001/46-230:0.18760)

100:0.14065)

15:0.00965)

1:0.00566,

(

(

(

(

(

(

(

tr_A4QN39_A4QN39_DANRE/194-365:0.00648,

tr_Q5PR54_Q5PR54_DANRE/194-365:0.00515)

60:0.00270,

tr_Q32LU9_Q32LU9_DANRE/194-365:0.00892)

100:0.09889,

ENSTRUP00000025580/210-381:0.11041)

98:0.03337,

(

(

(

sp_Q5T1V6-1_DDX59_HUMAN/24-393:0.00000,

tr_B7Z5N6_B7Z5N6_HUMAN/24-393:0.00000)

100:0.00128,

sp_Q5T1V6-2_DDX59_HUMAN/227-39:-0.00128)

100:0.07600,

tr_E1BXX5_E1BXX5_CHICK/233-398:0.08063)

99:0.05815)

100:0.06346,

Nemve1_236351/220-397:0.22816)

93:0.04230,

(

(

(

(

(

sp_Q3EBD3-1_RH41_ARATH/134-307:-0.00345,

sp_Q3EBD3-2_RH41_ARATH/1-170:0.00345)

100:0.11252,

POPTR_0014s13620.1/148-320:0.10973)

100:0.05303,

sp_Q0E2Z7_RH41_ORYSJ/161-333:0.15988)

78:0.02216,

(

Phypa1_1_163933/165-338:0.16229,

Selmo1_111217/127-304:0.15381)

63:0.01369)

99:0.07477,

(

Phyra1_1_79213/127-305:0.09582,

Physo1_1_157930/97-269:0.08547)

100:0.16915)

71:0.01674)

42:0.01352,

RO3G_14385.1/73-242:0.31238)

23:0.01977)

:0.00946)

:0.00671)

:0.00055,

(

(

(

(

(

(

Chlre4_296838/17-217:0.12438,

Volca1_90707/279-416:0.18709)

75:0.13732,

(

(

(

Chlre4_392933/67-289:0.15090,

Volca1_68157/5-214:0.17584)

100:0.08893,

(

MicpuN3_67266/25-204:0.14124,

tr_Q015D2_Q015D2_OSTTA/82-260:0.15255)

100:0.09454)

54:0.02371,

(

(

(

POPTR_0003s12370.1/138-336:0.10406,

sp_Q8W4E1_RH47_ARATH/134-329:0.11023)

78:0.01770,

(

sp_Q10PV9_RH47B_ORYSJ/155-351:0.01150,

sp_Q6H874_RH47A_ORYSJ/155-351:0.00881)

100:0.11688)

99:0.03850,

(

(

Selmo1_23881/23-200:-0.00285,

Selmo1_43111/49-243:0.00285)

100:0.14289,

Phypa1_1_22197/45-251:0.14322)

96:0.02539)

99:0.08710)

41:0.00682)

59:0.05574,

(

Esi0058_0055/859-1021:0.27840,

(

Auran1_26008/29-195:0.00000,

Auran1_31627/29-195:0.00000)

100:0.26160)

11:0.02378)

:0.01405,

(

(

(

(

(

(

Phatr2_10722/17-153:0.19300,

(

Auran1_70946/114-253:0.02025,

tr_B4DKX3_B4DKX3_HUMAN/121-169:-0.02025)

89:0.26636)

32:0.04836,

(

Thaps3_37786/8-156:0.22160,

Selmo1_99934/25-199:0.24090)

18:0.01662)

5:0.01523,

(

(

(

ANID_03176T0_ANID_03176/38-238:0.24244,

sp_O74764_SPB4_SCHPO/25-202:0.24632)

7:0.00996,

(

(

(

(

(

BDET_03610_BDEG_03602/2-205:0.20126,

RO3G_08197.1/2-181:0.19200)

38:0.02171,

(

(

(

(

(

ENSTRUP00000047425/33-212:0.04937,

sp_Q8JHJ2_DDX55_DANRE/33-212:0.05063)

99:0.04192,

(

(

sp_Q8NHQ9_DDX55_HUMAN/33-212:0.00000,

tr_B4DVE4_B4DVE4_HUMAN/33-212:0.00000)

100:0.04551,

sp_Q5ZLN8_DDX55_CHICK/33-212:0.04338)

100:0.04974)

100:0.05455,

Nemve1_206799/29-208:0.14545)

85:0.03848,

sp_Q54EC2_DDX55_DICDI/34-255:0.21444)

23:0.00903,

Cioin2_271824/24-202:0.21109)

17:0.01007)

20:0.01031,

(

(

(

Chlre4_402353/32-207:0.10291,

Volca1_108284/218-368:0.10239)

100:0.09076,

(

(

(

(

POPTR_0008s07310.1/42-215:0.07760,

sp_Q9FLB0_RH18_ARATH/40-215:0.07757)

84:0.03494,

(

sp_Q8GXD6_RH49_ARATH/40-215:0.02906,

sp_Q9FVV4_RH55_ARATH/41-208:0.03047)

100:0.08346)

55:0.02700,

sp_Q761Z9_RH18_ORYSJ/47-221:0.13717)

83:0.02490,

(

Phypa1_1_122327/34-208:0.13286,

Selmo1_123861/34-229:0.14143)

88:0.02428)

93:0.03616)

58:0.01132,

(

MicpuN3_67382/26-203:0.15653,

tr_Q00VZ7_Q00VZ7_OSTTA/83-266:0.15597)

100:0.05224)

69:0.02287)

13:0.00931,

(

Monbr1_35262/2-176:0.22139,

sp_Q9VHU1_DDX55_DROME/31-214:0.22433)

31:0.00549)

1:0.01031,

(

(

(

(

Phyra1_1_41309/25-212:0.00000,

Phyra1_1_46396/21-208:0.00000)

100:0.01558,

Physo1_1_116538/2-189:0.01633)

100:0.19928,

Esi0065_0074/1-168:0.20738)

39:0.02313,

(

Phatr2_9989/25-196:0.17024,

Thaps3_34027/27-204:0.16916)

99:0.06078)

22:0.01799)

6:0.00514)

:0.01091,

(

(

(

ent_h_2.m00509/29-177:0.01422,

ent_h_901.m00015/29-202:-0.00751)

100:0.27508,

Naegr1_60928/2-199:0.25190)

33:0.02214,

(

paraGSPATP00010705001/31-197:0.21443,

tetra3687.m00083/34-207:0.20473)

94:0.06095)

6:0.00459)

1:0.00672)

:0.00607,

(

sp_P25808_SPB4_YEAST/31-213:0.25547,

sp_Q5KCY8_SPB4_CRYNE/39-249:0.25021)

68:0.04411)

:0.00710,

(

(

(

(

(

(

LinJ.35.4080/25-218:0.00752,

LmxM.34.4030/25-218:0.00794)

57:0.00265,

LmjF.35.4030/25-218:0.01024)

100:0.02040,

LbrM.34.4010/25-218:0.03115)

100:0.08908,

GSEM1T00005699001/35-227:0.12675)

37:0.01681,

(

(

TcIL3000.9.4470/36-219:0.00240,

TcIL3000.9.4490/36-204:-0.00240)

100:0.08565,

(

Tb09.211.2300/130-321:0.08618,

TvY486_0904990/36-227:0.09091)

52:0.00744)

96:0.04174)

27:0.02067,

GSHART1T00005974001/35-227:0.16575)

100:0.14439)

:0.00749,

(

tr_Q5CUT2_Q5CUT2_CRYPV/53-254:0.29879,

tr_Q4N559_Q4N559_THEPA/53-272:0.30121)

7:0.01699)

:0.00730)

:0.00745,

(

(

(

(

(

(

(

(

LinJ.16.0060/56-187:0.00686,

LmxM.16.0050/56-198:0.02345)

69:0.00711,

LmjF.16.0050/56-194:0.02905)

89:0.01760,

LbrM.16.0060/56-204:0.04862)

100:0.15054,

GSEM1T00005077001/56-187:0.17189)

71:0.02773,

(

(

(

Tb927.5.3940/56-192:0.08657,

TcIL3000.5.4480/56-192:0.08862)

69:0.01491,

TvY486_0503390/56-189:0.09526)

90:0.03103,

Tc00.1047053506947.60/56-206:0.14302)

97:0.08976)

80:0.11411,

(

(

(

TGGT1_063370/131-523:0.00508,

TGVEG_043730/131-523:0.00510)

63:0.00254,

TGME49_005540/131-523:0.00763)

100:0.31674,

(

(

TGME49_023440/517-682:0.00305,

TGVEG_063910/518-683:0.00297)

100:0.06903,

TGGT1_077510/826-890:-0.07204)

100:0.19238)

92:0.06548)

18:0.01851,

sp_P34640_DDX55_CAEEL/33-207:0.30445)

7:0.02314,

(

Phatr2_16987/30-218:0.31852,

(

ent_h_154.m00117/89-274:0.00000,

ent_h_218.m00061/37-222:0.00000)

100:0.33148)

18:0.01610)

:0.00377)

:0.00665,

(

(

(

(

(

(

(

(

(

(

(

tr_Q803D3_Q803D3_DANRE/196-303:0.00334,

Nemve1_124465/2-75:-0.00334)

29:0.13394,

Nemve1_165740/74-244:0.12282)

20:0.06109,

(

(

(

(

(

(

ENSTRUP00000027501/94-264:0.05122,

tr_Q0P3W4_Q0P3W4_DANRE/94-264:0.04820)

99:0.03433,

(

sp_Q13206_DDX10_HUMAN/93-263:0.05260,

sp_Q5ZJF6_DDX10_CHICK/97-267:0.05851)

96:0.03292)

100:0.04918,

RO3G_01387.1/3-173:0.13942)

24:0.01602,

Monbr1_16806/61-231:0.15357)

10:0.01623,

tr_Q9VX34_Q9VX34_DROME/96-266:0.17163)

1:0.00834,

tr_Q9N478_Q9N478_CAEEL/100-270:0.18209)

1:0.01074)

1:0.02369,

(

(

(

ANID_00589T0_ANID_00589/72-233:0.14418,

sp_Q9UTP9_DBP4_SCHPO/63-233:0.13977)

39:0.01599,

sp_P20448_DBP4_YEAST/65-235:0.15149)

22:0.02514,

sp_Q5KN79_DBP4_CRYNE/84-263:0.17840)

9:0.02798)

:0.01038,

(

(

(

(

(

(

(

(

(

MicpuN3_82943/107-278:0.11490,

tr_Q013Q9_Q013Q9_OSTTA/726-896:0.12486)

72:0.02226,

Volca1_60063/92-262:0.13271)

18:0.01235,

BDET_04408_BDEG_04394/96-266:0.14993)

2:0.01432,

(

sp_Q54Q94_DDX10_DICDI/165-335:0.15461,

Naegr1_619/65-235:0.15127)

37:0.01102)

:0.00321,

(

(

(

(

POPTR_0001s43620.1/92-263:0.00000,

POPTR_0001s45010.1/92-263:0.00000)

100:0.12095,

(

Phypa1_1_20818/81-252:0.10104,

Selmo1_874/25-196:0.10245)

60:0.00986)

41:0.01462,

sp_Q9FFT9_RH32_ARATH/95-266:0.14527)

27:0.01560,

sp_Q0D622_RH32_ORYSJ/104-276:0.17335)

18:0.02636)

20:0.01935,

(

(

(

Phyra1_1_93348/85-257:0.00877,

Physo1_1_158561/88-260:0.00857)

100:0.11114,

Esi0019_0085/72-243:0.11996)

84:0.04081,

(

Phatr2_13235/73-243:0.13454,

Thaps3_32736/5-190:0.14616)

86:0.02406)

50:0.02152)

2:0.00585,

Selmo1_99840/79-251:0.19351)

3:0.01072,

(

CMER_CMT131C/84-266:0.19005,

ent_h_186.m00136/113-282:0.18642)

48:0.01717)

3:0.00359,

Auran1_26477/58-227:0.22219)

1:0.00919)

3:0.00192,

(

paraGSPATP00017788001/80-247:0.15941,

tetra3701.m00131/107-277:0.16202)

98:0.07406)

9:0.01968,

(

(

(

TGME49_044000/149-319:0.00278,

TGVEG_103720/161-331:0.00307)

64:0.00199,

TGGT1_045960/164-334:0.00386)

100:0.20943,

tr_Q5CX71_Q5CX71_CRYPV/95-261:0.20183)

80:0.03969)

6:0.01262,

(

(

GSEM1T00007906001/97-267:0.06258,

GSHART1T00005616001/97-296:0.06608)

100:0.06196,

(

(

(

LbrM.28.1410/93-263:0.01446,

LmxM.28.1310/99-267:0.01513)

22:0.00121,

(

LinJ.28.1420/93-263:0.00891,

LmjF.28.1310/93-261:0.00885)

57:0.00759)

100:0.08172,

(

(

(

(

TcIL3000.5.4840/86-254:0.00000,

TcIL3000.5.4890/86-254:0.00000)

100:0.03982,

Tb927.5.4270/86-254:0.04302)

94:0.02156,

(

TvY486_0503630/140-308:0.00000,

TvY486_0503650/104-272:0.00000)

100:0.06424)

83:0.01517,

Tc00.1047053510351.40/141-311:0.08246)

78:0.01209)

72:0.02011)

100:0.14393)

10:0.02102,

(

(

GSEM1T00002893001/239-413:0.10889,

GSHART1T00004264001/215-392:0.10825)

99:0.04588,

(

(

(

(

LinJ.32.2380/230-412:0.00816,

LmjF.32.2230/230-412:0.00823)

86:0.00812,

LmxM.31.2230/231-413:0.01920)

96:0.02189,

LbrM.32.2450/227-409:0.03959)

100:0.09456,

(

(

(

Tb11.01.7100/187-363:0.07627,

TcIL3000.11.15540/170-346:0.07627)

55:0.00425,

TvY486_1116250/189-365:0.08049)

85:0.01780,

Tc00.1047053509267.90/181-357:0.09802)

94:0.03284)

78:0.01431)

100:0.14846)

1:0.01228,

(

(

(

(

(

(

(

(

(

(

(

(

(

(

(

(

(

ANID_01949T0_ANID_01949/152-32:0.06023,

sp_Q03532_HAS1_YEAST/66-238:0.06694)

71:0.01801,

(

RO3G_07575.1/330-501:0.06922,

sp_Q09916_HAS1_SCHPO/113-285:0.06450)

43:0.01243)

28:0.00828,

sp_Q5KMN6_HAS1_CRYNE/153-325:0.09503)

51:0.00905,

BDET_00388_BDEG_00386/125-296:0.09965)

72:0.03147,

sp_Q54S03_DDX18_DICDI/143-314:0.12950)

12:0.01344,

RO3G_10341.1/77-248:0.14317)

8:0.00937,

(

(

(

TGGT1_089210/109-280:0.00000,

TGME49_112990/109-280:0.00000)

100:0.00000,

TGVEG_097020/109-280:0.00000)

100:0.11122,

(

tr_A3FQ49_A3FQ49_CRYPV/50-221:0.10414,

tr_Q4N1C5_Q4N1C5_THEPA/80-251:0.11098)

49:0.00796)

80:0.03978)

:0.00216,

(

MicpuN3_87736/143-314:0.04470,

tr_Q010P0_Q010P0_OSTTA/190-361:0.04251)

100:0.11452)

:0.01045,

(

(

(

(

(

(

(

Chlre4_378714/46-217:0.01383,

Volca1_76220/7-178:0.01524)

100:0.07124,

(

(

Phypa1_1_152256/28-196:0.01373,

Phypa1_1_182770/28-199:0.01585)

100:0.06344,

Selmo1_104808/25-196:0.07136)

75:0.01016)

73:0.03067,

(

Monbr1_12660/1-144:0.13190,

Nemve1_112850/25-196:0.10421)

57:0.01897)

9:0.00355,

(

Phyra1_1_44546/25-196:0.00551,

Physo1_1_109448/119-290:0.00611)

100:0.12147)

7:0.01003,

Esi0134_0087/171-344:0.13553)

6:0.01618,

(

Phatr2_46259/122-295:0.07960,

Thaps3_39953/44-217:0.08132)

99:0.06156)

:0.00988,

Auran1_10453/41-214:0.15734)

:0.01106)

5:0.01007,

CMER_CMS416C/234-405:0.16559)

3:0.00962,

(

(

(

(

(

ENSTRUP00000013652/183-354:0.02213,

tr_Q4V9K8_Q4V9K8_DANRE/185-356:0.02438)

100:0.03228,

sp_Q9NVP1_DDX18_HUMAN/203-374:0.05493)

98:0.03487,

Cioin2_387851/100-270:0.09264)

74:0.01590,

sp_Q9VD51_DDX18_DROME/211-382:0.11944)

92:0.05232,

tr_O61815_O61815_CAEEL/92-263:0.16689)

41:0.02469)

4:0.00640,

(

(

(

(

(

(

POPTR_0001s25780.1/125-296:0.00000,

POPTR_0001s25780.2/125-296:0.00000)

100:0.01477,

POPTR_0009s04990.1/2-173:0.01430)

100:0.09691,

sp_Q9SB89_RH27_ARATH/178-349:0.10367)

40:0.01501,

sp_Q9LIH9_RH51_ARATH/113-284:0.12598)

42:0.01815,

(

sp_Q0DBS1_RH51_ORYSJ/110-282:0.10960,

sp_Q84T03_RH27_ORYSJ/120-291:0.10551)

74:0.03818)

69:0.04305,

(

paraGSPATP00024554001/98-269:0.10818,

tetra3715.m00026/175-346:0.11856)

98:0.07450)

3:0.00732)

8:0.00401,

tr_C6KTE4_C6KTE4_PLAF7/172-343:0.20310)

35:0.01434,

ent_h_223.m00072/105-276:0.20979)

75:0.01429,

(

(

(

GSEM1T00000641001/227-400:0.01890,

GSHART1T00002976001/227-400:0.02707)

100:0.03433,

(

(

(

LinJ.36.1920/188-361:0.00000,

LmxM.36.1840/188-361:0.00000)

100:0.00281,

LmjF.36.1840/187-360:0.00294)

73:0.00404,

LbrM.35.2030/184-357:0.00746)

100:0.04613)

80:0.01684,

(

(

Tb927.10.6260/134-307:0.02726,

TcIL3000.10.5340/140-313:0.02447)

93:0.02083,

(

Tc00.1047053507641.120/138-311:0.04937,

TvY486_1006240/131-304:0.04833)

31:0.00215)

79:0.01908)

100:0.16791)

52:0.01215,

(

Naegr1_54205/66-239:0.16859,

Naegr1_83091/2-174:0.12621)

100:0.09218)

55:0.02827,

(

(

Selmo1_230685/27-186:0.11419,

Selmo1_427665/57-210:0.11184)

100:0.05886,

Selmo1_423009/25-212:0.30447)

99:0.09629)

38:0.02255)

1:0.01016,

(

(

(

(

(

(

(

(

(

(

(

BDET_02302_BDEG_02297/130-297:0.10654,

(

RO3G_03957.1/47-214:0.09795,

sp_Q5KBE2_RRP3_CRYNE/62-229:0.09252)

61:0.00655)

88:0.02985,

sp_Q9P6N8_RRP3_SCHPO/70-237:0.12937)

66:0.02127,

ANID_04233T0_ANID_04233/70-237:0.14317)

45:0.02021,

(

(

(

(

(

(

(

(

(

ENSTRUP00000025179/19-186:0.04665,

tr_Q502B4_Q502B4_DANRE/103-270:0.04859)

61:0.01052,

(

(

sp_Q9H0S4_DDX47_HUMAN/48-215:-0.00715,

tr_Q9UI98_Q9UI98_HUMAN/3-82:0.00715)

54:0.02600,

tr_Q5ZLB0_Q5ZLB0_CHICK/49-216:0.01954)

50:0.03613)

33:0.01048,

Nemve1_192845/38-205:0.06635)

38:0.01971,

tr_Q8MRB7_Q8MRB7_DROME/85-252:0.08531)

25:0.01672,

Cioin2_207859/44-211:0.10099)

22:0.01116,

sp_P34580_DDX47_CAEEL/68-235:0.11900)

28:0.01981,

Monbr1_37739/105-274:0.13757)

26:0.03108,

sp_Q54VT4_DDX47_DICDI/144-310:0.19070)

2:0.00406,

(

(

(

(

(

Chlre4_424586/43-208:0.02455,

Volca1_31305/25-190:0.02364)

100:0.08125,

(

MicpuN3_83132/39-206:0.09824,

tr_Q00Y91_Q00Y91_OSTTA/43-210:0.09819)

60:0.01180)

66:0.01458,

Phypa1_1_178010/43-210:0.12306)

31:0.02176,

CMER_CMK083C/43-221:0.14542)

14:0.01042,

(

(

(

(

(

(

POPTR_0007s08070.1/50-221:0.00000,

POPTR_0007s08070.2/50-221:0.00000)

100:0.06575,

POPTR_0006s26520.1/34-205:0.06798)

99:0.04573,

POPTR_0016s01550.1/34-208:0.11997)

25:0.01522,

sp_Q8GY84_RH10_ARATH/33-212:0.13853)

43:0.01330,

sp_Q7Y183_RH10_ORYSJ/65-234:0.14580)

23:0.00721,

Selmo1_448879/198-365:0.14420)

23:0.00628)

21:0.01347)

1:0.00236)

3:0.01087,

(

(

Auran1_2416/20-188:0.13964,

Thaps3_14597/63-234:0.13846)

75:0.02029,

(

(

Phyra1_1_80574/53-220:0.00896,

Physo1_1_108838/55-222:0.00890)

100:0.11572,

Esi0349_0026/430-597:0.12833)

74:0.02965)

33:0.02366)

4:0.01013,

sp_P38712_RRP3_YEAST/105-273:0.19391)

2:0.01731,

(

(

(

tr_Q4N4B1_Q4N4B1_THEPA/65-232:0.19467,

tr_Q5CQV1_Q5CQV1_CRYPV/57-224:0.19224)

15:0.00591,

(

TGME49_079330/75-244:0.00000,

TGVEG_109400/75-244:0.00000)

100:0.19349)

15:0.01419,

(

(

paraGSPATP00021562001/36-203:0.12416,

tetra7.m00301/120-287:0.12584)

100:0.07518,

tr_O96264_O96264_PLAF7/180-347:0.21947)

47:0.00813)

13:0.01231)

14:0.01113,

Phatr2_28984/63-231:0.20995)

19:0.02001,

(

(

(

(

GSEM1T00000642001/75-243:0.01696,

GSHART1T00002975001/74-243:0.01854)

99:0.04303,

(

(

(

LinJ.36.1930/77-246:0.00545,

LmjF.36.1850/77-246:0.00632)

72:0.00554,

LmxM.36.1850/77-246:0.01211)

57:0.00743,

LbrM.35.2040/77-246:0.01904)

100:0.04470)

36:0.00681,

(

(

(

Tc00.1047053507641.140/61-230:0.03771,

TcIL3000.10.5360/67-236:0.03876)

22:0.00153,

TvY486_1006260/61-230:0.03965)

35:0.00601,

Tb927.10.6290/64-233:0.04546)

81:0.02188)

100:0.17191,

(

(

(

ent_h_1.m00616/58-184:0.01065,

ent_h_303.m00068/33-206:-0.01065)

62:0.00842,

ent_h_1.m00657/33-206:-0.00267)

48:0.00134,

ent_h_54.m00208/33-206:-0.00134)

100:0.25465)

38:0.01105)

10:0.01362,

Naegr1_1378/24-209:0.27954)

4:0.02730,

(

(

(

(

(

(

(

(

(

(

sp_P38719_DBP8_YEAST/26-198:0.20968,

sp_Q9HGM5_DBP8_SCHPO/31-203:0.19495)

28:0.00390,

ANID_04903T0_ANID_04903/119-29:0.20997)

32:0.01534,

(

(

BDET_00969_BDEG_00965/84-252:0.13677,

RO3G_04724.1/54-222:0.13542)

90:0.04845,

(

(

(

(

ENSTRUP00000011133/26-196:0.04845,

tr_Q5RGB7_Q5RGB7_DANRE/26-196:0.05097)

95:0.03724,

(

(

sp_Q9Y6V7_DDX49_HUMAN/26-196:-0.01061,

tr_Q9BVQ8_Q9BVQ8_HUMAN/1-84:0.01061)

55:0.06404,

tr_Q5ZLA8_Q5ZLA8_CHICK/26-196:0.05104)

46:0.02594)

55:0.06057,

Nemve1_164655/31-198:0.14136)

33:0.01680,

Cioin2_215294/29-200:0.16270)

37:0.01887)

21:0.02153)

6:0.00592,

sp_Q5KPU1_DBP8_CRYNE/176-345:0.22040)

11:0.01144,

(

Monbr1_35244/25-178:0.20435,

sp_Q55BR9_DDX49_DICDI/30-197:0.21286)

14:0.01106)

3:0.00824,

(

(

(

(

(

(

Chlre4_396216/129-296:0.07940,

Volca1_42311/62-231:0.08726)

100:0.08452,

Esi0265_0027/134-301:0.16548)

44:0.01653,

(

(

(

POPTR_0008s08430.1/86-254:0.08991,

sp_Q9SA27_RH36_ARATH/82-251:0.08760)

100:0.06075,

Selmo1_268770/26-195:0.14846)

37:0.00392,

Phypa1_1_220567/68-237:0.14903)

82:0.04145)

4:0.00296,

(

Phyra1_1_80363/2014-2181:0.01915,

Physo1_1_112641/27-194:0.02252)

100:0.16377)

11:0.01867,

(

MicpuN3_107362/92-262:0.18357,

tr_Q01EH4_Q01EH4_OSTTA/26-195:0.19290)

88:0.03367)

6:0.01213,

(

sp_Q8L4E9_RH36_ORYSJ/101-270:0.21123,

(

tr_Q2WF63_Q2WF63_CAEEL/113-280:0.00000,

tr_Q9N5M1_Q9N5M1_CAEEL/113-280:0.00000)

100:0.20793)

11:0.01697)

3:0.00485)

8:0.01216,

sp_Q07886_DDX49_DROME/31-197:0.25178)

2:0.01165,

(

CMER_CMC036C/31-218:0.22612,

(

Phatr2_9893/32-221:0.17614,

Thaps3_34221/24-221:0.18894)

99:0.06750)

40:0.01987)

1:0.00801,

(

(

(

(

(

Auran1_35455/66-240:0.00000,

Auran1_8983/23-197:0.00000)

100:0.01014,

Auran1_18038/24-169:-0.01014)

100:0.25351,

(

(

(

GSEM1T00003957001/26-192:0.06612,

GSHART1T00006146001/26-192:0.06561)

100:0.05268,

(

(

(

LinJ.05.0360/26-198:0.01524,

LmjF.05.0360/26-198:0.01366)

74:0.00558,

LmxM.05.0360/26-198:0.01755)

94:0.01844,

LbrM.05.0360/26-198:0.03936)

100:0.09014)

98:0.03320,

(

(

(

Tb927.10.10380/26-198:0.08174,

TcIL3000.10.8860/26-193:0.07898)

57:0.01179,

Tc00.1047053484299.4/26-172:0.07792)

47:0.00704,

TvY486_1010280/26-198:0.10438)

100:0.05569)

100:0.09800)

23:0.00363,

ent_h_1.m00647/54-217:0.25288)

23:0.01352,

(

(

(

paraGSPATP00011763001/31-199:0.00866,

paraGSPATP00021399001/31-199:0.00909)

100:0.23541,

tetra3825.m02806/26-191:0.23147)

86:0.03932,

Naegr1_55576/94-262:0.25871)

40:0.01587)

5:0.00863)

4:0.01285,

(

(

(

(

TGGT1_075360/280-448:0.00000,

TGME49_095010/280-448:0.00000)

100:0.00000,

TGVEG_012820/280-448:0.00000)

100:0.24370,

tr_A3FQB3_A3FQB3_CRYPV/25-199:0.24439)

72:0.02612,

(

tr_Q4N5F8_Q4N5F8_THEPA/101-274:0.26482,

tr_Q8IE01_Q8IE01_PLAF7/94-265:0.26735)

46:0.02870)

25:0.01753)

2:0.01245)

1:0.01489)

:0.00229)

:0.00633,

(

(

(

(

(

(

(

(

(

(

(

ANID_00204T0_ANID_00204/176-37:0.20780,

sp_O60173_DBP7_SCHPO/163-355:0.19961)

77:0.02768,

BDET_00293_BDEG_00291/218-455:0.22394)

38:0.02002,

(

RO3G_13531.1/30-262:0.24487,

(

(

(

Chlre4_293075/197-355:0.08502,

Volca1_60342/7-164:0.08586)

100:0.12472,

(

(

(

POPTR_0019s08710.1/46-235:0.11057,

sp_Q7XJN0_RH17_ARATH/54-244:0.11815)

93:0.03816,

(

sp_Q0DLB9-1_RH17_ORYSJ/48-237:0.00000,

sp_Q0DLB9-2_RH17_ORYSJ/48-237:0.00000)

100:0.15586)

74:0.02268,

(

Phypa1_1_132701/7-187:0.13618,

Selmo1_62176/30-210:0.14559)

74:0.02179)

98:0.05030)

28:0.00747,

(

MicpuN3_66348/1-184:0.15069,

tr_Q00YM2_Q00YM2_OSTTA/1-170:0.16108)

100:0.06446)

38:0.01399)

17:0.00943)

4:0.00736,

(

(

(

Cioin2_261079/57-235:0.21091,

(

Nemve1_213101/132-312:0.18000,

(

(

(

sp_Q9H8H2-1_DDX31_HUMAN/255-43:0.00000,

sp_Q9H8H2-2_DDX31_HUMAN/255-43:0.00000)

100:0.00000,

sp_Q9H8H2-4_DDX31_HUMAN/255-43:0.00000)

100:0.11042,

tr_A2BFD2_A2BFD2_DANRE/179-356:0.11430)

88:0.07561)

39:0.01691)

29:0.01734,

(

sp_Q86B47-1_Y8611_DROME/352-53:0.00000,

sp_Q86B47-2_Y8611_DROME/351-53:0.00000)

100:0.22791)

37:0.01771,

(

(

Esi0014_0012/589-791:0.22502,

Monbr1_33876/376-556:0.22802)

46:0.01427,

(

(

Phyra1_1_77608/213-392:0.03521,

Physo1_1_128286/224-403:0.03701)

100:0.16159,

sp_Q869P0_DDX31_DICDI/232-411:0.21522)

37:0.02546)

6:0.00641)

2:0.01264)

2:0.00601,

(

Naegr1_29381/73-268:0.25842,

ent_h_127.m00131/34-206:0.24447)

15:0.00981)

1:0.00649,

(

(

Phatr2_14161/5-201:0.15405,

Thaps3_24712/1660-1868:0.16390)

100:0.09442,

Auran1_1519/7-181:0.24101)

59:0.02797)

:0.00521,

(

(

(

(

(

GSEM1T00004548001/129-312:0.06200,

GSHART1T00001544001/1-125:0.07400)

83:0.06801,

(

(

(

LmjF.27.0050/155-338:0.00804,

LmxM.27.0050/155-338:0.00826)

58:0.00589,

LinJ.27.0050/155-338:0.01585)

95:0.02071,

LbrM.27.0060/58-241:0.03500)

100:0.09437)

77:0.02781,

(

(

Tb927.3.620/157-349:0.11822,

TvY486_0300020/151-345:0.11494)

74:0.01379,

Tc00.1047053506713.30/167-364:0.12739)

94:0.02586)

83:0.11815,

(

paraGSPATP00021424001/137-313:0.23717,

tetra3712.m00006/233-414:0.23740)

85:0.06087)

8:0.00701,

(

(

(

TGGT1_102880/225-401:0.00000,

TGVEG_000870/233-409:0.00000)

98:0.00249,

TGME49_051480/229-393:-0.00249)

100:0.24988,

(

tr_Q4N7J8_Q4N7J8_THEPA/96-281:0.24676,

tr_Q5CR74_Q5CR74_CRYPV/63-276:0.25324)

64:0.01926)

35:0.02307)

2:0.00473)

:0.01266,

(

(

(

TGGT1_106360/4-164:-0.01592,

TGVEG_015300/111-211:0.01592)

70:0.00817,

TGME49_068290/209-367:-0.00817)

74:0.24526,

sp_Q5KAI2_DBP7_CRYNE/225-465:0.25903)

10:0.03445)

:0.00726,

(

CMER_CMM329C/283-490:0.31145,

sp_O13622_MS116_SCHPO/62-237:0.29139)

23:0.01873)

:0.00607,

(

(

sp_P36120_DBP7_YEAST/168-361:0.26118,

tr_Q8IBN8_Q8IBN8_PLAF7/197-358:0.26382)

29:0.03170,

(

sp_Q54CD6_DDX5_DICDI/230-414:0.28284,

tr_Q54DV7_Q54DV7_DICDI/313-512:0.26851)

20:0.00480)

3:0.02004)

:0.01016,

(

(

(

(

(

(

(

(

(

(

(

(

(

(

(

(

(

ANID_01266T0_ANID_01266/565-73:0.06178,

RO3G_02333.1/477-651:0.06393)

80:0.01772,

sp_Q9P7C7_PRP11_SCHPO/442-616:0.07942)

57:0.00764,

BDET_08291_BDEG_08266/813-987:0.08665)

100:0.04507,

(

(

(

(

(

(

(

sp_Q7L014_DDX46_HUMAN/396-570:0.01143,

tr_E1BSC0_E1BSC0_CHICK/395-569:0.01142)

95:0.01549,

ENSTRUP00000022318/361-535:0.03022)

85:0.01083,

sp_Q4TVV3_DDX46_DANRE/364-538:0.03774)

97:0.03509,

Cioin2_394722/354-528:0.07634)

45:0.01475,

Nemve1_164776/161-335:0.08811)

40:0.00389,

tr_Q95TU3_Q95TU3_DROME/1-164:0.09601)

86:0.02861,

tr_Q965K2_Q965K2_CAEEL/328-502:0.11173)

29:0.00980)

46:0.01573,

sp_Q5KME7_PRP5_CRYNE/427-601:0.15552)

27:0.01174,

Monbr1_387/84-261:0.16554)

42:0.01336,

sp_Q553B1_DDX46_DICDI/533-707:0.16196)

45:0.02053,

(

(

(

(

(

(

Chlre4_397286/79-252:0.02933,

Volca1_59325/98-269:0.02881)

100:0.07479,

(

(

(

(

POPTR_0002s00540.1/498-670:0.01389,

POPTR_0005s27880.1/459-631:0.01502)

87:0.01450,

(

(

sp_Q8H0U8-1_RH42_ARATH/554-727:0.00000,

tr_A8MQH2_A8MQH2_ARATH/216-389:0.00000)

100:0.02110,

sp_Q9SF41_RH45_ARATH/421-594:0.01913)

67:0.01162)

75:0.01416,

(

Phypa1_1_149955/503-674:0.02121,

Selmo1_178562/1-117:0.03862)

85:0.02288)

34:0.00378,

(

sp_Q0J7Y8_RH45_ORYSJ/310-481:0.01362,

sp_Q84UQ1_RH42_ORYSJ/450-620:0.00978)

100:0.03996)

99:0.05369)

73:0.01479,

(

MicpuN3_95935/421-594:0.08667,

tr_Q012E3_Q012E3_OSTTA/355-528:0.08000)

100:0.04900)

94:0.03851,

paraGSPATP00000349001/529-702:0.15529)

26:0.00866,

tetra3679.m00072/721-905:0.15560)

24:0.00980,

ent_h_216.m00080/164-337:0.19362)

34:0.01975)

5:0.00368,

(

(

(

(

Phyra1_1_52574/173-346:0.00990,

Physo1_1_108980/122-295:0.01309)

100:0.09249,

Esi0024_0135/764-890:0.12436)

65:0.03012,

Auran1_53132/106-280:0.11931)

59:0.01852,

(

Phatr2_18199/1-165:0.09006,

Thaps3_40929/85-259:0.09176)

97:0.06090)

64:0.04276)

13:0.01208,

(

(

(

TGGT1_065520/998-1171:0.00000,

TGME49_021650/998-1171:0.00000)

100:0.00000,

TGVEG_052310/998-1171:0.00000)

100:0.18363,

tr_Q4MZI4_Q4MZI4_THEPA/442-615:0.17269)

27:0.02103)

12:0.01623,

tr_Q8I416_Q8I416_PLAF7/747-921:0.23073)

3:0.01308,

sp_P21372_PRP5_YEAST/280-456:0.23727)

6:0.00796,

tr_Q5CWD0_Q5CWD0_CRYPV/247-433:0.28015)

12:0.02029,

(

(

(

GSEM1T00002626001/318-491:0.12673,

(

(

(

LinJ.08.0080/73-245:0.00556,

LmjF.08.0080/73-245:0.00600)

72:0.00590,

LmxM.08.0080/73-245:0.01144)

99:0.02300,

LbrM.08.0080/257-427:0.03416)

100:0.08741)

90:0.02697,

(

(

(

(

TcIL3000.0.04480/317-489:0.00000,

TcIL3000.5.4040/317-489:0.00000)

100:0.06098,

Tb927.5.3600/336-508:0.06619)

94:0.03544,

TvY486_0502980/310-483:0.10040)

54:0.00805,

Tc00.1047053507811.30/332-504:0.10466)

94:0.03717)

92:0.05447,

(

GSHART1T00005437001/4-66:-0.00550,

Cioin2_288645/270-360:0.00550)

24:0.19567)

7:0.08486)

:0.01046,

(

(

(

(

(

(

(

(

(

BDET_02366_BDEG_02359/243-415:0.13584,

RO3G_14025.1/273-429:0.11416)

51:0.01523,

(

(

(

(

POPTR_0002s19540.1/249-420:0.05268,

sp_Q10MH8_RH24_ORYSJ/243-414:0.05197)

65:0.01173,

sp_O22907_RH24_ARATH/252-423:0.06385)

51:0.00841,

(

Phypa1_1_147234/258-429:0.06085,

Selmo1_51367/207-378:0.06124)

49:0.01122)

100:0.05730,

Chlre4_423523/307-478:0.13492)

80:0.02855)

34:0.01174,

sp_Q54IV3_DDX42_DICDI/329-500:0.17389)

29:0.01590,

(

(

Cioin2_260529/173-345:0.14346,

(

(

(

(

(

sp_Q86XP3-1_DDX42_HUMAN/277-44:0.00000,

sp_Q86XP3-2_DDX42_HUMAN/158-32:0.00000)

100:0.00778,

sp_Q5F485_DDX42_CHICK/277-448:0.00966)

90:0.02047,

(

ENSTRUP00000027019/1-161:0.02204,

tr_Q6AXM0_Q6AXM0_DANRE/279-393:0.01642)

47:0.00531)

100:0.08456,

Nemve1_97621/130-301:0.10980)

46:0.01880,

tr_Q9VTC1_Q9VTC1_DROME/293-464:0.13502)

25:0.00407)

44:0.03019,

tr_Q93382_Q93382_CAEEL/289-461:0.17682)

46:0.02854)

22:0.01073,

(

(

(

Physo1_1_108944/34-205:0.00000,

Physo1_1_117617/160-331:0.00000)

100:0.01633,

Phyra1_1_44104/193-364:0.01856)

100:0.14922,

Esi0046_0003/209-381:0.17055)

86:0.04103)

16:0.00922,

(

paraGSPATP00027577001/212-383:0.14842,

tetra3692.m00083/86-257:0.14228)

99:0.08705)

23:0.02639,

(

Phatr2_14983/10-184:0.20433,

Thaps3_14225/17-190:0.21673)

75:0.03628)

6:0.01185,

(

(

(

(

Chlre4_377548/145-318:0.03547,

Volca1_69703/159-332:0.03349)

100:0.08214,

(

(

POPTR_0013s15390.1/139-311:0.02683,

POPTR_0019s15130.1/138-310:0.03097)

100:0.06115,

(

(

(

Phypa1_1_135358/159-331:0.00000,

Phypa1_1_135382/159-331:0.00000)

81:0.00646,

(

Phypa1_1_157210/2-126:0.00725,

Phypa1_1_173651/134-306:-0.00725)

96:0.01421)

100:0.04398,

Selmo1_75384/153-325:0.05461)

97:0.03139)

87:0.02580)

67:0.00702,

(

MicpuN3_66672/72-244:0.07763,

tr_Q012X8_Q012X8_OSTTA/135-307:0.07266)

99:0.04899)

100:0.11062,

(

MicpuN3_75405/78-253:0.22835,

tr_Q013X8_Q013X8_OSTTA/127-268:0.19419)

6:0.01241)

4:0.01158)

1:0.01705,

(

(

(

(

(

(

(

(

(

(

(

(

(

(

(

(

(

(

(

(

(

ANID_05931T0_ANID_05931/164-33:0.06071,

sp_P24783_DBP2_YEAST/137-308:0.06139)

57:0.01377,

sp_P24782_DBP2_SCHPO/146-317:0.07343)

38:0.01207,

(

BDET_00233_BDEG_00231/59-230:0.06141,

RO3G_03847.1/246-417:0.06069)

66:0.02136)

37:0.00636,

(

Phyra1_1_71687/126-297:0.00400,

Physo1_1_109184/210-381:0.00182)

100:0.09356)

15:0.01069,

sp_Q5KFM6_DBP2_CRYNE/134-305:0.10177)

25:0.01160,

(

(

Chlre4_136376/133-304:0.01376,

Volca1_76730/137-308:0.01531)

100:0.07554,

(

(

(

POPTR_0003s03040.1/115-286:0.03808,

sp_Q9C718_RH20_ARATH/123-294:0.04332)

66:0.01358,

(

Phypa1_1_182655/118-289:0.02541,

Selmo1_98552/114-285:0.02691)

90:0.02711)

87:0.02512,

(

(

POPTR_0012s08650.1/146-315:0.02180,

POPTR_0015s09460.1/216-387:0.01937)

100:0.03763,

(

sp_Q8W4R3-1_RH30_ARATH/189-360:0.00000,

sp_Q8W4R3-2_RH30_ARATH/189-360:0.00000)

100:0.05286)

90:0.01896)

57:0.01557)

44:0.01261)

17:0.00408,

(

(

(

Esi0007_0206/85-254:0.02044,

Esi0104_0010/150-321:0.02074)

100:0.04045,

Auran1_70381/173-344:0.06468)

65:0.01520,

(

Phatr2_17862/154-325:0.04082,

Thaps3_42515/93-264:0.04058)

99:0.04085)

79:0.03599)

46:0.01447,

sp_Q54CE0_DDX17_DICDI/408-579:0.11247)

22:0.00986,

CMER_CMR479C/220-389:0.13484)

19:0.00667,

(

(

(

(

(

TGGT1_069190/153-324:0.00000,

TGME49_036650/153-324:0.00000)

100:0.00000,

TGVEG_060670/153-324:0.00000)

100:0.10515,

tr_Q4N215_Q4N215_THEPA/234-405:0.09252)

67:0.01782,

tr_A3FQ59_A3FQ59_CRYPV/192-363:0.12753)

41:0.00694,

tr_Q8IL13_Q8IL13_PLAF7/137-308:0.12532)

73:0.02336)

30:0.01018,

(

(

(

(

Cioin2_373420/138-309:0.09151,

Nemve1_114611/82-251:0.09673)

70:0.01195,

(

(

(

(

(

(

(

tr_B0JZJ1_B0JZJ1_DANRE/120-291:0.00000,

tr_Q6NWH7_Q6NWH7_DANRE/120-291:0.00000)

100:0.00266,

tr_Q6TNU9_Q6TNU9_DANRE/120-291:0.00316)

97:0.01865,

ENSTRUP00000023413/121-292:0.02205)

42:0.00444,

(

sp_P17844_DDX5_HUMAN/118-289:0.00904,

tr_Q9W744_Q9W744_CHICK/106-277:0.00840)

92:0.02027)

59:0.01333,

ENSTRUP00000005427/126-297:0.03827)

39:0.01054,

(

(

(

ENSTRUP00000023367/117-288:0.01172,

tr_Q1ECV0_Q1ECV0_DANRE/119-290:0.01154)

78:0.00931,

(

(

(

(

(

(

(

(

sp_Q92841-1_DDX17_HUMAN/116-28:0.00000,

sp_Q92841-2_DDX17_HUMAN/116-28:0.00000)

97:0.00000,

sp_Q92841-3_DDX17_HUMAN/116-28:0.00000)

88:0.00000,

sp_Q92841-4_DDX17_HUMAN/195-36:0.00000)

91:0.00000,

tr_C9JMU5_C9JMU5_HUMAN/116-287:0.00000)

88:0.00000,

tr_C9J5E1_C9J5E1_HUMAN/116-287:0.00000)

91:0.00000,

tr_Q59F66_Q59F66_HUMAN/197-368:0.00000)

93:0.00234,

tr_B4DZQ7_B4DZQ7_HUMAN/108-279:0.00347)

67:0.00156,

tr_E1C2R8_E1C2R8_CHICK/114-285:0.00425)

85:0.01540)

61:0.01205,

ENSTRUP00000025397/118-289:0.03374)

50:0.01553)

44:0.01206,

(

tr_A7VJB1_A7VJB1_CHICK/1-105:0.12253,

tr_B4DNG2_B4DNG2_HUMAN/55-219:0.09652)

41:0.01542)

92:0.04503)

70:0.01876,

(

(

(

(

sp_P19109-1_DDX17_DROME/305-47:0.00000,

sp_P19109-2_DDX17_DROME/164-33:0.00000)

100:0.00000,

sp_P19109-3_DDX17_DROME/161-33:0.00000)

95:0.00000,

sp_P19109-4_DDX17_DROME/164-33:0.00000)

100:0.11366,

Monbr1_21564/85-256:0.10727)

69:0.01714)

51:0.01066,

tr_Q9W3M7_Q9W3M7_DROME/261-434:0.13310)

52:0.02503)

19:0.01403,

(

(

TGME49_113240/301-483:0.00000,

TGVEG_097270/301-483:0.00000)

100:0.00273,

TGGT1_089630/301-483:0.00273)

100:0.17493)

13:0.00666,

(

tetra3697.m00156/244-408:0.14170,

tetra3810.m02020/125-296:0.14314)

76:0.02751)

8:0.00919,

(

MicpuN3_82978/72-242:0.16348,

tr_Q00WS0_Q00WS0_OSTTA/87-256:0.16390)

63:0.02044)

6:0.00606,

(

(

(

GSHART1T00002937001/141-311:0.07645,

(

(

(

LinJ.36.2260/128-298:0.00294,

LmxM.36.2130/129-299:0.00291)

52:0.00280,

LbrM.35.2370/128-298:0.00597)

45:0.00336,

LmjF.36.2130/130-300:0.00980)

100:0.06463)

50:0.01109,

(

TvY486_1006600/136-306:0.06889,

(

Tb927.10.6630/126-296:0.03804,

TcIL3000.10.5710/130-300:0.03798)

99:0.03053)

63:0.01669)

100:0.07213,

(

(

GSEM1T00004080001/116-288:0.05206,

GSHART1T00003829001/82-254:0.08089)

98:0.04005,

(

(

(

(

LmjF.07.0340/169-341:0.00000,

LmxM.07.0340/26-198:0.00000)

96:0.00307,

LinJ.07.0130/152-324:0.00271)

57:0.00408,

LbrM.07.0360/169-341:0.00748)

100:0.06895,

(

(

(

(

TcIL3000.8.1210/97-269:0.00000,

TcIL3000.8.1270/97-269:0.00000)

100:0.02307,

Tb927.8.1510/98-270:0.02317)

93:0.01768,

TvY486_0800950/88-260:0.03724)

41:0.00376,

Tc00.1047053508973.50/94-266:0.04104)

99:0.03003)

81:0.01956)

100:0.06680)

86:0.03756)

10:0.00877,

(

Cioin2_241946/170-340:0.20722,

tr_Q9XUW5_Q9XUW5_CAEEL/153-324:0.18923)

9:0.00476)

23:0.00844,

tr_Q4MYL1_Q4MYL1_THEPA/343-513:0.21747)

18:0.01882,

(

(

(

paraGSPATP00010683001/158-326:0.01393,

paraPTETP6100008001/136-304:0.01566)

100:0.09008,

(

paraGSPATP00028835001/94-263:0.01505,

paraGSPATP00035909001/94-263:0.01437)

100:0.09639)

100:0.11783,

(

(

paraGSPATP00005985001/95-263:0.00543,

paraPTETP4200012001/96-264:0.00641)

100:0.18162,

(

(

paraGSPATP00008508001/111-284:0.08802,

paraGSPATP00012917001/124-299:0.08439)

100:0.10995,

paraGSPATP00027732001/118-295:0.18384)

70:0.01497)

63:0.02711)

14:0.00592)

4:0.00871,

(

Naegr1_31228/53-231:0.23933,

(

(

paraGSPATP00015767001/126-288:0.06492,

paraGSPATP00027800001/126-288:0.06391)

100:0.05924,

(

paraPTETP2100013001/127-298:0.07388,

paraPTETP3600029001/126-297:0.07147)

100:0.04907)

100:0.11037)

18:0.00601)

4:0.00815,

(

(

(

Cioin2_218163/223-374:0.13649,

Cioin2_280475/95-266:0.07543)

100:0.11269,

(

(

(

(

tr_A8WGQ7_A8WGQ7_DANRE/302-377:-0.01690,

tr_B8A609_B8A609_DANRE/302-473:0.01690)

64:0.07321,

ENSTRUP00000032389/30-201:0.09004)

54:0.02943,

(

sp_Q86TM3_DDX53_HUMAN/246-417:0.10006,

sp_Q9NXZ2_DDX43_HUMAN/266-437:0.09180)

94:0.03480)

62:0.04164,

(

Nemve1_21616/48-230:0.15272,

tr_Q7K4L8_Q7K4L8_DROME/307-478:0.16123)

49:0.01002)

38:0.01585)

51:0.02757,

tr_Q9XVZ6_Q9XVZ6_CAEEL/108-284:0.20858)

61:0.04591)

1:0.00693,

(

ent_h_6.m00437/177-348:0.24852,

tr_Q54CB8_Q54CB8_DICDI/163-334:0.25148)

28:0.02228)

1:0.00777)

:0.00332)

:0.00734,

(

paraGSPATP00024850001/83-271:0.26617,

sp_Q5KDK3_ROK1_CRYNE/147-371:0.33047)

9:0.02264)

:0.00309,

(

(

(

(

(

(

(

(

(

Phyra1_1_75161/190-371:0.01115,

Physo1_1_108692/195-376:0.01083)

100:0.13672,

Esi0254_0010/241-422:0.14899)

85:0.02483,

Auran1_21789/89-273:0.16473)

82:0.02088,

(

Phatr2_12990/80-270:0.09480,

Thaps3_269450/241-424:0.10086)

100:0.08108)

81:0.02889,

(

(

(

(

(

(

BDET_01752_BDEG_01748/207-387:0.12881,

tr_Q5KE58_Q5KE58_CRYNE/204-385:0.12534)

44:0.00332,

RO3G_01360.1/181-361:0.13480)

91:0.04152,

(

(

(

sp_Q9UJV9_DDX41_HUMAN/205-385:0.06886,

ENSTRUP00000010569/24-188:0.06447)

100:0.06465,

Cioin2_292627/210-390:0.13791)

42:0.00439,

(

(

Nemve1_158506/71-251:0.01505,

Nemve1_248720/268-329:-0.01505)

21:0.10675,

sp_Q9V3C0_DDX41_DROME/201-381:0.12793)

14:0.01731)

17:0.02859)

3:0.01209,

(

Chlre4_378835/222-403:0.03189,

Volca1_77220/223-404:0.03404)

100:0.16041)

1:0.00519,

(

(

(

(

(

(

(

POPTR_0004s23270.1/166-346:0.05081,

sp_Q9LU46_RH35_ARATH/170-348:0.04975)

43:0.01542,

(

sp_Q0E3X4_RH35A_ORYSJ/206-386:0.04973,

sp_Q5Z6G5_RH35B_ORYSJ/197-377:0.04419)

87:0.02077)

31:0.01214,

sp_Q9SZB4_RH43_ARATH/121-299:0.07618)

59:0.01443,

(

Phypa1_1_221558/195-375:0.04445,

Selmo1_132834/180-360:0.04395)

99:0.04539)

77:0.04880,

Selmo1_230807/167-347:0.13462)

56:0.02066,

MicpuN3_62373/252-433:0.17535)

29:0.01165,

sp_Q54KG1_DDX41_DICDI/246-427:0.17446)

14:0.01147)

1:0.00753,

(

(

(

TGGT1_053270/232-412:0.00000,

TGVEG_105930/232-412:0.00000)

100:0.00000,

TGME49_010360/232-412:0.00000)

100:0.15741,

tr_Q8I3I8_Q8I3I8_PLAF7/241-421:0.16303)

90:0.03970)

3:0.01065)

2:0.00594,

(

Monbr1_10818/181-354:0.19485,

tr_Q9N5K1_Q9N5K1_CAEEL/214-394:0.18446)

43:0.01928)

4:0.02307,

(

(

paraGSPATP00037537001/132-312:0.01965,

paraPTETP14600003001/132-312:0.01902)

100:0.14575,

tetra164.m00084/160-356:0.18063)

100:0.08375)

1:0.02308,

(

(

tr_Q5CXX1_Q5CXX1_CRYPV/132-327:0.23790,

tr_Q4N5H4_Q4N5H4_THEPA/216-406:0.24829)

21:0.02445,

Naegr1_1087/60-266:0.26486)

9:0.01210)

4:0.04060,

(

Nemve1_210889/64-238:0.26118,

sp_Q9W3Y5_Y4443_DROME/56-225:0.34882)

23:0.02982)

:0.00980)

:0.00163)

:0.00558)TRICHOTOMY;
