# Supplementary material for: Interactome Mapping Reveals the Evolutionary History of the Nuclear Pore Complex
Source: PLoS Biol. 2016 Feb 18;14(2):e1002365. doi: 10.1371/journal.pbio.1002365 (PMC4758718; doi:10.1371/journal.pbio.1002365)
Supplement: S1 File — Individual files for each TbNup that show X and Y gold positions for each TbNup. The histograms were plotted using y-axis gold positions relative to the NPC midplane (see S3 Fig). (XLSX) [file pbio.1002365.s009.xlsx]

## Sheet: TbNup62
TbNup62
X	Y
58.5	8
53	-11.5
50.5	23
48.5	12
45	-3.5
47	-13.5
46.5	-28
39.5	1
37.5	-23.5
31.5	5.5
30	-15
25.5	-11
17.5	-30.5
17.5	-2
4	32.5
4.5	19
5	-1.5
4.5	-4.5
1.5	-9
1	-16.5
7.5	-18
17.5	-20
19	-11
29.5	-18
34.5	-3.5
39	6.5
61.5	11
23	19.5
14	11.5
16	2.5
70.5	37
75	25.5
74.5	-12.5
80	-27.5
59.5	-23.5
57.5	-51
46.5	-47
46.5	-6.5
35	-7.5
12	22
6.5	28
1	37.5
1.5	-5.5
22.5	-44
31	-26
27	2.5
30	9
50.5	-18.5
56.5	-28.5
63.5	-16.5
63	3
77.5	10.5

## Sheet: TbNup62 Y-axis Histogram
Upper Limit	Frequency
-145	0
-140	0
-135	0
-130	0
-125	0
-120	0
-115	0
-110	0
-105	0
-100	0
-95	0
-90	0
-85	0
-80	0
-75	0
-70	0
-65	0
-60	0
-55	0
-50	1
-45	1
-40	1
-35	0
-30	1
-25	4
-20	3
-15	6
-10	5
-5	4
0	5
5	4
10	4
15	4
20	2
25	2
30	2
35	1
40	2
45	0
50	0
55	0
60	0
65	0
70	0
75	0
80	0
85	0
90	0
95	0
100	0
105	0
110	0
115	0
120	0
125	0
130	0
135	0
140	0
145	0
150	0

## Sheet: TbNup64
TbNup64
X	Y
31.7	24
35.3	5.7
24.3	-9.3
22	-16.7
23.3	-39.3
19.7	7.7
9.7	23.3
6.3	17.7
12.7	13
12	2
15.7	-2.7
11.7	-8.3
4	-4.3
8.3	22.3
8	13.7
4.7	-4.3
11	-49.7
17	10.7
22.3	12
12.3	-5.3
12.7	-10.7
21.3	-3
25.3	-10.3
20	-16.7
30.3	0
33	-6.7
42.3	1
63.7	-29.7
74.3	-3.3
57	-25.7
52.3	10
51	3
51	-1.7
32.7	-2.7
30	4.7
22.7	-1
20.7	15.3
8.3	25.7
7.3	18.3
0.7	14.7
4.3	10
4.7	7.3
3	0.7
1	-31.3
8	-46
44.3	-8.7
55	-18.7
56.7	-7.7
52.7	-0.7
58	14.7
71	2
87	-12.3
70.7	13.3
80.3	10.7
85	8
86	21.3
33.7	-5
35.3	-10.3

## Sheet: TbNup64 Y-axis Histogram
Upper Limit	Frequency
-145	0
-140	0
-135	0
-130	0
-125	0
-120	0
-115	0
-110	0
-105	0
-100	0
-95	0
-90	0
-85	0
-80	0
-75	0
-70	0
-65	0
-60	0
-55	0
-50	0
-45	2
-40	0
-35	1
-30	1
-25	2
-20	0
-15	3
-10	4
-5	7
0	10
5	6
10	6
15	8
20	3
25	4
30	1
35	0
40	0
45	0
50	0
55	0
60	0
65	0
70	0
75	0
80	0
85	0
90	0
95	0
100	0
105	0
110	0
115	0
120	0
125	0
130	0
135	0
140	0
145	0
150	0

## Sheet: TbNup76
TbNup76
X	Y
76	101.5
69.5	-6.5
58	-35
45	8
36	10
32	5
26.5	2.5
21	-5
32	-5.5
22.5	-24
15	-38
7	-28
1.5	28.5
5.5	4
16.5	8.5
22.5	14
25.5	19.5
42	7.5
52	16
53.5	0.5
49	-11
62	-1.5
70.5	-9.5
90.5	-7.5
88.5	-34.5
75	-29
57.5	-35.5
55	-1.5
51	4
49	-6.5
41	-16.5
32.5	46.5
28	32.5
30	26.5
35	19
31.5	-2
26	-24
29.5	-38
16	-10
7.5	-9
6	-3
8.5	3.5
19	16.5
1	-2
6.5	1.5
12.5	-3.5
8.5	21
25	54.5
24.5	27
18.5	-18.5
22	-25
31.5	-17
53	-17
53	-37.5
37	0
46	20
65.5	22
106	9
110.5	-8.5
130.5	27.5

## Sheet: TbNup76 Y axis histogram
Upper Limit	Frequency
-145	0
-140	0
-135	0
-130	0
-125	0
-120	0
-115	0
-110	0
-105	0
-100	0
-95	0
-90	0
-85	0
-80	0
-75	0
-70	0
-65	0
-60	0
-55	0
-50	0
-45	0
-40	0
-35	5
-30	1
-25	3
-20	2
-15	4
-10	2
-5	8
0	7
5	7
10	5
15	1
20	5
25	2
30	4
35	1
40	0
45	0
50	1
55	1
60	0
65	0
70	0
75	0
80	0
85	0
90	0
95	0
100	0
105	1
110	0
115	0
120	0
125	0
130	0
135	0
140	0
145	0
150	0

## Sheet: TbNup89
TbNup89
X	Y
141.3	-40.7
80.7	-16.7
72.7	-12.7
56.7	-56
48	1.3
25.3	-22.7
23.3	0
16	0.7
9.3	6.7
16	15.3
10	20
2	15.3
2	7.3
7.3	8.7
18.7	26.7
20.7	33.3
18	46
4.7	49.3
6	40
0.7	32.7
10.7	23.3
13.3	86.7
29.3	-5.3
76.7	-2
104.7	11.3
119.3	-6.7
82.7	0
77.3	-16.7
70.7	-38.7
56	-36
40.7	-26.7
60	57.3
30.7	7.3
32.7	36
26	35.3
16	78
13.3	83.3
16	9.3
8.7	2.7
2.7	8.7
14	26.7
23.3	8
13.3	-54
21.3	-59.3
37.3	44.7
56.7	77.3
68.7	18
55.3	-1.3
70	-3.3
52	-24
58	-54
118.7	-60.7
122	37.3
105.3	34
50.7	10
49.3	-5.3
33.3	-5.3
28.7	4
37.3	15.3
32.7	16.7
18	22
36	-97.3
13.3	-98.7
2.7	-58.7
25.3	-51.3
18.7	-45.3
11.3	-21.3
2	-21.3
28	-18.7
38	-12
3.3	8.7
6.7	30
16	23.3
26.7	34.7
55.3	23.3
30.7	101.3
16.7	54
34	36
46	39.3
63.3	26.7
38.7	-0.7
39.3	10
37.3	15.3
13.3	18.7
4	11.3
17.3	18
10.7	14
3.3	4.7
8.7	2
4	-7.3
0.7	-14
30	-22
17.3	-28
22	-42.7
8.7	-43.3
5.3	-87.3
10	-120
85.3	-24
64.7	-1.3
46	-16
39.3	-26
24.7	-28
13.3	-16.7
10.7	-5.3
2	-10.7
18	5.3
14.7	12.7
8	9.3
1.3	8.7
8	36
24.7	24
37.3	31.3
12	-8
18.7	-4
52	-0.7
27.3	-19.3
41.3	-47.3
14.7	-30
1.3	-38
0.7	-46.7

## Sheet: TbNup89 Y-axis Histogram
Upper Limit	Frequency
-145	0
-140	0
-135	0
-130	0
-125	0
-120	1
-115	0
-110	0
-105	0
-100	0
-95	2
-90	0
-85	1
-80	0
-75	0
-70	0
-65	0
-60	1
-55	3
-50	3
-45	3
-40	3
-35	3
-30	1
-25	4
-20	6
-15	6
-10	4
-5	7
0	9
5	6
10	13
15	4
20	9
25	5
30	4
35	5
40	7
45	1
50	2
55	1
60	1
65	0
70	0
75	0
80	2
85	1
90	1
95	0
100	0
105	1
110	0
115	0
120	0
125	0
130	0
135	0
140	0
145	0
150	0

## Sheet: TbNup98
TbNup98
X	Y
30	22
13	22.5
10.5	10.5
5.5	8
56	-5
40.5	-12.5
39.5	-1
29.5	1
22	2.5
20	-6
15	0.5
14	-18
20	-24.5
26.5	-26.5
36.5	-34
17.5	-34.5
3.5	-1
0.5	-9.5
6	-17
16	-28
28	-32.5
41.5	-29.5
7	-9.5
9.5	-0.5
16	-3.5
16	5.5
8.5	-0.5
141	-88.5
82	-15
69.5	-8
62	2.5
42	9.5
38.5	6
30.5	-1
26	-13
44	-25
1	-37.5
23	-87
47.5	-62.5
32.5	-49
36	-30.5
34	-24
2.5	-20
1	-13
6	-4.5
15	2
7.5	14
12	19
64	25.5
55.5	13
60	-6.5
49.5	-21.5
59	-32
45.5	-5
75.5	4
42	-1.5
132.5	-19
96	-39.5
76	-14.5
85	-5
72	19
58	17.5
56	37
24.5	40.5
22.5	15.5
17	-13
21	-18.5
61	7
67	4.5
4.5	-25.5
4	-56
16	-57.5
19	-34.5
42	-27.5
60.5	-27
114	-8
25	-4.5
12.5	-8.5
10	-3.5
20	83.3
18.7	36
45.3	-1.3
82	-34
25.3	-48
4.7	-23.3
9.3	-5.3
17.3	0.7
40.7	24
38.7	-65.3
76.7	-78.7
76	-46
73.3	-40
57.3	-26
51.3	10

## Sheet: TbNup98 Y-axis Histogram
Upper Limit	Frequency
-145	0
-140	0
-135	0
-130	0
-125	0
-120	0
-115	0
-110	0
-105	0
-100	0
-95	0
-90	0
-85	2
-80	0
-75	1
-70	0
-65	1
-60	1
-55	2
-50	0
-45	3
-40	1
-35	2
-30	7
-25	8
-20	5
-15	5
-10	5
-5	11
0	11
5	8
10	6
15	3
20	4
25	3
30	1
35	0
40	2
45	1
50	0
55	0
60	0
65	0
70	0
75	0
80	0
85	1
90	0
95	0
100	0
105	0
110	0
115	0
120	0
125	0
130	0
135	0
140	0
145	0
150	0

[truncated: 4 more sheets: TbNup110, TbNup110 Y-axis Histogram, TbNup119, TbNup119 Y-axis Histogram]
