# Supplementary material for: Interactome Mapping Reveals the Evolutionary History of the Nuclear Pore Complex
Source: PLoS Biol. 2016 Feb 18;14(2):e1002365. doi: 10.1371/journal.pbio.1002365 (PMC4758718; doi:10.1371/journal.pbio.1002365)
Supplement: S1 Table — A table showing each TbNup (blue) and the identified interacting partners. Affinity isolation buffers are also indicated for each TbNup, including the RNA export factor TbMex67. The peach color on the label represents outer ring Nups. Purple = inner ring α-solenoids and β-α Nups, blue and pink represent the linker Nups, green = FG-Nups, yellow = nuclear basket Nups, and white = TbNup48/ALADIN, which was not characterized in this study due to our inability to find co-isolating Nups despite testing several affinity isolation conditions. (XLSX) [file pbio.1002365.s010.xlsx]

## Sheet: MAIN TABLE
															Pulled Out Nucleoporins
	TbNup	Gene ID	S. cerevisiae Homolog	H. sapiens Homolog	Dimer	TbNup132	TbNup109	TbNup89	TbNup82	TbNup158	TbNup152	TbSec13	TbNup41	TbNup119	TbNup144	TbNup225	TbNup181	TbNup65	TbNup96	TbNup53a	TbNup53b	TbNup62	TbNup75b	TbNup140	TbNup149	TbNup64	TbNup75	TbNup98	TbNup48	TbNup110	Tbnup92	Buffer Conditions	MS Analysis
	TbNup132	Tb927.7.2300	Nup120/Nup133	Nup160/Nup133																												20mM HEPES pH7.4, 250mM NaCl, 0.5% Triton, 0.5% deoxy Big CHAP	SDS-PAGE / LC-MS
	TbNup109	Tb927.11.15990	Nup120/Nup133	Nup160/Nup133																												20mM HEPES pH7.4, 250mM NaCl, 0.5% Triton, 0.5% deoxy Big CHAP	SDS-PAGE / MALDI-TOF
	TbNup89	Tb927.11.2950	Nup84/Nup85	Nup107/Nup75																												20mM HEPES pH7.4, 250mM NaCl, 0.5% Triton, 0.5% deoxy Big CHAP	SDS-PAGE / MALDI-TOF
	TbNup89	Tb927.11.2950	Nup84/Nup85	Nup107/Nup75																												20mM HEPES pH7.4, 500mM NaCl, 0.5% CHAPS	SDS-PAGE / MALDI-TOF
	TbNup82	Tb927.9.14240	Nup84/Nup85	Nup107/Nup75																												20mM HEPES pH7.4, 250mM NaCl, 0.5% Triton, 0.5% deoxy Big CHAP	SDS-PAGE / MALDI-TOF
	TbNup158	Tb927.11.980	Nup145	Nup98/96																												20mM HEPES pH7.4, 250mM NaCl, 0.5% CHAPS	SDS-PAGE / MALDI-TOF
	TbNup152	Tb927.10.9650	Nup120/Nup133	Nup160/Nup133																												20mM HEPES pH7.4, 250mM NaCl, 0.5% Triton, 0.5% deoxy Big CHAP	SDS-PAGE / MALDI-TOF
	TbSec13	Tb927.10.14180	Sec13	Sec13																												20mM HEPES pH7.4, 250mM Citrate, 0.5% Tween	SDS-PAGE / MALDI-TOF
	TbNup41	Tb927.10.2320	-	Nup37/Nup43																												20mM HEPES pH7.4, 250mM NaCl, 0.5% CHAPS	SDS-PAGE / MALDI-TOF
	TbNup119	Tb927.11.9780	Nup157/170	Nup155	Y																											20mM HEPES pH7.4, 250mM Citrate, 0.5% Triton, 0.1% Tween	SDS-PAGE / MALDI-TOF
	TbNup144	Tb927.10.8170	Nup170/Nup157	Nup155																												20mM HEPES pH7.4, 20mM NaCl, 50mM Citrate, 0.5% Triton	SDS-PAGE / LC-MS
	TbNup225	Tb927.4.2880	Nup188/Nup192	Nup188/Nup205																												20mM HEPES pH7.4, 250mM NaCl, 2mM MgCl2, 0.5% Triton, 0.5% deoxy Big CHAP	SDS-PAGE / MALDI-TOF
	TbNup181	Tb927.10.8910	Nup188/Nup192	Nup188/Nup205																												20mM HEPES pH7.4, 250mM NaCl, 2mM MgCl2, 0.5% Triton, 0.5% deoxy Big CHAP	SDS-PAGE / MALDI-TOF
	TbNup65	Tb927.10.3810	Nup53	Nup35																												20mM HEPES pH7.4, 250mM NaCl, 0.5% Triton	SDS-PAGE / LC-MS
	TbNup96	Tb927.10.7060	Nic96	Nup93	Y																											20mM HEPES pH7.4, 250mM NaCl, 2mM MgCl2, 0.5% Triton, 0.5% deoxy Big CHAP	SDS-PAGE / MALDI-TOF
	TbNup53a	Tb927.11.15560	Nsp1/Nup57/Nup49	Nup62/Nup58/Nup54																												20mM HEPES pH7.4, 250mM NaCl, 2mM MgCl2, 0.5% Triton, 0.5% deoxy Big CHAP	SDS-PAGE / MALDI-TOF
	TbNup53b	Tb927.3.3540	Nsp1/Nup57/Nup49	Nup62/Nup58/Nup54																												20mM HEPES pH7.4, 250mM NaCl, 2mM MgCl2, 0.5% Triton, 0.5% deoxy Big CHAP	SDS-PAGE / MALDI-TOF
	TbNup62	Tb927.4.5200	Nsp1/Nup57/Nup49	Nup62/Nup58/Nup54																												20mM HEPES pH7.4, 250mM NaCl, 0.5% CHAPS	SDS-PAGE / MALDI-TOF
	TbNup76	Tb927.8.6250	Nup82	Nup88	Y																											20mM HEPES pH7.4, 250mM NaCl, 0.5% CHAPS	SDS-PAGE / LC-MS
	TbNup140	Tb927.11.11090	Nup159	Nup214																												20mM HEPES pH7.4, 250mM NaCl, 0.5% CHAPS	SDS-PAGE / LC-MS
	TbNup149	Tb927.11.11080	Nup159	Nup214																												20mM HEPES pH7.4, 20mM NaCl, 50mM Citrate, 0.5% Tween	SDS-PAGE / LC-MS
	TbNup64	Tb927.4.4310																														20mM HEPES pH7.4, 250mM NaCl, 0.5% CHAPS	SDS-PAGE / LC-MS
	TbNup75	Tb927.8.8050																														20mM HEPES pH7.4, 250mM NaCl, 0.5% Triton	SDS-PAGE / LC-MS
	TbNup98	Tb927.3.3180																														20mM HEPES pH7.4, 250mM NaCl, 2mM MgCl2, 0.5% Triton, 0.5% deoxy Big CHAP	SDS-PAGE / LC-MS
	TbNup48	Tb927.11.4540	-	ALADIN
	TbNup110	Tb927.11.330	Mlp1	Tpr	Y																											20mM HEPES pH7.4, 250mM Citrate, 0.5% Triton, 0.5% deoxy Big CHAP	SDS-PAGE / MALDI-TOF
	TbNup92	TB927.9.1340	Mlp2	Tpr	Y																											20mM HEPES pH7.4, 20mM NaCl, 50mM Citrate, 0.5% Tween	SDS-PAGE / LC-MS
	BUFFER CONDITIONS FOR TbMex67
	High stringency = 20mM HEPES pH7.4, 250mM NaCl, 0.5% Triton
	Lower stringency = 20mM HEPES pH7.4, 250mM Citrate, 0.5% Tween
	BUFFER CONDITIONS FOR Nup89 complex
	1 = 20mM HEPES pH7.4, 250mM NaCl, 2mM MgCl2, 0.5% Triton, 0.5% deoxy Big CHAP
	2 = 40mM Tris pH8.0, 500mM NaCl, 1% CHAPS
