# Supplementary material for: Interactome Mapping Reveals the Evolutionary History of the Nuclear Pore Complex
Source: PLoS Biol. 2016 Feb 18;14(2):e1002365. doi: 10.1371/journal.pbio.1002365 (PMC4758718; doi:10.1371/journal.pbio.1002365)
Supplement: S2 Table — X and Y positions of gold particles from iEM montages in S3 Fig were measured, from which the Z and R (cylindrical Rotational axis of the NPC) axes were calculated. Z average values are positive or negative to represent localizations above and below the midplane of the NPC. The relative location of each Nup was plotted based on the R and Z values whose axes errors are plotted based the 95% level of a peak finding algorithm [6]. Abbreviations: ave (average), Err (error), N(R) (number of gold particles used to calculate the R-axis), N(Z) (number of gold particles used to calculate the Z-axis). (XLSX) [file pbio.1002365.s011.xlsx]

## Sheet: Sheet1
Nucleoporin	X ave	Y ave	R ave	R Err	N (R )	Z Asymm ave	Z (Nucl) ave	Z (Cyt) ave	Z err	N (Z)
Nup62	-8.6	-4.4	37.5	5	26	-3.8	-12.5	12.5	2.5	52
Nup64	9.3	-1	26.3	3.8	21	2.5	-6.2	6.2	6.3	58
Nup76	1.9	0.8	42.5	2.5	30	1.2	-10	10	5	60
Nup98	-6	-11.8	27.5	5	41	-6.2	-10	10	5	94
Nup119	-8	-0.8	31.2	3.8	37	3.8	-11.3	11.3	3.8	65
Nup89	-3	0	40	5	43	3.9	-16.2	16.2	6.3	120
Nup110	-3.2	-38.4	25	5	23	-38.7	-36.2	-	18.8	73
