# Supplementary material for: Interactome Mapping Reveals the Evolutionary History of the Nuclear Pore Complex
Source: PLoS Biol. 2016 Feb 18;14(2):e1002365. doi: 10.1371/journal.pbio.1002365 (PMC4758718; doi:10.1371/journal.pbio.1002365)
Supplement: S3 Table — Inner ring Nups are very similar in size in opisthokonts (represented here by yeast and humans), trypanosomes, and green plants (Arabidopsis). This may reflect constraints in building a cylindrical channel through the NE that is circa 50 nm in length and delimits a central channel 40 nm wide. Indeed, the entire scaffold (outer and inner ring) appears well conserved by size. Major differences between the trypanosomes and other taxa lie in the nuclear basket, which is half the size, and the absence of Poms. Orthologs of FG-Nups between trypanosomes, opisthokonts, and plants are not easily defined and are not compared. (XLSX) [file pbio.1002365.s012.xlsx]

## Sheet: Sheet1
	Molecular Weights of Nucleoporins in Trypanosomes, Opisthokonts and Plants
	NUP	TRYPANOSOME	YEAST	HUMAN	PLANT
	ALADIN	48		56	48
	HsNup43	41		43	39
	Seh1		39	40	36
Outer	Sec13	42	33	36	33
Ring	Nup84	82	84	107	125
Complex	Nup85	89	85	75	81
	Nup133	109	133	133	145
	Nup120a	132	120	160	168
	Nup120b	153	120	160	168
	Nup145	158	145	194	225
	NUP	TRYPANOSOME	YEAST	HUMAN	PLANT
	Nup49	53	49	58	57
	Nup57	53	57	54	42
Inner	Nsp1	62	87	62	73
Ring	Nic96	96	96	93	97
Complex	Nup188	181	188	188
	Nup225	225	192	205	207
	Nup157	119	157	155	160
	Nup170	144	170
	Nup53	65	53	35	35
		TRYPANOSOME	YEAST	HUMAN	PLANT
Linker	Nup82	76	82	88	90
	Nup159	140	159	214	193
	Nup1	149	114	153	136
	TbNup64	64
FG-Nups	TbNup75	75
	TbNup98	98
	Nup2		78	50	47
	Nup42		43	45	47
	Nup100		100
	Nup116		116
		TRYPANOSOME	YEAST	HUMAN	PLANT
Nuclear	Mlp1	110	218	267	237
Basket	Mlp2	92	195
		TRYPANOSOME	YEAST	HUMAN	PLANT
	Pom152		152	210	211
Pore	NDC1		74	76	76
Membrane	Pom121			121
Nups	Pom34		34
